# Supplementary material for: Macro- and metabolome-based characterization between gut microbiota and metabolites in patients with colorectal adenomas
Source: Front Microbiol. 2025 Oct 21;16:1628315. doi: 10.3389/fmicb.2025.1628315 (PMC12584522; doi:10.3389/fmicb.2025.1628315)
Supplement: Supplementary file 1 [file Table_1.xlsx]

## Sheet: Sheet1
Unigene_ID	Patient_60	Patient_59	Patient_58	Patient_57	Patient_56	Patient_55	Patient_54	Patient_53	Patient_52	Patient_51	Patient_50	Patient_49	Patient_48	Patient_47	Patient_46	Patient_45	Patient_44	Patient_43	Patient_42	Patient_40	Patient_39	Patient_38	Patient_37	Patient_36	Patient_35	Patient_34	Patient_33	Patient_32	Patient_31	Patient_30	Patient_29	Patient_28	Patient_27	Patient_26	Patient_25	Patient_24	Patient_23	Patient_22	Patient_21	Patient_20	Patient_19	Patient_18	Patient_17	Patient_16	Patient_15	Patient_14	Patient_13	Patient_12	Patient_11
s__Phocaeicola_faecium	0.00375491	0.00457686	0.00462787	0.00351408	0.00304516	0.00222384	0.00471284	0.00232611	0.00112981	0.00219294	0.00267642	0.0014055	0.00102703	0.00120671	0.00112226	0.00436403	0.00423165	0.00114684	0.00144389	0.00193172	0.00230184	0.0070396	0.00263068	0.00162506	0.00266612	0.00366819	0.00209374	0.00102724	0.00104534	0.00273679	0.00307432	0.000770203	0.002079	0.00170311	0.00162018	0.00390076	0.00251371	0.00137077	0.0008514	0.00134408	0.00410618	0.00338729	0.00125038	0.00162486	0.00193766	0.00111754	0.00134808	0.00318794	0.00198399
s__Selenomonas_sp._oral_taxon_136	0.000113724	5.61263e-05	8.63276e-05	0	2.23708e-06	6.05311e-06	5.17302e-06	4.86127e-05	0	2.59717e-06	2.18191e-05	6.55819e-06	0	8.41423e-06	3.61263e-06	0	0	0	3.61955e-06	0	4.69137e-06	6.35451e-06	1.40071e-05	0	0.00013531	0	1.83097e-05	9.99515e-06	3.92466e-06	0	0	7.61917e-06	0	3.56048e-06	2.78462e-05	2.52287e-06	0	1.25218e-05	9.58759e-06	0	0	5.56875e-06	4.444e-06	2.6158e-05	7.23348e-06	0.000294373	0	1.04435e-05	4.59146e-05
s__Pirellula_sp._SH-Sr6A	0.00049325	0.000838458	0.000879009	0.000636981	0.000519979	0.000618665	0.000629297	0.000627884	0.000423966	0.000283989	0.000474863	0.000178383	0.000335501	0.000540958	0.000214393	0.000159876	0.000785487	0.000320071	0.000250604	0.000394798	0.000396492	0.000555191	0.000457268	0.000389027	0.000464256	0.000479509	0.00051735	0.000362551	0.000223206	0.000493564	0.000440599	0.000169561	0.000462088	0.000420654	0.000180241	0.000436044	0.000387781	0.000321036	0.000281329	0.000326961	0.000583399	0.00044982	0.000433504	0.000267351	0.000438217	0.000400591	0.000384208	0.000414037	0.000529916
s__Saccharomyces_cerevisiae	0.000240726	0.000270629	0.00018885	0.000112288	0.000169024	0.000129582	9.44258e-05	0.000119908	6.35025e-05	4.19876e-05	5.92232e-05	0.000133913	5.76642e-05	6.35741e-05	6.14146e-05	1.28555e-05	0.000200008	2.57367e-05	1.89387e-05	2.87221e-05	6.05751e-05	0.000108348	8.95714e-05	4.6227e-05	6.82e-05	0.000129279	0.000129199	2.37385e-05	5.18927e-05	7.69444e-05	4.80813e-05	4.31753e-05	4.94178e-05	4.22807e-05	4.13052e-05	7.4775e-05	0.000103333	3.14405e-05	2.14904e-05	6.57268e-05	3.59397e-05	4.90875e-05	9.73968e-05	3.29398e-05	6.14846e-05	6.71723e-05	8.07104e-05	4.51826e-05	0.000104464
s__Methanogenium_sp._S4BF	0	0	0	8.0259e-06	0	0	0	0	0	0	0	0	0	0	0	0	0	0	0	0	0	0	0	0	0	0	0	0	0	0	0	0	0	0	0	0	0	0	0	0	0	0	0	0	0	0	0	0	0
s__Siphoviridae_sp._ctVFN1	0	0	0	0	0	0	0	3.76019e-06	0	0	0	0	0	0	0	0	0	0	0	0	0	0	0	0	0	0	0	0	0	0	0	0	0	0	0	0	0	0	0	0	0	0	0	0	0	0	0	0	0
s__Leuconostoc_falkenbergense	0.000227753	0.00017121	0.000167515	0.000116438	0.000112023	9.41483e-05	7.49947e-05	0.000133063	4.78261e-05	0.000192163	7.58256e-05	5.49839e-05	5.79083e-05	0.000236098	0.00833447	7.46438e-05	0.000553212	8.45379e-05	4.50345e-05	4.75897e-05	6.33105e-05	8.21668e-05	0.000166832	6.85898e-05	6.98551e-05	9.94485e-05	6.61701e-05	0.000104647	3.57325e-05	5.16563e-05	7.35545e-05	3.90203e-05	4.46621e-05	4.52644e-05	4.63002e-05	0.000188883	5.34776e-05	4.92524e-05	0.000106157	3.96011e-05	5.02552e-05	6.43723e-05	5.08582e-05	4.5752e-05	0.000129747	0.000104818	6.9016e-05	4.67784e-05	8.68152e-05
s__Podoviridae_sp._cthJQ11	0	0	0	0	0	0	3.07616e-05	0	0	0	0	0	0	0	0	0	0	0	0	0	0	0	0	0	0	0	0	0	0	0	0	0	0	0	0	0	0	0	0	0	0	0	0	0	0	0	0	0	0
s__Desulfovibrio_sp._86	0.000146411	0	0	2.23275e-05	4.64493e-06	4.78339e-05	0	0.00446805	1.57661e-06	4.36995e-05	5.25179e-05	6.84721e-06	5.30186e-05	0.000142844	1.63607e-05	6.40476e-06	4.96572e-05	1.2383e-05	7.45094e-06	1.37866e-06	9.70685e-05	0.000243329	2.55493e-05	4.26437e-06	4.35776e-06	7.48426e-05	2.91838e-06	7.91283e-06	4.64201e-05	6.27033e-06	0.000202653	1.36343e-06	0.000195811	0.00113305	9.35676e-06	0.000198736	2.68834e-06	9.23852e-05	0.000213951	8.23461e-06	0.000112845	7.76769e-06	1.17759e-06	4.76578e-06	1.31518e-06	1.63705e-05	1.14662e-05	0.000300149	0.00104579
s__Veillonella_sp._KGMB01456	0	0	0.000143128	0	4.27007e-06	0.000469863	0	0	1.47967e-06	3.45992e-05	0.000569065	0	0.000107775	0.000243171	1.2862e-05	0.000105551	8.00033e-05	0	1.1948e-06	2.73182e-06	3.40071e-06	1.41509e-05	0.0020247	1.07794e-05	3.44589e-06	7.62068e-05	0	0	9.21864e-06	8.9644e-07	9.96513e-06	0.00107719	2.63543e-05	0.0014065	1.60409e-06	0.000432075	0	7.94287e-06	7.23887e-06	1.2389e-05	2.73464e-06	3.54316e-06	3.50459e-06	0	0	0	0	3.2613e-06	0
s__Cloacibacillus_sp._An23	0.000234002	9.82653e-05	0.000241729	0.000840551	0.000406862	0.000542275	0.000640131	0.00234516	0.000290364	0.000278944	0.00102386	0.000468254	0.000981973	0.000629097	0.000785014	0.000452126	0.000629224	0.000270824	0.000462873	0.000632616	0.000819246	0.000412521	0.204716	0.000574664	0.00123816	0.000876454	0.000810736	0.00177895	0.000169063	0.000281899	0.00123408	0.000214613	0.00110455	0.00486034	0.000274251	0.000565513	0.000541454	0.000391211	0.000963092	0.00109582	0.000376529	0.000351443	0.000234024	0.000196227	0.00107586	3.77023e-05	0.00169105	0.000386934	0.000684971
s__Bacteroidales_bacterium_WCE2004	1.1082e-05	0	7.89158e-05	5.39138e-05	4.67172e-05	1.24731e-05	9.08911e-06	0	2.01714e-05	1.73143e-05	1.65762e-05	1.31164e-05	6.78402e-06	4.20711e-05	7.22525e-06	8.30846e-06	0	1.10038e-06	1.00873e-05	4.01334e-05	3.56324e-05	2.36124e-06	0.000139398	6.99231e-06	0.000377469	6.10876e-05	8.58787e-05	3.14529e-05	2.06764e-05	1.04852e-05	4.23323e-05	1.98103e-05	6.98088e-05	0.00891259	2.20721e-05	1.52135e-05	1.42295e-05	2.14297e-05	2.11347e-05	2.08779e-05	5.08383e-05	3.74269e-05	0.00692462	0	2.84322e-06	0	2.33067e-05	2.88463e-05	3.45652e-05
s__Siphoviridae_sp._ctOXk3	0	0	0	0	0	0	0	0	3.74769e-06	0	0	7.31077e-06	0	1.24384e-05	0	1.00609e-05	0.000472151	0.00228064	6.83693e-06	4.23768e-06	0	3.92171e-05	1.79257e-05	3.89736e-06	0.00953765	2.24834e-05	2.53512e-05	0.000542548	0	9.08197e-06	0	0	8.33274e-06	3.99241e-05	0	0	6.08018e-05	0.000211528	0	0	2.67434e-05	1.51146e-05	0	0	0	0	0	0	7.70635e-06
s__Halomonas_heilongjiangensis	3.42535e-05	2.19892e-05	5.57965e-05	3.06241e-05	6.56888e-05	1.27849e-05	3.28848e-05	1.80754e-05	1.19308e-05	1.05954e-05	1.51423e-05	6.63577e-05	5.72674e-05	3.3468e-05	1.97121e-05	0.000465406	0.000500082	1.34391e-05	2.20355e-05	7.75431e-05	3.48358e-05	3.27353e-05	5.3527e-05	3.44359e-05	6.24902e-06	4.75535e-05	7.16771e-05	0.00381326	4.23441e-05	3.57927e-05	3.55461e-05	4.46048e-05	8.10985e-05	1.76605e-05	1.42798e-05	3.65239e-05	9.16669e-06	2.94755e-05	1.94591e-05	0.000117382	1.94977e-05	5.82323e-05	2.85064e-06	8.7721e-05	3.93501e-06	3.4239e-05	4.53246e-05	5.1679e-05	5.25677e-05
s__Fibrobacter_sp._UWCM	0	0	2.7469e-05	3.67489e-05	3.31901e-05	0	0	0	0	9.49796e-06	0.00026676	3.24332e-05	2.52213e-05	2.08061e-05	0	1.68291e-05	0.000261829	1.0592e-05	0	7.51996e-05	8.21372e-05	0	1.25535e-06	4.32252e-05	8.928e-06	3.13195e-05	0	3.33624e-05	2.17942e-05	4.06615e-05	1.54375e-06	1.08063e-05	3.79871e-05	0.000838532	2.65238e-06	2.34697e-05	0.00507166	2.57019e-05	1.35888e-05	1.67009e-05	1.68901e-05	3.19896e-05	1.77787e-05	8.62423e-06	1.08969e-05	9.77051e-06	0	0	4.27352e-05
s__Siphoviridae_sp._ctprd3	0	0	0	0	0	0	0	0	8.19183e-05	2.50458e-05	0.0234441	0	2.32394e-05	0	7.97338e-06	0	0	0	2.83829e-05	1.00633e-05	1.65244e-05	0	0.00264332	2.59763e-05	6.35651e-06	5.74575e-06	9.96535e-05	9.24581e-06	0.00857058	7.17152e-06	1.12307e-05	2.77271e-05	9.89392e-06	1.77621e-05	6.70963e-05	0	2.73584e-05	0	1.24074e-05	0	0	0	7.93018e-05	0	2.1548e-05	0	1.09988e-05	0	0
s__Mosigvirus_mar005p1	0	0	0	6.12481e-06	0	0	0	0	0	0	0	0	0	0	0	0	0	0	0	0	0	0	0	0	0	0	0	0	0	0	0	0	0	0	0	0	0	0	0	0	0	0	0	0	0	0	0	0	0
s__Agromyces_flavus	0	5.04684e-06	0	5.12342e-06	0	0	4.70007e-06	1.45976e-05	2.8557e-06	1.42734e-06	1.26172e-05	8.96205e-06	2.2214e-05	5.41518e-06	1.18905e-05	0.00015006	9.82976e-05	1.06187e-05	4.13106e-05	2.61419e-05	9.18681e-06	8.01304e-06	1.71829e-05	9.10631e-06	5.58887e-06	1.89129e-05	9.5371e-06	0.00334624	1.18673e-05	1.39188e-05	1.92017e-05	3.55455e-05	1.3571e-05	8.94189e-06	1.71814e-05	2.29561e-05	6.85731e-06	4.80048e-06	5.95578e-06	6.04007e-05	7.74245e-06	2.34157e-05	4.41458e-07	4.99333e-05	8.99666e-06	3.82837e-05	2.24484e-06	4.38844e-07	7.39869e-06
s__Alistipes_sp._An66	0.000642773	0.000323485	0.000713093	0.00158425	0.000791269	0.00183924	0.00046892	0.0055719	0.00105132	0.00676753	0.00154331	0.000564402	0.000704041	0.000469249	0.00072841	0.000776964	0.00127361	0.000746924	0.00247569	0.00130413	0.00131492	0.00104664	0.151592	0.00107206	0.00173495	0.0013787	0.00107595	0.00115695	0.000494417	0.00258741	0.00100012	0.00101822	0.000678027	0.00472914	0.00225772	0.00062022	0.00292834	0.000717947	0.000841765	0.000761357	0.00172815	0.000295258	0.000416124	0.000327113	0.00097013	2.45858e-05	0.00107044	0.000894754	0.00105525
s__Porphyromonas_gulae	0.000225741	2.57515e-05	0.000189682	0.00192767	0.00731959	0.000103002	0.000145303	4.51741e-05	4.71342e-05	6.05424e-05	3.9917e-05	0.000104122	9.84164e-05	0.000120232	5.45794e-05	0.000136597	0.000400031	0.00164852	6.45384e-05	0.00218138	0.00123494	1.5101e-05	0.000201034	1.11676e-05	0.0038352	0.000229627	0.000221317	2.5098e-05	0.000505293	8.79715e-05	9.35088e-05	0.00011412	0.000209855	1.6215e-05	4.36707e-06	0.000141163	1.27082e-05	9.73955e-05	0.00126755	0.000197638	0.00011902	0.00545715	4.93418e-05	8.95604e-05	0.000287721	7.10191e-06	0.000287186	7.29368e-05	0.000155315
s__Mesosutterella_multiformis	0.00309582	0.00237841	0.0690546	0.0269346	0.00409731	0.00162219	0.00230582	0.173607	0.00143438	0.0312746	0.00130112	0.0027459	0.00311085	0.00327393	0.00144255	0.00231578	0.02388	0.0126238	0.000782359	0.00372318	0.00313814	0.00370572	0.00313644	0.00147249	0.00231044	0.00786743	0.0973791	0.0096785	0.00491879	0.00288412	0.00292303	0.156573	0.079292	0.00381247	0.00198086	0.0191975	0.00152463	0.00397277	0.00327474	0.00438203	0.281733	0.0222309	0.00440828	0.00321531	0.000794622	0.00192285	0.00436986	0.00228557	0.00821806
s__Fundicoccus_ignavus	4.5673e-05	7.00591e-05	1.12407e-05	0.000378359	7.96661e-05	3.60626e-06	3.24109e-05	8.75197e-06	6.31886e-06	1.44348e-05	2.37808e-05	0.000159845	4.17257e-05	5.0394e-05	0.000126346	2.70096e-05	0.000204482	8.72099e-06	1.87681e-05	3.86264e-05	1.23353e-05	1.3724e-05	8.72759e-05	3.24325e-05	3.60767e-06	6.25511e-06	1.34099e-05	1.44565e-05	8.35739e-06	9.52254e-06	1.23831e-05	5.19768e-05	4.09075e-05	2.80165e-05	0.000236295	5.75337e-05	4.05621e-06	3.05278e-06	8.3948e-05	2.18183e-05	1.48342e-06	5.67798e-05	4.51774e-05	0.000376544	5.7508e-05	4.44521e-05	2.09169e-05	2.05634e-05	2.62903e-05
s__Haemophilus_sputorum	0.000669641	0.000332192	0.000162494	0.000731262	0.0102983	0.000934453	0.000204956	6.78127e-05	0.000194339	0.000129781	0.000310071	9.62397e-05	0.00031114	0.000203071	0.000336256	4.48613e-05	0.000663457	0.000133392	6.44646e-05	3.01325e-05	0.000439001	0.000174329	9.99467e-05	0.000402544	0.000216039	8.37665e-05	0.000248073	0.00045732	0.000279751	0.00206665	7.45528e-05	0.00178376	6.29667e-05	0.000119824	0.000240697	0.000555028	0.000171361	0.000575843	0.00033841	0.000229424	7.70168e-05	0.000448273	0.00324489	0.000127389	0.00345179	0.00182067	0.000251307	2.10283e-05	0.000598861
s__Myoviridae_sp._ct3Sw5	1.58648e-05	0.00137133	7.95156e-06	0	0	1.33046e-05	0	0	0	0.00140926	0.000302974	0.000939568	0	1.20456e-05	0.000987806	2.43578e-05	0.000151585	0.000355979	0	1.57615e-05	0.00010805	1.21293e-05	2.52128e-05	0.000440442	1.03377e-05	5.44334e-06	1.15199e-05	1.19942e-05	0	1.16632e-05	0.00450648	0	0	0.00028873	2.92496e-05	0.000439206	0	9.53144e-06	9.7315e-06	9.9628e-06	0	1.06295e-05	5.66672e-06	3.49508e-05	1.03553e-05	2.26265e-05	3.33655e-05	0.0043783	9.89657e-06
s__Shirahamavirus_PTm1	0	0	0	2.49406e-05	0	7.12748e-06	0	0	0	0	0	0	0	0	0	0	0	0	0	0	0	0	0	0	0	0	0	0	0	2.15844e-05	0	0	0	0	0	0	0	0	0	0	0	0	0	0	0	0	0	0	0
s__Selenomonas_sp._FOBRC9	3.68497e-06	0	0	0	0	0	0	0	0	0	0	0	0	0	0	0	0	0	0	0	0	0	0	0	0	0	0	0	0	0	0	0	0	0	0	0	0	0	0	0	0	0	0	0	0	0	0	0	0
s__Siphoviridae_sp._ctF6o6	2.87624e-06	0	0	0	0.000217313	0	0	1.58528e-06	7.85598e-07	0	0	0	0	3.93242e-06	5.69802e-05	0	0	2.3818e-06	2.15126e-05	0	8.32648e-07	9.89935e-07	0.000200536	0	0	0	1.22154e-05	0	0	0	6.43529e-05	3.02984e-06	0	1.56515e-06	0	5.45649e-06	3.82518e-06	1.04392e-05	6.28938e-05	0.000899377	0.000370263	8.65518e-06	0.000703845	6.05215e-05	4.5437e-05	2.43305e-05	0.0213511	4.35567e-05	0.00021677
s__Epilithonimonas_caeni	5.19708e-06	0	0	0	0	0	0	0	0	0	0	0	0	0	0	0	0	0	0	0	0	0	0	0	0	0	0	0	0	0	0	0	0	0	0	0	0	0	0	0	0	0	0	0	0	0	0	0	0
s__Aquimarina_sp._I32.4	0	0	2.46608e-05	0	0	0	0	0	0	0	0	0	0	0	0	0	0	0	0	0	0	0	0	0	0	0	0	0	0	0	0	0	0	0	0	0	0	0	0	0	0	0	0	0	0	0	0	0	0
s__Eggerthella_phage_EL753P1	0	0	0	0	0	0	3.57181e-06	0	0	0	0	0	0	0	0	0	0	0	0	0	0	0	0	0	0	0	0	0.000321154	0	0	0	0	0	0	0	0	0	0	0	0	0	0	0	4.43301e-06	0	0	0	0	0
s__Cetobacterium_somerae	0.00843835	0.00069265	0.00569657	1.19187	0.00768253	0.00169168	0.00500275	0.0054886	0.00124985	0.0022782	0.00343367	0.00877122	0.261801	0.0038669	0.00279186	0.00564756	0.032123	0.00259301	0.0494743	0.0393606	0.697734	0.00250038	0.00322802	0.00403495	0.00259884	0.0134117	0.00903265	0.00582495	0.00586894	0.00597461	0.0119562	0.936542	0.0105252	0.00781314	0.494734	0.00558932	0.0077438	0.00218615	0.00469653	0.00682552	0.00319101	0.110772	0.00219446	0.00320877	0.003858	0.00247669	0.00573011	0.00448576	0.00291756
s__Bacteroidetes_bacterium_ADurb.Bin013	0	0	0	0	0	0	0	0	0	2.76841e-06	0	0	5.06938e-06	0	2.69954e-06	0	3.95621e-05	0	0	0.000162435	7.98793e-06	0	1.39163e-05	3.21268e-06	2.68708e-05	0	0	0	2.93271e-06	3.04396e-06	0	0	2.79284e-06	0.00082294	5.44684e-06	4.03382e-06	0.00231103	1.2438e-06	7.08475e-06	7.80054e-06	2.84358e-06	8.32253e-06	2.56871e-06	0	5.40524e-06	0	2.90267e-06	0	0
s__Balneicella_halophila	0	0	0	0	0	0	0	0	8.38932e-07	0	0	0	0	0	0	0	0	0	0	0	0	0	0	0	0	0	0	0	0	0	0	0	0	0	0	0	0	0	0	0	0	0	0	1.74067e-06	0	0	0	0	1.46633e-05
s__Aggregatibacter_aphrophilus	3.49901e-05	0.000151083	7.33671e-05	0.000232913	0.0017644	0.00021381	2.3897e-05	1.7807e-05	1.60124e-05	6.29814e-06	0.00185484	9.74284e-05	0.000337457	4.22744e-05	3.20065e-05	7.04761e-05	6.00025e-05	8.73683e-05	1.02554e-05	3.21022e-05	8.81514e-05	0.000485542	4.20811e-05	2.09877e-05	4.93787e-05	1.60552e-05	4.01901e-05	4.44848e-05	0.000101888	0.000320099	4.16604e-05	0.00206521	0.00015992	7.94572e-05	4.18825e-05	3.28077e-05	7.78819e-05	0.00021013	0.000121043	1.46848e-05	5.22415e-05	0.000320649	0.00192345	3.93464e-05	0.000486624	0.00216311	1.10545e-05	2.07988e-05	0.000104679
s__Myoviridae_sp._ctAbS6	0	9.76707e-06	1.13594e-05	5.06564e-06	0	0	0	0	0	0	0	0	0	0	0	0	0	0	0	0	1.09309e-05	0	0	0	0	1.54944e-05	0	0	0	0	1.72231e-05	0	0	0	0	0	0	0	0	0	0	0	0	0	0	0	0	0	0
s__Pseudoalteromonas_sp._SR41-1	0	0	0	0	0	0	0	0	0	0	0	0	0	0	0	0	0	0	0	0	0	0	0	0	0	0	0	0	0	0	0	0	0	0	0	0	0	0	0	0	0	0	0	0	0	0	0	0	0
s__Mesoflavibacter_unclassified	0	0	0	0	0	0	0	0	0	0	0	0	0	0	0	0	0	0	0	0	0	0	0	0	0	0	0	0	0	0	0	0	0	0	0	0	0	0	0	0	0	0	0	0	0	0	0	0	0
s__Bacillus_sp._AFS041924	0	0	0	0	0	0	0	0	0	0	0	0	0	0	0	0	0	0	0	0	0	0	0	0	0	0	0	0	0	0	0	0	0	0	0	0	0	0	0	0	0	0	0	0	0	0	0	0	0
s__Streptomyces_djakartensis	2.89837e-05	3.62855e-06	8.44021e-06	3.84666e-05	3.70552e-05	0	0	0	0	3.4397e-05	7.34848e-05	0.000252366	0.044476	0.000110391	8.3582e-05	0.000380949	0.00580839	8.31805e-05	0.00956521	0.000686451	0.104538	0.000286467	0.000183595	0.00062088	0.000318681	0.000227933	0.000376856	0.000677941	0.000639322	0.000381999	0.00048533	0.125086	0.000678502	0.000541803	0.0769777	0.000485844	0.000315303	2.30373e-05	5.47362e-05	0.000258743	3.24397e-05	0.012301	0.000230873	0.000359044	0.000544865	0	0	0.000197903	0
s__Haemophilus_sp._CCUG_66565	0	5.41258e-06	0	0	0.0001588	2.33539e-05	0	0	0	0	0	0	1.96304e-05	0	0	0	0	0	0	0	0	0	0	0	0	0	0	4.6319e-06	0	0	0	1.83725e-05	0	0	0	0	0	5.52126e-06	0	0	0	0	6.87773e-05	0	0	4.95455e-05	0	0	6.6679e-06
s__Duncaniella_freteri	0	0.000138021	0	7.13887e-05	2.56745e-06	0	0	0	5.82758e-05	7.57671e-06	3.10463e-05	0.00230383	1.57655e-05	4.13117e-06	7.09483e-06	0.000206746	0.000737443	1.0757e-05	0.00117401	3.89916e-05	5.45421e-06	8.47518e-05	0.000895702	1.23261e-05	0.00562459	4.78078e-05	1.07613e-05	0.000548794	0.000453855	0	2.60485e-06	9.86864e-06	1.78582e-05	5.98861e-05	0.000286814	1.24654e-05	0.0014027	5.09059e-05	5.02373e-06	5.21715e-05	0.000890307	7.53933e-06	3.94519e-06	9.44865e-06	4.00793e-05	0	6.71793e-06	6.71098e-06	1.04386e-05
s__Streptomyces_cinnamoneus	3.20671e-05	0	0	0	0	0	0	0	0	0	3.55339e-05	4.74422e-05	0.00968382	2.43476e-05	0	0.000111761	0.00275756	2.95698e-05	0.00131566	3.06165e-05	0.0284865	4.80118e-05	4.99002e-05	0.000119712	0.000114576	7.99515e-05	8.20795e-05	0.000153947	0.000183785	0.000160503	0.000102505	0.032603	0.00015339	0.000123927	0.0162407	3.12406e-05	7.43998e-05	0	1.09738e-05	7.83687e-05	0	0.00309224	1.77386e-05	3.02766e-05	5.14552e-05	0	0	8.68495e-05	0
s__Aurodevirus_hiberniae	0	0	0	0	0	0.000585436	0	0	1.88615e-05	0.00010077	0	6.97167e-05	3.89553e-05	0	0	2.54945e-05	0	0	0	0.000296761	4.19335e-05	0	0	4.75477e-06	0	0	0	0.0167799	4.7417e-05	0.00191063	6.09571e-05	4.36083e-05	4.0084e-05	3.71778e-05	3.25328e-05	5.20296e-05	1.87896e-05	1.22744e-05	0	0	4.01311e-05	1.122e-05	0	4.85372e-05	0.00736209	4.10796e-05	1.90183e-05	0.000877824	1.97375e-05
s__Candidatus_Nomurabacteria_bacterium_RIFCSPHIGHO2_01_FULL_42_15	0	0	0	0	0	0	0	0	0	0	0	0	0	0	0	0	0	0	0	0	0	0	0	0	0	0	0	0	0	0	0	0	0	0	0	1.59686e-06	0	0	0	0	0	0	0	0	0	0	0	0	0
s__Bacteroidetes_bacterium_GWA2_32_17	0	0	7.55399e-05	0	1.52121e-05	0	1.54515e-05	1.54168e-05	2.28609e-05	0.000132604	0	3.57455e-05	0	0.000927983	1.75517e-05	2.48149e-06	0.000151445	4.96794e-06	2.63946e-06	3.87748e-05	0.000116031	0	7.07676e-05	0	3.45803e-05	9.04956e-05	0.000109439	0	5.33754e-05	0.000101437	3.90093e-05	1.29526e-05	7.06963e-05	0	0.000321133	4.48076e-05	0	5.1651e-05	0	1.18308e-05	5.90423e-05	1.26225e-05	0	0	1.22969e-05	6.98067e-06	5.28286e-05	1.16184e-05	2.35044e-05
s__Entomohabitans_teleogrylli	2.76542e-05	0.000164571	0.000108116	3.0905e-05	5.02419e-05	2.43377e-06	5.47665e-05	1.13151e-05	0	1.849e-05	9.77998e-06	1.63654e-05	2.53934e-05	1.04985e-05	6.75326e-05	4.24586e-05	0	3.81472e-05	6.78042e-06	5.2174e-05	5.32421e-05	1.58571e-05	2.92917e-05	0	0	0.000142326	3.51411e-05	6.06089e-06	1.02889e-05	5.08257e-06	0.000637749	2.13105e-05	5.4141e-05	7.13613e-06	6.39685e-06	3.5922e-05	0	1.66144e-05	2.99011e-05	1.30248e-05	9.49599e-06	2.77926e-05	4.28903e-06	2.611e-05	2.58986e-05	3.50959e-05	9.11764e-05	1.98623e-05	2.58764e-05
s__Haemophilus_sp._HMSC061E01	0.000125673	0.000167103	8.59497e-05	0.000384765	0.0074677	0.000394891	9.50052e-05	0.000106612	1.03242e-05	5.44745e-05	6.02968e-05	4.4461e-05	0.000727655	0.000243591	6.32086e-05	9.27664e-06	0	0.000128179	4.12281e-05	2.68803e-05	0.000423931	0.000215327	7.90855e-05	0.000103208	8.184e-06	3.22522e-05	0.000268319	3.98578e-05	0.000185348	0.000470717	4.15551e-05	0.00189373	0.000343845	2.83733e-05	0.000187397	5.78991e-05	3.59616e-05	0.000409696	0.000293543	4.4758e-05	0.000162416	0.000749157	0.011464	0.000675826	0.000604942	0.00212633	3.93544e-05	3.24513e-05	0.000187951
s__Siphoviridae_sp._ctN5F10	0	0	0	3.82801e-06	0	0	0	0	0	0	0	0	0	0	0	0	0	0	0	0	0	0	0	0	0	0	0	0	0	0	0	0	0	0	0	1.63691e-06	0	0	0	0	0	0	0	0	0	0	0	0	0
s__Prochlorococcus_sp._MED-G72	0	0	0	3.68158e-06	0	0	0	0	0	0	0	0	0	0	0	0	0	0	0	0	0	0	0	0	0	0	0	0	0	0	0	0	0	0	0	0	0	0	0	0	0	0	0	0	0	0	0	0	0
s__Bragavirus_p43	0	0	0	3.76385e-06	0	0	0	0	0	0	0	0	0	0	0	0	0	0	0	0	0	0	0	0	0	0	0	0	0	0	0	0	0	0	0	2.73428e-06	0	0	0	0	0	0	0	0	0	0	0	0	0
s__Flavihumibacter_soli	0	0	0	0	7.7219e-06	0	0	0	0	0	0	0	0	0	0	0	0	0	0	0	0	0	0	0	0	0	0	0	0	0	0	0	0	0	0	0	0	0	0	0	0	0	0	0	0	0	0	0	0
s__Fusobacterium_mortiferum	1.67127	0.0203514	0.068273	0.0348762	0.886371	0.0119167	0.0317862	0.0191076	0.0124867	0.0183046	0.00845021	0.0367514	0.0869967	0.0278143	0.0214895	0.024528	0.0628091	0.0219974	0.0387329	1.28662	0.314555	0.0179767	0.0235201	0.0165276	0.0167709	0.137008	0.0384571	0.0380437	0.0131415	0.0220098	0.246777	0.0264988	0.0357201	0.00680021	0.280476	0.0287466	0.0085252	0.0168043	0.642866	0.0345768	0.0267623	0.0323539	0.0124727	0.0243614	0.0171714	0.0130498	0.418051	0.0191794	0.279932
s__Bulleidia_sp._zg-1006	4.13296e-06	0	0	4.62377e-05	0	1.4163e-06	2.81879e-05	8.00873e-06	7.06218e-06	2.95663e-05	2.24465e-05	8.99997e-06	3.37068e-05	7.43074e-06	6.38074e-06	6.01038e-06	0	0	2.36663e-06	0	0	0	3.76878e-05	2.89925e-06	6.6684e-05	0	0	6.56885e-05	5.12302e-06	1.58193e-05	0	6.68521e-07	2.13306e-05	0	3.00379e-06	9.91289e-06	1.51219e-06	0	6.69831e-06	0	1.24407e-06	0	1.12381e-06	2.98322e-06	4.25021e-06	0.000106224	0	1.33898e-05	0.00010914
s__Empedobacter_unclassified	0	0	0	0	0	0	3.03566e-06	0	0	0	0	0	0	0	0	0	0	0	0	0	0	0	0	0	0	0	0	0	0	0	0	0	0	0	0	0	0	0	0	0	0	0	0	0	0	0	0	0	0
s__Enterococcus_ureilyticus	0	0	0	0	0	0	2.72273e-06	0	0	0	0	0	0	0	0	0	0	0	0	0	0	0	0	0	0	0	0	0	0	0	0	0	0	0	0	0	0	0	0	0	0	0	0	0	0	0	0	0	0
s__Drivevirus_gastrointestinalis	0	0	0	0	0	0	4.399e-06	0	0	1.97589e-06	0	0	0	6.1189e-05	0	0	0	0	0	0	0	0	0	0	0	0	0	0	0	0	0	0	0	0	0	0	0	0	0	0	0	0	0	0	0	0	0	0	0
s__Inoviridae_sp._ctDEu7	0	0	2.04993e-06	0	0	0	0	0	0	0	0	0	0	0	0	0	0	0	0	0	0	0	0	0	0	0	0	0	2.8969e-06	0	0	0	0	0	0	0	2.35549e-05	0	0	0	0	0	0	0	1.06785e-05	7.29143e-07	0	2.52231e-06	0
s__Paenibacillus_sp._PK4536	0	0	0	7.45826e-06	0	0	0	0	0	0	0	0	0	0	0	0	0	0	0	0	0	0	0	0	0	0	0	0	0	0	0	0	0	0	0	0	0	0	0	0	0	0	0	0	0	0	0	0	0
s__Variovorax_sp._JS1663	0	0	0	7.2444e-06	0	0	0	0	0	0	0	0	0	0	0	0	0	0	0	0	0	0	0	0	0	0	0	0	0	0	0	0	0	0	0	1.75425e-06	0	0	0	0	0	0	0	0	0	0	0	0	0
s__Bacillus_sp._S3	0	5.28057e-06	2.45658e-06	1.17682e-05	3.18857e-05	1.91726e-05	9.48407e-05	0.00012872	0	1.96625e-05	0	2.08832e-05	2.01447e-06	3.591e-05	4.39843e-05	1.12878e-05	0	8.09188e-06	1.63055e-05	0	1.2697e-05	0	1.94733e-06	8.30528e-06	0	1.77054e-05	1.19475e-05	0	0	0	1.40726e-05	0	2.21964e-06	0	8.65786e-06	0.000135632	0	7.36168e-06	1.17411e-05	2.06652e-06	5.22695e-05	1.64195e-06	7.6017e-07	4.34977e-05	0	1.17331e-05	3.18806e-05	8.87332e-06	0
s__Acinetobacter_johnsonii	0	0	0	0	0	0	0	0	0	0	0	2.09042e-05	0	1.78802e-05	1.53537e-05	0	0	5.20517e-06	0	1.61562e-05	7.57189e-06	0.000434659	4.46868e-06	0	7.6725e-06	1.61599e-05	0	0.00989895	3.33596e-05	4.32812e-05	5.40914e-05	1.61907e-05	5.5595e-05	1.90263e-05	0	3.82372e-05	1.55e-05	7.07411e-06	0	0	0	0	0	7.41145e-06	0	0	0	0	2.20353e-05
s__Candidatus_Fluviicola_riflensis	5.09173e-06	0	0	1.82089e-05	2.78041e-05	0	0	0	0	0	0	6.02645e-06	9.35095e-06	3.866e-06	6.63942e-06	0	0	0	0	2.09594e-05	1.63717e-05	7.7857e-06	4.04596e-06	6.42537e-06	0	6.98808e-06	7.39455e-06	0	3.60644e-06	0	1.95585e-05	4.39071e-06	6.86888e-06	0	0	6.61401e-06	0	4.28271e-05	0	1.59876e-05	1.66544e-05	6.82297e-06	0	0	3.32349e-06	7.26187e-06	3.5695e-06	0	9.52879e-06
s__Blautia_sp._OM07-19	0.000186114	0.00215224	0.000298278	0.00146454	0.00185649	0.00124557	0.00109799	0.00611591	0.000669139	0.000609985	0.00113186	0.000919095	0.00109221	0.0004011	0.00219632	0.00084905	0.00108178	0.00159086	0.00243057	0.000364523	0.00196193	0.000739206	0.00146012	0.00198803	0.000855079	0.000824374	0.00147437	0.00178006	0.000995189	0.000924167	0.00122091	0.00100202	0.000672964	0.00147192	0.000746613	0.00224242	0.00095438	0.000890003	0.00119944	0.016637	0.00216469	0.000904684	0.000697158	0.00146955	0.00126693	0.000553452	0.00077223	0.000684593	0.00222895
s__Candidatus_Galacturonibacter_soehngenii	3.84847e-05	0.00036425	1.39606e-05	0.00179912	9.21684e-05	0.00056565	0.00100643	4.5648e-05	0.000302324	6.77597e-05	0.000728371	3.57582e-05	0.00087499	8.9616e-05	0.000227332	6.0954e-05	6.5014e-05	2.16755e-05	0.000197504	1.05321e-05	0.00101323	3.47522e-05	0.00030202	0.00356699	7.52554e-05	5.18707e-05	0.00106331	0.000730255	2.62195e-05	3.53251e-05	0.000102953	0.000145553	4.46361e-05	0.00030005	0.000141167	0.000129035	0.000621391	0.000354461	0.00135826	0.00015641	4.62662e-05	4.50803e-06	6.57583e-05	0.000982319	0.000239286	4.13095e-05	3.77497e-05	8.57404e-05	0.000163251
s__Myoviridae_sp._ctfJc17	0	0	0	4.68603e-06	0	0	6.1194e-06	0.000152641	0	0	0	0.000447817	4.67863e-06	0	9.72905e-06	7.84405e-06	0	4.58673e-06	5.36123e-05	0.206637	0.000314798	0.000349038	0.000401372	0.000318804	0.000720209	0.000473486	0.000461571	0.000496808	6.9863e-07	1.45026e-06	7.55203e-07	1.49971e-05	9.28052e-06	0.000330012	2.13108e-05	0.000476614	1.48437e-05	5.92596e-07	0	0	1.04976e-06	2.70914e-06	0	0.00031448	0	0	1.9212e-05	4.46953e-05	4.14174e-06
s__Clostridium_phage_CS266P1	0	0	0	0	3.30343e-05	0	0	0	0	0	0	0	0	0	0	0	0	0	0	0	0	0	8.09193e-06	0	0	4.96748e-05	0	0	0	0	0	0	0	0	0	0	0	0	0	0	0	0	0	0	0	0	0	0	0
s__Paenisporosarcina_antarctica	0	0	0	0	0	0	0	0	0	0	0	0	0	0	0	0	0	0	0	0	0	0	0	0	0	0	0	0	0	0	0	0	0	0	0	0	0	0	0	0	0	0	0	0	0	0	0	0	0
s__Arthrobacter_phage_BenitoAntonio	0	0	0	0	0	0	0	0	0	0	0	0	0	0	0	0	0	0	0	0	0	0	0	0	0	0	0	0	0	0	0	0	0	0	0	0	0	0	0	0	0	0	0	0	0	0	0	0	0
s__Amphibacillus_jilinensis	0	0	0	6.47817e-06	0	0	0	0	0	0	0	0	0	0	0	0	0	0	0	0	0.000116663	0	0	0	0	0	0	0	0	0	0	0	0	0	0	0	0	0	0	0	0	0	0	0	0	0	0	0	0
s__Sutterella_faecalis	0	0	0	0.000235281	3.09458e-05	1.91956e-05	9.31173e-06	1.7371e-05	0	0.000121852	8.13862e-05	0.000579551	1.13484e-06	6.49106e-06	1.51065e-05	0	0	2.80115e-05	8.14419e-06	1.80923e-05	4.49311e-06	0.00122901	3.84888e-05	7.28633e-06	1.28125e-05	0.00191876	2.01918e-06	0	3.70665e-05	1.55679e-05	3.41405e-06	0	7.03304e-06	1.2213e-05	0.000245411	0	0	7.97001e-05	0.00039542	9.32515e-06	4.45599e-06	2.05058e-05	0.000603232	0	2.42006e-06	2.62777e-06	0	3.34036e-06	0.000141986
s__Acidaminococcus_sp._HPA0509	0	0	0	0	0	0	0	0	0	0	0	4.5975e-06	0.00582334	4.84919e-06	8.16191e-06	6.09345e-05	0.0011571	1.90132e-05	0	0	8.38709e-06	0	0	4.04959e-05	0	0	0	0	4.97842e-05	0	0	8.20416e-05	0	0	0	0	1.6675e-05	6.46776e-07	0	6.4213e-05	0	0	0	0	0	0	0	4.29961e-05	0
s__Chloroflexi_bacterium_44-23	0	0	0	5.73387e-05	0	0	0	0	0	3.66437e-06	0.000100265	6.28994e-07	1.30131e-06	8.07006e-07	6.23675e-06	6.52749e-07	0.000121867	1.9602e-06	0.00178157	0	0	0	2.17746e-05	0	5.22383e-06	0	9.26144e-06	0.00016825	2.27129e-05	0	6.13803e-06	0	0	0.000129541	1.3982e-06	0	0	5.29806e-05	0	0	0	0	1.97816e-06	0	0	0	0	0	0
s__Bradyrhizobium_sp._NBAIM32	0	0	0	0	0	0	0	0	1.13877e-06	0	0	0	0	0	0	0	0	0	0	0	0	0	0	0	0	0	0	0	0	0	0	0	0	0	0	0	0	0	0	0	0	0	0	0	0	1.33843e-06	0	0	3.74665e-05
s__Robertmurraya_sp._DFI.2.37	0.00374032	0.000648463	0.00203367	0.00167773	0.0209207	0.00285908	0.00219885	0.00215585	0.000670631	0.000783763	0.000992106	0.00244697	0.00253324	0.00216672	0.0153126	0.00258031	0.00212497	0.00105959	0.000499918	0.00907911	0.001315	0.00638888	0.0637392	0.00249282	0.000386716	0.00211929	0.00296415	0.000780379	0.00112107	0.167163	0.00247374	0.00542804	0.00284772	0.00117851	0.000811177	0.00135993	0.000244619	0.00149599	0.00124637	0.00293047	0.000783756	0.00122241	0.000475489	0.00116566	0.0491063	0.0113695	0.0301406	0.00156336	0.00273894
s__Enterococcus_sp._4G2_DIV0659	0	0	0	0	0	7.56987e-06	0	0	0	0.000173742	0.000210447	0	0	0	4.27232e-06	0	0	7.98724e-06	2.37642e-05	8.91375e-06	8.35519e-06	0	5.20698e-06	0	3.38648e-06	4.45791e-06	0	0.000793214	0.000168488	0	0.00216738	9.0105e-06	4.41997e-06	0.000533809	7.72847e-06	1.26578e-05	0.00273654	0.000312237	0	1.63184e-05	1.78459e-05	0	4.03021e-06	0	1.69613e-05	0	2.2969e-06	0	0
s__Pasteurellaceae_unclassified	0.000116986	0.000456861	0.000112267	0.000647938	0.00850701	0.000769552	0.000228108	3.15523e-05	0	3.38155e-06	9.44005e-05	9.35544e-05	0.000582767	7.81512e-05	6.18372e-05	2.01939e-05	0.000242027	1.20209e-05	2.75256e-05	4.97113e-06	0.000499145	0.000534156	0.000166618	8.30114e-05	0	2.38902e-05	0.000134153	5.16686e-05	0.000317933	0.000488569	2.47962e-05	0.00399663	0.00022212	5.77606e-05	9.17434e-05	1.54467e-05	4.75944e-05	0.000495317	0.000302295	3.7044e-05	0.000104624	0.000908181	0.00949806	0.00048687	0.00112513	0.00584177	2.36486e-05	2.99451e-05	0.000360221
s__Hoylesella_nanceiensis	0.00431404	0.000748997	0.00461698	0.00225539	0.00336696	0.00058029	0.00298217	0.00117093	0.00354192	0.00117973	0.000540366	0.00369692	0.00260349	0.00456681	0.00115995	0.00329573	0.00229429	0.000789668	0.000254689	0.0041989	0.00587215	8.22481e-05	0.00271754	0.000122101	0.00506559	0.00394551	0.00437636	0.00406185	0.000927257	0.00211614	0.00141298	0.00340847	0.00545489	0.000939122	0.000736226	0.00289597	0.00654495	0.00196699	0.00216648	0.00560396	0.00180373	0.00165808	0.00112945	0.00211685	0.000333297	5.76363e-05	0.0067181	0.00225373	0.00401212
s__Blautia_ammoniilytica	1.81871e-05	0.00104928	6.47626e-05	0.00206675	0.00148582	0.000702228	0.00204543	0.000510151	0.000395676	0.000326602	0.00199249	0.000343434	0.00139034	0.000169084	0.00502592	0.000426973	0.00152077	0.00123393	0.000937741	5.74194e-05	0.0018602	0.00118598	0.0017151	0.000956347	0.000759087	0.00030384	0.000556231	0.00138408	0.00033916	0.000538435	0.000828186	0.000786271	9.49098e-05	0.00409896	0.000825512	0.000415037	0.000743438	0.000879289	0.000921022	0.00037898	0.00118706	0.000255066	0.000329648	0.000744055	0.0015507	0.000166242	0.000746173	0.000613518	0.00233854
s__Klebsiella_phage_pKp383	0	0	0	0	0	0	0	0	0	0	0	0	0	0	0	0	5.31387e-05	0.000107695	0	0	0	0	0	0	0	0	0	0	0	0	0	0	0	0	0	0	0	0	0	0	0	0	0	0	0	0	0	0	0
s__Sutterella_massiliensis	0.00215079	0.000548473	0.00315214	0.00795372	0.00208112	0.00149315	0.00183324	0.00268576	0.00149251	0.00881354	0.00105283	0.00325585	0.00228369	0.00347107	0.00219114	0.00141998	0.00375404	0.00293942	0.000848816	0.00513347	0.00746962	0.102594	0.00313984	0.00268303	0.00572926	0.534394	0.00316579	0.00106284	0.00207586	0.00337979	0.00401158	0.00276654	0.00425919	0.0019918	0.00755433	0.00266267	0.0008414	0.00405342	0.0020451	0.00265695	0.00154614	0.00273453	0.00215262	0.00380621	0.00127194	0.00308206	0.00269142	0.00130277	0.0143243
s__Candidatus_Magnetomorum_sp._HK-1	0	0	0	0	0	0	0	1.18934e-06	0	0	0	0	4.89339e-06	5.51753e-07	0	4.46286e-07	0	0	0	0	0	0	0	0	0	0	0	0	0	0	0	0	0	0	0	0	0	0	0	0	0	0	0	0	0	0	0	0	0
s__Enterococcus_aquimarinus	6.76777e-05	2.87871e-05	1.77588e-05	0.000198852	7.21476e-05	3.12621e-05	2.59839e-05	9.74234e-06	4.96736e-06	8.58914e-05	5.97686e-05	0.00229393	0.000146535	0.000147238	0.000116609	0.000145806	0.000106953	0.000261443	0.000162514	0.000278776	1.46752e-05	0.00126023	0.000191671	0.000605654	2.51675e-06	1.35212e-05	4.77653e-05	3.73019e-05	3.29478e-06	0.000561821	2.89393e-05	0.000578722	2.60401e-05	8.8657e-05	6.39094e-05	5.4412e-05	3.04611e-05	7.54758e-06	7.23251e-05	4.34887e-05	2.58042e-06	0.00013528	4.71164e-05	0.000349304	0.000202327	0.000204913	0.000104756	2.01081e-05	1.56093e-05
s__Podoviridae_sp._ctXdu7	0	0	0	2.46486e-05	0	0	0.00012547	0	0	0	0	0	1.12515e-05	0	0	0	0	0	0	0	0	0	0	1.73955e-05	0	0	1.33463e-05	6.94785e-06	0	0	0	0	0	0	0	1.19375e-05	0	0	1.25797e-05	0	0	0	0	0	0	0	0	0	0
s__Methylomonas_paludis	0	0	0	0	3.60051e-06	0	0	0	0	0	0	0	0	0	0	0	0	0	0	0	0	0	0	0	0	0	0	0	0	0	0	0	0	0	0	0	0	0	0	0	0	0	0	0	0	0	0	0	0
s__Polaribacter_sp._IC073	0	0	0	0	0	0	0	0	0	0	0	0	9.98514e-07	1.72443e-05	0	0	0	0	0	0	2.09784e-06	3.33865e-05	0	0	2.31078e-05	0	0	0	0.00115185	2.31887e-05	3.74659e-06	2.24287e-06	2.20042e-06	0	3.21859e-06	0	0	3.64944e-05	0	0	0	0	0	0	8.68018e-05	1.39579e-05	0	0	0
s__CrAss-like_virus_sp._ctyM420	0	0	0	0	0	0	0	0	8.19423e-06	6.7725e-06	0.0037614	4.63308e-06	0	0	0	0	0	0	2.44499e-06	3.38327e-06	0	0	0	0	0	0	1.84416e-05	0.00439965	1.13928e-06	4.26027e-06	1.55729e-06	1.17241e-05	7.875e-06	1.64205e-05	1.36596e-05	5.43818e-06	0	0	0	0	0	0	8.69782e-06	4.75095e-06	0	0	2.98467e-06	0	0
s__Siphoviridae_sp._ctKHH22	0	0	0	0	0	0	0	0	0	0	0	0	0	0	6.84763e-06	0	0	0	0	1.08083e-05	1.0131e-05	8.02985e-06	0.00295229	9.94029e-06	1.71094e-05	5.40541e-06	9.53304e-06	3.16513e-06	0	0	1.20622e-05	5.75671e-06	5.64774e-06	0	0.000903207	0	0.00114355	5.03048e-06	7.18843e-06	5.25814e-06	5.75035e-06	0	0	0	5.4653e-06	0	1.2885e-05	0	0
s__uncultured_bacterium_URE4	0	0	0	0	0	0	0	0	0	0	0	0	2.33576e-06	0	0	0	0	0	0.000105929	0	0	0	0.000486622	0	7.70746e-05	0	2.77062e-06	0	4.05383e-06	0	2.92139e-06	0	2.57366e-06	0.000883803	0.000363904	2.47816e-06	0.000691887	2.29237e-06	2.61149e-06	4.79223e-06	7.86124e-06	2.55645e-06	1.18356e-06	0	2.49051e-06	0	0	0	0
s__Parabacteroides_sp._52	0	0	0	0	0	0	0	0	0	0	0	0	1.63297e-06	0	1.73917e-06	0	0	0	0.000117619	0	6.00391e-06	1.01972e-06	0.000471624	0	0.00010603	0	4.84245e-06	4.03344e-06	7.55757e-06	0	0	1.834e-06	0	1.0776e-06	0.000462326	1.73252e-06	0.000843637	1.60263e-06	5.4772e-06	0	6.4119e-06	3.57451e-06	1.65488e-06	0	0	0	0	0	0
s__Podoviridae_sp._ct8Lf7	0.000299366	8.8974e-06	0	0	0	0	0	0	2.40641e-05	0	0	0	0	0	0	0	0	0	0	0	0.00265285	0	0	0	0	0	0	0	0	0	0	0	0	0.000240558	0	0	0	0	0	0	0	0	0	0	0.000917069	4.16572e-06	0	0	0.000120159
s__Roseburia_sp._AF25-18LB	0.000193343	0.00149351	0.000151479	0.000478692	0.00182305	0.00100831	0.00592245	0.000482209	0.000909643	0.000671758	0.000931805	0.00119184	0.000617183	0.000332041	0.00150487	0.000434962	0.000734725	0.00116576	0.00229114	0.000742645	0.00212491	0.000474593	0.000694161	0.001366	0.000521824	0.000312228	0.00204908	0.00172896	0.000222023	0.000493394	0.000554171	0.0016565	0.00015567	0.00126648	0.000626421	0.00104484	0.000974812	0.000550143	0.00389295	0.000626281	0.000691663	0.000246503	0.000495231	0.00224088	0.00170858	0.000261676	0.0013306	0.000281767	0.000718493
s__Olsenella_sp._KH3B4	0	0	0	0.000102772	0	0	0	0	0	0.000136638	0.000144545	7.55859e-06	1.17283e-05	4.08691e-06	0	7.84405e-06	0	0	7.38388e-05	0	8.21358e-06	0	0	0	4.16136e-06	0	0	0.000782163	0.000158317	0	0	8.78142e-06	0	0.000505648	0	2.48866e-05	0.00235389	0.000364497	8.74186e-06	4.01045e-06	4.38586e-06	8.55762e-06	0	0	4.16845e-06	0	0	0	0
s__Roseburia_sp._1XD42-69	0.000104381	0.00108839	0.000116868	0.00435644	0.000501882	0.00353651	0.00602021	0.00113171	0.000580502	0.00083101	0.00293048	0.00203485	0.00179159	0.000349291	0.00169794	0.00196382	0.00104362	0.00130706	0.00221227	9.55528e-05	0.00263999	0.00026453	0.00197173	0.00366459	0.0009884	0.000512312	0.00164026	0.00185889	0.000220327	0.00146307	0.000587522	0.00183162	0.000192219	0.00221258	0.00112917	0.00137544	0.00118425	0.00150568	0.00167108	0.000670023	0.000574466	0.000875072	0.000483487	0.00205668	0.00363668	6.06347e-05	0.000240877	0.000637023	0.00133744
s__Spirochaeta_cellobiosiphila	0	0	0	0.000185144	1.22555e-06	0	0	0	0	0	0	0	0	0	0	0	0	0	0	0	0	0	0	0	0	0	0	0	0	0	0	0	0	0	0	0	0	0	0	0	0	0	0	0	1.20263e-06	0	0	0	1.14936e-06
s__Coprococcus_sp._AM100_B19A	0.000107005	0.000909526	0.000310462	0.00331516	0.00199397	0.00066379	0.00101391	0.000801715	0.000927164	0.000444295	0.00229176	0.00882838	0.00120306	0.000424548	0.0023061	0.00104883	0.00251502	0.000339467	0.00107587	0.000153005	0.000838267	0.000504027	0.000677802	0.00272877	0.00467427	0.000714475	0.000554335	0.00144962	0.000695224	0.00174976	0.00131519	0.0016734	0.00012324	0.00102303	0.00086209	0.00292506	0.000900628	0.00143283	0.00166884	0.000642278	0.00052441	0.000330895	0.000364134	0.000306419	0.00149667	0.000230394	0.000919806	0.00136149	0.00282829
s__Clostridium_collagenovorans	0	1.97536e-05	7.29854e-06	5.39873e-05	1.18301e-05	1.17193e-05	5.72057e-06	1.49245e-05	0	9.27903e-06	2.29567e-05	9.44745e-06	6.60916e-05	7.4338e-06	1.28051e-05	0	0	1.65716e-05	0.000178352	0	0	6.58448e-06	1.96464e-05	7.53791e-06	1.9065e-05	5.90992e-06	0	0.000350363	3.05002e-06	1.06111e-05	9.65021e-05	3.91474e-06	0	0	0.000100833	0	0.000146009	8.33781e-07	2.22841e-05	0	0	0	0	2.31382e-06	1.03088e-05	5.19206e-06	8.17279e-06	0	0
s__Aequorivita_viscosa	0	0	0	0	0	0	0	3.47421e-06	0	0	0	0	0	0	0	0	0	0	0	0	0	0	0	0	0	0	0	0	0	0	0	0	0	0	0	0	0	0	0	0	0	0	0	0	0	0	0	0	0
s__Candidatus_Gottesmanbacteria_bacterium_GW2011_GWA1_34_13	0	0	0	0	0	6.20131e-06	0	0	0	0	0	0	0	0	0	0	0	0	0	0	0	0	0	0	0	0	0	0	0	0	0	0	0	0	0	0	0	0	0	0	0	0	0	0	0	0	0	0	0
s__Clostridium_sp._CAG:302	0.00924019	0.0113913	0.00823715	0.174924	0.00884967	0.0076716	0.00615315	0.00595004	0.00726384	0.0102638	0.0182761	0.0134391	0.0202762	0.0162312	0.00984164	0.0111898	0.240867	0.0123619	2.50419	0.013292	0.00714294	0.00625365	0.010291	0.00916347	0.00537742	0.0104315	0.0141761	1.48643	0.0123315	0.0105772	0.0124675	0.0100474	0.0114717	0.795575	0.0158028	0.00827403	0.00588148	0.00542652	0.00606412	0.00740188	0.0205486	0.0111541	0.0089031	0.00567387	0.0115455	0.000494464	0.0187712	0.00847619	0.014951
s__Desulfamplus_magnetovallimortis	0	0	0	0	3.96838e-05	0	0	0	0	0	0	0	0	0	0	0	0	0	0	0	0	0	0	0	0	0	0	0	0	0	0	0	0	0	0	0	0	0	0	0	0	0	0	0	0	0	0	0	0
[truncated: 49 more columns]
