# Supplementary material for: Macro- and metabolome-based characterization between gut microbiota and metabolites in patients with colorectal adenomas
Source: Front Microbiol. 2025 Oct 21;16:1628315. doi: 10.3389/fmicb.2025.1628315 (PMC12584522; doi:10.3389/fmicb.2025.1628315)
Supplement: Supplementary file 2 [file Table_2.xlsx]

## Sheet: Sheet1
Type	ID	MZ	RT	MS2.name	MS2_score	Formula	SuperClass	Class	HMDB	kegg	kegg_pathway	MS1.name	Patient_26	Patient_16	Patient_13	Patient_27	Patient_45	Patient_46	Patient_28	Patient_1	Patient_12	Patient_9	Patient_56	Patient_32	Patient_58	Patient_29	Patient_37	Patient_11	Patient_51	Patient_52	Patient_10	Patient_2	Patient_59	Patient_43	Patient_24	Patient_38	Patient_39	Patient_35	Patient_18	Patient_33	Patient_42	Patient_60	Patient_21	Patient_53	Patient_47	Patient_48	Patient_5	Patient_34	Patient_19
POS	POS_148.075_3.0295	148.075	3.0295	3-METHYL-2-OXINDOLE	99.85	C9H9NO	Organoheterocyclic compounds	Indoles and derivatives	NA	NA	NA	1-(2-Furanylmethyl)-1H-pyrrole;4-(2-Furanylmethylene)-3,4-dihydro-2H-pyrrole;3-(2-Furanylmethyl)-1H-pyrrole;5-Methoxyindole;Cinnamamide;methoxyindole;Phenethyl isocyanate;(R)-pantoate;3-Methyloxindole	355428	798867	432910	326674	2.79654e+06	245774	167590	181275	411131	235747	235686	867706	220907	346469	1.25556e+06	1.48388e+06	421895	4.54555e+06	735815	1.45789e+06	63551.1	1.43545e+06	82819.7	389032	235159	197938	64608.8	132405	224685	251114	130449	371453	123534	1.05101e+06	209676	637858	112670
POS	POS_235.117_1.5146	235.117	1.5146	Histidylproline	99.8	C11H16N4O3	Organic acids and derivatives	Carboxylic acids and derivatives	HMDB0028893	NA	NA	Guanidoacetic acid;1-Ethyl-1-nitrosourea;n-ethyl-n'-nitrosourea;(Diaminomethylideneamino) acetate;Cyclo(his-pro);Mepirizole;5-(4-Carboxybutylperoxy)pentanoic acid;Benzeneacetonitrile, alpha-((((dimethylamino)carbonyl)oxy)imino)-C145;Mivazerol;Piroximone	2.88033e+06	734371	1.82449e+06	4.0518e+06	1.03364e+07	2.8505e+06	4.2889e+06	1.85951e+06	4.37126e+06	947562	4.7694e+06	956395	1.93524e+06	982392	4.55224e+06	590173	1.76599e+07	2.91837e+06	5.45931e+06	737011	2.8072e+06	4.6558e+06	1.18627e+06	2.18189e+06	3.3588e+06	1.09672e+07	1.71641e+06	4.00605e+06	4.2759e+06	3.93334e+06	4.62734e+06	2.04645e+06	2.52571e+06	5.11939e+06	3.83423e+06	4.39533e+06	1.06619e+07
POS	POS_415.246_3.0748	415.246	3.0748	Nonaethylene glycol [IIN-based: Match]	99.62	NA	NA	NA	NA	NA	NA	delta9-Tetrahydrocannabinol hemisuccinate;20, 22-Dihydrodigoxigenin;VIPROSTOL;MG(20:4(6E,8Z,11Z,14Z)+=O(5)/0:0/0:0);MG(20:4(5Z,8Z,11Z,13E)+=O(15)/0:0/0:0);MG(20:5(5Z,8Z,11Z,14Z,16E)-OH(18R)/0:0/0:0);MG(20:5(5Z,8Z,11Z,14Z,16E)-OH(18)/0:0/0:0);MG(20:5(5Z,8Z,10E,14Z,17Z)-OH(12)/0:0/0:0);MG(20:5(6E,8Z,11Z,14Z,17Z)-OH(5)/0:0/0:0);MG(0:0/20:4(6E,8Z,11Z,14Z)+=O(5)/0:0);MG(0:0/20:4(5Z,8Z,11Z,13E)+=O(15)/…	2.87352e+06	2.21857e+06	1.83967e+06	3.59095e+06	3.77852e+06	1.83262e+06	3.35547e+06	602172	810209	516236	2.66451e+06	1.86424e+07	1.41198e+07	63076.1	3.52776e+06	2.97012e+06	1.71229e+06	511583	2.45507e+06	4.22719e+07	2.88938e+06	1.08013e+07	7.09583e+06	2.27659e+06	1.33803e+06	1.78091e+07	1.42283e+06	1.87384e+07	1.39699e+06	2.27997e+06	2.95708e+06	2.14349e+06	2.34967e+07	2.75181e+07	4.13928e+06	6.76757e+06	9.01296e+06
POS	POS_242.283_4.315	242.283	4.315	Tetrabutylammonium	99.54	C16H36N+	Organic nitrogen compounds	Organonitrogen compounds	NA	NA	NA	Hexadecylamine;Dioctylamine;1-Hexadecene	2.92648e+06	2.76415e+06	2.45754e+06	1.12546e+06	3.00509e+06	4.80769e+06	848777	3.05707e+06	626018	1.05366e+06	2.57072e+06	2.95456e+06	1.03226e+06	7.64208e+06	2.46758e+06	828965	2.52337e+06	2.73503e+06	2.23251e+06	1.97098e+06	2.96674e+06	2.85973e+06	4.44604e+06	2.27259e+06	4.16386e+06	3.01603e+06	2.57011e+06	905349	2.55604e+06	2.09939e+06	1.64718e+06	2.19889e+06	1.43485e+06	1.94859e+06	2.52758e+06	2.91539e+06	708103
POS	POS_187.143_3.1644	187.143	3.1644	N-(5-ACETAMIDOPENTYL)ACETAMIDE	99.42	C9H18N2O2	Organic acids and derivatives	Carboxylic acids and derivatives	NA	NA	NA	3-[(3-Methylbutyl)nitrosoamino]-2-butanone;1-Hydroxy-2,2,5,5-tetramethylpyrrolidine-3-carboxamide;Dimethyl pimelimidate;Homoarecoline	5.52489e+06	701344	691346	2.15153e+07	5.00557e+07	7.82237e+06	3.74215e+06	620802	3.13082e+07	2.36832e+06	7.65647e+06	2.95179e+08	1.16869e+07	5.73182e+06	1.32292e+08	2.83336e+07	1.86727e+08	1.04404e+06	1.4513e+07	9.71694e+06	3.48244e+06	1.76674e+07	2.49568e+08	1.27042e+06	1.12166e+07	9.11389e+08	2.37018e+06	2.10342e+06	2.12344e+06	2.17415e+06	7.29835e+07	9.16896e+06	7.79489e+06	4.91099e+08	1.12192e+07	1.49068e+08	1.20179e+08
NEG	NEG_193.051_3.4732	193.051	3.4732	trans-Ferulic Acid	99.35	C10H10O4	Phenylpropanoids and polyketides	Cinnamic acids and derivatives	HMDB0000954	C01494	map00940(Phenylpropanoid biosynthesis);map01061(Biosynthesis of phenylpropanoids);map01100(Metabolic pathways);map01110(Biosynthesis of secondary metabolites)	Monoethyl phthalate;Vanillin acetate;(-)-trans-3,4-Dihydro-4,8-dihydroxy-3-methyl-1H-2-benzopyran-1-one;Piperonyl acetate;Meconine;3-(2-Hydroxy-3-methoxyphenyl)-2-propenoic acid;Repandiol;mono-Benzyl malonate;2,5-Dihydroxycinnamic acid methyl ester;cis-Ferulic acid;Methyl 3,4-dihydroxycinnamate;Dimethyl phthalate;cis-Isoferulic acid;(R)-3,4-Dihydro-6,8-dihydroxy-3-methyl-1H-2-benzopyran-1-one;5-h…	2.43563e+07	1.31444e+07	1.54787e+07	5.2618e+06	8.12244e+06	5.28017e+07	3.00596e+07	5.88872e+08	1.16032e+07	2.01577e+07	2.44082e+07	1.68711e+07	1.54908e+07	3.76259e+07	6.64353e+06	5.39112e+07	1.10015e+07	3.38652e+07	5.74835e+07	9.08145e+07	2.37768e+08	4.15301e+07	5.62931e+07	2.01325e+08	1.32635e+07	1.858e+07	4.23305e+07	2.66511e+08	4.71671e+06	1.18124e+08	3.19069e+07	6.78551e+06	1.84079e+08	5.79919e+06	1.33307e+07	4.29977e+07	4.2145e+07
POS	POS_256.262_7.7393	256.262	7.7393	Palmitamide	99.31	C16H33NO	Lipids and lipid-like molecules	Fatty Acyls	HMDB0012273	NA	NA	Palmitic amide;3-Methylcyclopentadecanone;(&#177;)-2-Dodecylcyclobutanone;Hexadecenal;(Z)-11-Hexadecenal;Hexadec-2-enal;9-Hexadecenal, (9Z)-	5.88751e+06	2.14273e+07	2.29521e+07	1.38929e+07	1.63318e+07	1.46176e+07	1.00384e+07	1.85691e+07	1.23402e+07	2.11324e+07	1.08155e+07	2.14614e+07	2.56146e+06	8.09291e+06	8.81878e+06	1.69095e+07	1.73272e+07	1.22204e+07	1.37306e+07	1.00491e+07	1.13639e+07	1.22348e+07	2.76241e+07	1.35185e+07	1.60199e+07	1.34452e+07	2.22963e+07	1.15094e+07	8.74593e+06	3.19101e+06	2.49511e+07	6.52625e+06	9.5644e+06	9.50754e+06	9.52885e+06	1.47188e+07	9.13359e+06
POS	POS_249.256_7.9372	249.256	7.9372	cis,cis-9,12-Octadecadien-1-ol	99.3	C18H34O	Lipids and lipid-like molecules	Fatty Acyls	NA	NA	NA	2,6-Dimethyl-2,4-heptadiene;2-Isopropyl-1,4-hexadiene;Prop-2-enylcyclohexane;1,1-Dimethyl-2-(2-methyl-1-propenyl)cyclopropane;Hexahydroindan;6-Propyltridecane;5-Propyltridecane;Hexadecane;4-Methylpentadecane	938001	1.23123e+06	941136	524770	2.90272e+06	3.35362e+06	1.30025e+06	4.65227e+06	60654.3	43663.4	3.09274e+06	8.73312e+06	96288	2.58902e+06	1.26002e+06	2.10748e+07	4.2163e+06	1.82465e+06	2.52997e+06	42699.8	2.23784e+06	9.80208e+06	1.55348e+06	2.96768e+06	744881	1.05837e+06	723566	1.39332e+06	2.78192e+06	1.02688e+06	938778	2.0918e+06	303206	2.91069e+06	1.21713e+06	4.45026e+06	1.69231e+06
POS	POS_217.117_1.2345	217.117	1.2345	Threonylproline	99.3	C9H16N2O4	Organic acids and derivatives	Carboxylic acids and derivatives	NA	NA	NA	Prolyl-Threonine;Sakacin P;2,5-Bis(acetylamino)pentanoic acid;[(2S,3R)-2-Amino-3-hydroxybutanoyl] (2S)-pyrrolidine-2-carboxylate;Sodium caprate;2-Acetyl-1,5,6,7-tetrahydro-6-hydroxy-7-(hydroxymethyl)-4H-azepine-4-one	1.42086e+07	4.76698e+06	3.26946e+06	4.12831e+06	7.13037e+06	9.31275e+06	1.59332e+07	394158	1.27924e+07	6.24077e+06	1.83088e+06	6.4496e+06	5.41678e+06	1.80482e+06	1.80827e+06	1.10731e+07	2.6078e+06	2.46809e+07	2.96892e+06	3.27168e+06	2.93199e+07	1.3907e+07	1.99444e+07	2.28976e+07	2.50521e+06	5.21385e+06	6.6469e+06	2.94406e+06	816572	8.7661e+06	1.13929e+07	3.36316e+06	3.27453e+07	2.15315e+07	6.86236e+06	1.51249e+06	5.39303e+06
NEG	NEG_609.183_3.4791	609.183	3.4791	Hesperidin	99.22	C28H34O15	Phenylpropanoids and polyketides	Flavonoids	HMDB0003265	C09755	NA	Hesperidin;Hesperetin 7-neohesperidoside;4'-Hydroxyacetophenone 4'-[4-hydroxy-3,5-dimethoxybenzoyl-(-&gt;5)-apiosyl-(1-&gt;2)-glucoside];Calceolarioside E;Tetrahydrofolyl-[Glu](2);Pirimiphos-methyl;indole-3-acetyl-methionine;Cascaroside C;Aloinoside B;Castavinol;4'-Hydroxyacetophenone 4'-[4-hydroxybenzoyl-(-&gt;5)-apiosyl-(1-&gt;2)-glucoside];Liquiritin apioside;Neoliquiritin 2''-apioside;Neolicu…	1.10248e+07	136903	2.24108e+06	56409.2	583326	281826	3.73609e+06	3.66068e+07	3.13935e+06	162010	140343	1.6907e+07	2.25053e+07	556260	4.08e+06	1.06101e+07	2.80159e+07	1.63782e+06	2.15952e+07	110709	5.67521e+07	1.77515e+06	26375.3	245963	1.02357e+06	1.99828e+07	285812	743552	1.23131e+06	1.75651e+08	5.07611e+06	1.11128e+06	427270	835174	106575	335214	69698.5
NEG	NEG_243.062_0.8144	243.062	0.8144	Pseudouridine	99.18	C9H12N2O6	Nucleosides, nucleotides, and analogues	Nucleoside and nucleotide analogues	HMDB0000767	C02067	map00240(Pyrimidine metabolism);map01100(Metabolic pathways)	Uridine;Pseudouridine;1-[(2R,3S,5R)-3,4-Dihydroxy-5-(hydroxymethyl)oxolan-2-yl]pyrimidine-2,4-dione;1-[(2R,3R,4S,5R)-3,4-Dihydroxy-5-(hydroxymethyl)oxolan-2-yl]oxypyrimidin-2-one;Ethyl beta-D-glucopyranoside;Dambonitol;Ethyl glucoside;Ethyl beta-D-fructofuranoside;Imidazotetrazine;Mimosine;Trimidox	2.99155e+06	4.47524e+07	2.72777e+07	5.56974e+06	4.02669e+07	4.20433e+07	2.7803e+06	4.08349e+07	1.48374e+07	1.50292e+07	1.94595e+07	3.54319e+07	702673	4.29509e+07	1.43213e+07	2.60845e+07	3.35802e+06	1.90864e+07	5.99499e+06	1.87453e+07	2.32385e+06	1.36751e+07	1.22477e+07	7.06024e+06	2.14648e+07	4.06446e+07	2.44671e+07	2.01516e+07	2.93908e+07	2.23022e+07	3.03886e+07	2.65586e+07	4.62204e+06	1.9895e+07	1.11422e+07	9.6864e+06	4.15304e+07
POS	POS_112.086_1.2962	112.086	1.2962	Histamine	99.16	C5H9N3	Organic nitrogen compounds	Organonitrogen compounds	HMDB0000870	C00388	map00340(Histidine metabolism);map01065(Biosynthesis of alkaloids derived from histidine and purine);map01100(Metabolic pathways);map01110(Biosynthesis of secondary metabolites);map04080(Neuroactive ligand-receptor interaction);map04664(Fc epsilon RI signaling pathway);map04721(Synaptic vesicle cycle);map04750(Inflammatory mediator regulation of TRP channels);map04971(Gastric acid secretion);map0…	Betazole;Methylpyrazine;1-Vinylimidazole;2-Aminopyridine;Diazepine	935831	9.88806e+06	5.15951e+06	6.63816e+06	3.38976e+06	1.02242e+07	8.04138e+07	5.673e+07	3.46027e+06	2.81679e+07	1.3297e+07	2.01034e+07	1.67161e+07	1.88071e+06	1.13173e+06	1.77727e+07	1.34606e+07	1.64281e+07	3.68264e+06	1.89352e+07	1.06243e+07	2.78247e+06	3.23879e+07	9.15891e+06	1.73845e+07	1.5719e+07	2.80299e+06	1.12523e+07	8.61534e+06	6.65392e+07	6.07034e+06	1.24602e+06	1.47487e+06	1.47536e+07	1.79879e+06	3.28412e+07	2.92751e+06
NEG	NEG_167.035_3.9179	167.035	3.9179	Dehydroacetic acid	99.06	C8H8O4	Organoheterocyclic compounds	Pyrans	HMDB0033129	NA	NA	3-Hydroxymandelic acid;p-Hydroxymandelic acid;3,4-Dihydroxybenzeneacetic acid;5-Methoxysalicylic acid;3,4-Dihydroxymandelaldehyde;2',4',6'-Trihydroxyacetophenone;2,6-Dimethoxy-1,4-benzoquinone;3-Acetyl-4-hydroxy-6-methyl-2H-pyran-2-one;Thermophillin;3-Methoxysalicylic acid;Isovanillic acid;3, 5-Dihydroxyphenylacetic acid;4,7-Epoxyisobenzofuran-1,3-dione, hexahydro-, (3aR,4S,7R,7aS)-rel-;Dehydroac…	112255	7.28733e+06	491046	604491	809338	395669	197333	2.61136e+06	240007	3.44741e+06	351490	1.35409e+06	55224	2.78112e+06	1.4792e+07	2.26518e+06	8.39882e+06	7.4139e+06	572952	4.31086e+07	3.06446e+06	1.33599e+07	552679	866230	372653	408328	171446	2.94574e+06	1.22798e+06	783819	267542	107578	8.54549e+06	1.54288e+06	1.40546e+06	147679	130836
NEG	NEG_295.228_5.8559	295.228	5.8559	FA 18:2+1O	98.97	C18H32O3	Lipids and lipid-like molecules	Fatty Acyls	NA	NA	NA	alpha-Dimorphecolic acid;9,10-Epoxyoctadecenoic acid;12,13-EpOME;(Z)-13-Oxo-9-octadecenoic acid;Avenoleic acid;12-Hydroxy-8,10-octadecadienoic acid;(10E,12Z)-9-HODE;(13S)-13-hydroxyoctadeca-9,11-dienoic acid;13-Hydroxyoctadeca-9,12-dienoic acid;18-Hydroxyoctadecadienoic acid;13-Hydroxyoctadeca-2,4-dienoic acid;9-Hydroxyoctadeca-2,4-dienoic acid;9-Hydroxylinoleic acid;11-(3-Pentyloxiran-2-yl)undec…	1.5538e+08	1.68424e+08	1.24625e+08	2.19466e+07	8.71214e+07	8.91861e+07	9.92256e+08	8.14652e+07	1.01611e+09	8.96495e+07	8.8624e+07	9.24384e+08	1.20501e+09	1.70995e+08	7.27253e+08	7.44444e+08	2.96116e+08	2.25733e+08	2.26897e+08	1.93528e+08	7.37468e+07	4.10298e+08	4.8545e+07	3.48964e+08	1.15962e+08	2.20356e+08	2.30573e+08	3.02256e+08	1.45783e+08	3.08723e+08	3.12446e+08	4.10743e+08	5.18048e+08	1.33359e+08	3.13199e+08	2.03525e+08	5.08048e+08
POS	POS_226.179_7.7081	226.179	7.7081	cis-Vitamin K1	98.96	C31H46O2	Lipids and lipid-like molecules	Prenol lipids	NA	NA	NA	Eremopetasinorol;(S,E)-Lyratol propanoate;(5alpha,8beta,9beta)-5,9-Epoxy-3,6-megastigmadien-8-ol;(5R,6S)-5,6-Epoxy-7-megastigmen-9-one;Theaspirone A;2,2,6,7-Tetramethylbicyclo[4.3.0]nona-1(9),4-diene-7,8-diol;3-Hydroxy-beta-ionone;Acetal R;5,9:6,9-Diepoxy-3-megastigmene;Carvyl propionate;5,9:6,9-Diepoxy-4-megastigmene;2,3,5,6,8,8a-Hexahydro-2,5,5,8a-tetramethyl-7H-1-benzopyran-7-one;(3R,8E)-3-Hyd…	3.14554e+06	1.09321e+08	1.0983e+08	1.11503e+07	2.8269e+07	2.55859e+07	6.31785e+06	5.49942e+07	1.98748e+07	5.72718e+07	5.09813e+07	1.24006e+07	5.78114e+07	1.58636e+07	1.13093e+07	7.72822e+07	3.09486e+07	2.89413e+07	5.2226e+07	8.0926e+07	2.29013e+07	5.16278e+07	8.03406e+07	3.24124e+07	5.88641e+07	1.27976e+07	2.07101e+07	1.66406e+07	3.65178e+07	2.06897e+07	3.84227e+07	4.04226e+07	1.47316e+07	1.04078e+07	4.6106e+07	6.48214e+07	1.63827e+07
NEG	NEG_180.067_1.2692	180.067	1.2692	Tyrosine	98.93	C9H11NO3	Organic acids and derivatives	Carboxylic acids and derivatives	HMDB0000158	C00082	map00130(Ubiquinone and other terpenoid-quinone biosynthesis);map00261(Monobactam biosynthesis);map00350(Tyrosine metabolism);map00360(Phenylalanine metabolism);map00400(Phenylalanine, tyrosine and tryptophan biosynthesis);map00401(Novobiocin biosynthesis);map00460(Cyanoamino acid metabolism);map00680(Methane metabolism);map00730(Thiamine metabolism);map00940(Phenylpropanoid biosynthesis);map0095…	4-Hydroxy-4-(3-pyridyl)-butanoic acid;L-Threo-3-Phenylserine;Beta-Tyrosine;o-Tyrosine;Meta-Tyrosine;4,6,7-Trihydroxy-1,2,3,4-tetrahydroisoquinoline;2-Amino-3-hydroxy-3-phenylpropanoic acid;D-Tyrosine;N-Acetylarylamine;2-Phenylacetamide;2-Aminoacetophenone;2'-Aminoacetophenone;2-Acetyl-4-methylpyridine;2-Acetyl-6-methylpyridine;2,3-Dihydro-1H-pyrrolizine-5-carboxaldehyde;5-(2-Furanyl)-3,4-dihydro-…	1.82199e+08	6.95396e+08	2.39351e+08	1.8578e+08	2.08157e+08	1.24319e+08	2.24491e+08	3.1864e+08	3.34995e+08	1.69122e+08	3.63201e+08	2.36837e+08	3.58371e+08	2.53649e+08	2.80724e+08	5.04946e+08	2.22113e+08	2.79834e+08	7.34839e+08	4.16567e+08	4.55628e+06	4.33991e+08	2.83007e+08	5.03636e+08	1.69796e+08	1.89467e+08	1.5951e+08	2.62676e+08	4.24012e+08	6.85957e+08	4.04399e+08	2.61542e+08	2.46462e+08	3.14266e+08	2.11645e+08	2.77985e+08	3.31819e+08
NEG	NEG_177.019_3.4111	177.019	3.4111	6,7-Dihydroxycoumarin	98.89	C9H6O4	Phenylpropanoids and polyketides	Coumarins and derivatives	HMDB0030819	C09263	map00999(Biosynthesis of various plant secondary metabolites);map01061(Biosynthesis of phenylpropanoids);map01110(Biosynthesis of secondary metabolites)	Aesculetin;5,7-Dihydroxy-4H-1-benzopyran-4-one;4,7-Dihydroxy-2H-1-benzopyran-2-one;Ninhydrin;2,5-Diamino-4,5-diketopyrimidine;Glycoluril;2,4,6-Octatriynoic acid	1.79301e+06	963271	3.28686e+06	2.2042e+06	1.71814e+06	1.33363e+06	1.33593e+06	3.51673e+06	555545	3.85692e+06	236535	1.81699e+06	1.38218e+06	1.65592e+06	435828	782316	367275	1.52392e+06	6.16903e+06	516374	2.8883e+06	363946	3.93815e+07	745910	767713	1.00505e+06	959885	378471	1.06555e+06	455102	3.4864e+06	704532	459066	1.71059e+06	1.76638e+06	181570	701455
POS	POS_215.138_2.8678	215.138	2.8678	Valylproline	98.81	C10H18N2O3	Organic acids and derivatives	Carboxylic acids and derivatives	HMDB0029135	NA	NA	Prolyl-Valine;Tert-butyl N-[2-(prop-2-enamido)ethyl]carbamate;Metanephrine;Tenuazonic acid;Desglymidodrine;L-Metanephrine;1,2-octadienoylglycine;1,3-octadienoylglycine;1,4-octadienoylglycine;1,5-octadienoylglycine;1,6-octadienoylglycine;1,7-octadienoylglycine;2,3-octadienoylglycine;2,4-octadienoylglycine;2,5-octadienoylglycine;2,6-octadienoylglycine;2,7-octadienoylglycine;3,4-octadienoylglycine;3…	5.36979e+07	7.94645e+07	1.43459e+07	3.77462e+07	6.93544e+07	9.48826e+07	9.78426e+07	4.11546e+07	4.81779e+07	6.18683e+07	5.77644e+07	7.69286e+07	1.09391e+08	2.84584e+06	5.70291e+07	1.64473e+08	1.06807e+08	1.76698e+08	4.59559e+07	3.68322e+07	1.19468e+08	5.81304e+07	6.22007e+07	1.23657e+08	1.07472e+08	1.38076e+08	8.06114e+07	7.9297e+07	5.54644e+07	4.92892e+07	3.55273e+07	5.29285e+07	1.51434e+08	1.3839e+08	3.16846e+07	2.96101e+07	1.00736e+08
NEG	NEG_188.072_3.8122	188.072	3.8122	3-Indolepropionic acid	98.74	C11H11NO2	Organoheterocyclic compounds	Indoles and derivatives	HMDB0002302	NA	NA	Phensuximide;2-Methyl-2-phenylsuccinimide;6-Methylquinoline;2-Aminonaphthalene;Quinaldine;1-Naphthylamine;1-Benzazepine;8-Methylquinoline;3-Methylene-indolenine;Quinoline;Isoquinoline;3-Phenyl-2-propenenitrile	6.12686e+06	1.17504e+07	51736.2	5.61854e+06	2.19308e+07	9.272e+06	3.79042e+07	6.30328e+06	7.72987e+06	1.19306e+08	4.94699e+06	2.0143e+07	2.42433e+07	3.59206e+07	1.26268e+07	3.63556e+07	2.50306e+06	1.02202e+08	7.91166e+07	2.30097e+07	1.23398e+07	1.71941e+07	1.65361e+07	1.31312e+07	7.68396e+07	2.00947e+07	4.84152e+06	3.49309e+07	4.23844e+07	79267.6	6.9349e+06	240831	2.09888e+07	4.53064e+07	1.33478e+08	9.14015e+06	6.24672e+06
NEG	NEG_161.987_2.0999	161.987	2.0999	Acesulfame	98.71	C4H5NO4S	Organic acids and derivatives	Organic sulfuric acids and derivatives	HMDB0033585	NA	NA	Acesulfame;2-Chloroaniline;3-(Chloromethyl)pyridine;3-Chloroaniline;4-Chloroaniline;n-chloroaniline;2,4-Dihydroxythiazole;2,4-Thiazolidinedione	28719.8	477697	148336	25859.3	43613.2	264266	308281	1.16743e+06	33983.3	312081	153794	641182	2.62762e+06	1.64866e+07	3.6937e+06	1.8392e+06	56876.4	51808	4.43877e+06	46669.6	1.34848e+06	421148	238922	4.25316e+06	18601.2	1.79162e+06	1.7264e+06	85800.5	303922	24456.2	464863	4.97476e+06	17229.5	1.83074e+06	278246	10851.2	1.58516e+06
POS	POS_535.267_7.771	535.267	7.771	Pyropheophorbide a	98.68	C33H34N4O3	Organoheterocyclic compounds	Tetrapyrroles and derivatives	METPA1636	C18064	map00860(Porphyrin metabolism);map01110(Biosynthesis of secondary metabolites)	Voglibose;Voglibosa;Pyrophaeophorbide a;Phytoporphyrin;Pyropheophorbide a;PA(2:0/20:3(8Z,11Z,14Z)-2OH(5,6));PA(20:3(8Z,11Z,14Z)-2OH(5,6)/2:0);3-alpha,20-alpha-Dihydroxy-5-beta-pregnane 3-glucuronide;(3b,16b,20R)-Pregn-5-ene-3,16,20-triol 3-glucoside;20,26-Dihydroxyecdysone;Polypodine B;3,7,11,15,23-Pentaoxolanost-8-en-26-oic acid;Ganoderenic acid D;Ganosporelactone A;Anabsin;Propafenone glucuroni…	7.92728e+06	557563	5.81001e+07	2.42448e+06	2.34282e+07	4.79076e+06	1.20755e+07	5.98589e+06	2.66115e+07	1.26353e+08	953256	3.53348e+07	1.51983e+06	541377	9.50932e+07	3.53514e+07	3.55131e+07	5.47225e+07	1.14176e+07	1.02772e+07	1.28408e+06	3.12791e+07	2.0713e+07	1.35858e+07	4.77e+07	3.88456e+08	6.75878e+06	2.40603e+06	2.21779e+08	576552	1.42923e+07	3.58049e+08	1.48324e+06	1.5268e+08	7.1415e+07	3.49447e+07	4.88173e+06
NEG	NEG_308.099_0.7158	308.099	0.7158	N-Acetylneuraminic acid	98.66	C11H19NO9	Organic oxygen compounds	Organooxygen compounds	HMDB0000230	C19910	NA	N-Acetylneuraminic acid;N-Acetyl-a-neuraminic acid;3h-Sialic acid;Glucose-6-glutamate;9-O-Acetylneuraminic acid;Aceneuramic acid;Neplanocin A;S-Acetyldihydrolipoamide;S-Acetyldihydrolipoamide-E;(1Z)-1-(3-Ethyl-5-methoxy-1,3-benzothiazol-2-ylidene)propan-2-one;4-Nitro-7-piperazinobenzofurazan;2',3'-Didehydro-2',3'-dideoxyguanosine;(E)-3-(4-Tert-butylphenylsulfonyl)acrylonitrile;TVP-1022	6.32751e+06	1.07849e+07	2.65329e+07	4.50975e+06	1.2748e+07	5.58952e+07	1.92477e+07	2.52014e+07	1.41727e+07	7.3057e+06	2.43118e+08	3.11187e+07	2.41385e+06	6.13882e+06	5.51517e+06	2.69864e+07	1.68355e+07	1.01523e+07	3.76639e+07	1.61491e+07	1.07591e+07	1.09897e+07	8.08609e+07	2.73117e+07	2.27039e+07	4.39666e+06	9.95544e+06	7.16577e+07	1.60308e+06	3.20938e+07	1.21412e+07	1.77346e+07	2.57905e+07	3.10412e+07	4.30898e+06	6.40445e+06	7.51479e+06
POS	POS_147.112_0.6932	147.112	0.6932	D-Lysine	98.48	C6H14N2O2	Organic acids and derivatives	Carboxylic acids and derivatives	HMDB0003405	C00739	map00310(Lysine degradation);map00470(D-Amino acid metabolism);map01100(Metabolic pathways);map01120(Microbial metabolism in diverse environments)	3-Aminopropionaldehyde;N,N-Dimethylformamide;Aminoacetone;1-Aminocyclopropanol;Propanal, 2-amino-;Acetone oxime;Methyl acetimidate;N-METHYLACETAMIDE;Oxazolidine;L-Lysine;D-Lysine;(3S)-3,6-Diaminohexanoate;(3S,5S)-3,5-Diaminohexanoate;2,5-Diamino-2-methylpentanoic acid;Amino leucine;Meldonium;Amino (2S)-2-amino-4-methylpentanoate;Pipecolic acid;L-Pipecolic acid;N4-Acetylaminobutanal;D-Pipecolic ac…	7.42721e+07	1.10695e+08	1.25058e+07	3.84166e+07	4.1164e+06	3.21406e+06	1.89744e+07	3.17578e+07	2.79325e+07	2.87508e+07	2.63535e+07	9.39944e+07	3.62363e+07	5.39706e+06	3.81309e+07	9.98878e+07	1.29047e+07	3.63112e+07	4.42913e+07	3.86557e+07	4.57163e+06	1.20651e+08	1.84573e+06	4.3292e+07	1.51161e+07	2.28019e+07	3.34743e+07	1.91971e+06	7.72064e+07	5.57266e+07	1.29886e+08	4.16497e+06	5.07158e+07	2.02137e+08	4.47834e+07	2.11266e+07	3.81306e+07
POS	POS_338.339_6.5518	338.339	6.5518	Erucamide	98.39	C22H43NO	Lipids and lipid-like molecules	Fatty Acyls	NA	NA	NA	13-Docosenamide	8.34034e+08	6.47251e+08	6.31778e+08	2.90907e+08	2.47577e+08	1.85248e+09	3.48251e+08	8.62121e+08	1.2904e+09	9.5889e+08	2.07843e+08	2.05166e+08	4.49809e+08	1.56009e+09	3.35536e+08	1.93701e+09	1.01938e+09	8.77546e+08	8.17719e+08	8.9355e+08	1.44812e+09	1.00422e+09	2.54826e+08	4.73504e+07	4.45895e+08	4.02313e+08	1.3724e+09	2.26533e+08	1.02677e+09	6.39294e+08	5.76529e+08	1.14562e+09	7.64942e+08	8.38053e+08	9.45795e+08	9.75492e+08	4.9937e+08
NEG	NEG_911.495_3.6149	911.495	3.6149	NCGC00381308-01_C47H76O17_(3beta,5xi,9xi,18xi,22beta)-22,25-Dihydroxyolean-12-en-3-yl 6-deoxy-alpha-L-mannopyranosyl-(1-&gt;2)-beta-D-xylopyranosyl-(1-&gt;2)-beta-D-glucopyranosiduronic acid	98.37	C47H76O17	Lipids and lipid-like molecules	Prenol lipids	NA	NA	NA	Soyasaponin II;28-[Glucosyl-(1-&gt;6)-glucosyl]oleanolic acid 3-arabinoside;Hoduloside III;PI(16:1(9Z)/22:6(5Z,8E,10Z,13Z,15E,19Z)-2OH(7S, 17S));PI(22:6(5Z,8E,10Z,13Z,15E,19Z)-2OH(7S, 17S)/16:1(9Z));PI(16:1(9Z)/22:6(4Z,7Z,11E,13Z,15E,19Z)-2OH(10S,17));PI(22:6(4Z,7Z,11E,13Z,15E,19Z)-2OH(10S,17)/16:1(9Z));PI(18:2(9Z,12Z)/PGJ2);PI(PGJ2/18:2(9Z,12Z));PI(18:3(6Z,9Z,12Z)/20:4(6Z,8E,10E,14Z)-2OH(5S,12R)…	1.90842e+06	524619	608842	2.32845e+06	2.3439e+06	2.17547e+07	1.10885e+06	5.99811e+06	2.65274e+06	3.17396e+06	6.42296e+06	690262	1.85845e+06	1.71172e+06	1.27266e+06	229707	49007.4	1.13582e+06	9.07918e+06	572579	2.1605e+06	1.16283e+06	1.57581e+06	224328	2.56864e+06	3.42244e+06	304868	1.2174e+07	8.42399e+06	2.82563e+06	941578	4.65718e+06	1.03945e+06	3.32849e+06	1.46357e+06	224352	211421
NEG	NEG_153.019_2.003	153.019	2.003	2,5-DIHYDROXYBENZOATE	98.33	C7H6O4	Benzenoids	Benzene and substituted derivatives	HMDB0000152	C00628	map00350(Tyrosine metabolism);map00362(Benzoate degradation);map00626(Naphthalene degradation);map01100(Metabolic pathways);map01120(Microbial metabolism in diverse environments)	Gentisic acid;2-Pyrocatechuic acid;Protocatechuic acid;2,6-Dihydroxybenzoic acid;3,5-Dihydroxybenzoic acid;2,4-Dihydroxybenzoic acid;Patulin;2,4,6-trihydroxybenzaldehyde;3,4,5-Trihydroxybenzaldehyde;Terreic acid;Biurea;Quinone;1,2-Benzoquinone;Furofuran;Oxybutynin AL	424297	1.06979e+06	2.99909e+06	4.91661e+06	7.44152e+06	2.85615e+06	3.58881e+06	755356	594331	6.07487e+06	1.05297e+06	759273	774551	1.06787e+07	628405	1.4812e+06	160078	3.70457e+06	2.91835e+06	2.87144e+06	4.79212e+06	1.20403e+06	3.49154e+06	2.1758e+06	1.45679e+06	2.16169e+06	464118	3.80026e+06	1.32124e+06	597432	3.3291e+06	532478	2.03042e+06	1.80484e+06	2.147e+06	1.40753e+06	289080
NEG	NEG_72.9929_9.0827	72.9929	9.0827	Glyoxylic acid	98.3	C2H2O3	Organic acids and derivatives	Carboxylic acids and derivatives	HMDB0000119	C00048	map00230(Purine metabolism);map00232(Caffeine metabolism);map00260(Glycine, serine and threonine metabolism);map00330(Arginine and proline metabolism);map00625(Chloroalkane and chloroalkene degradation);map00630(Glyoxylate and dicarboxylate metabolism);map00660(C5-Branched dibasic acid metabolism);map00680(Methane metabolism);map00720(Carbon fixation pathways in prokaryotes);map01100(Metabolic pa…	Glyoxylic acid;Formic anhydride;Carbon monoxide	6.46547e+06	8.106e+06	7.03049e+06	5.93728e+06	9.33692e+06	9.91939e+06	6.22032e+06	6.64554e+06	5.5554e+06	6.23771e+06	7.2204e+06	5.88638e+06	6.42386e+06	1.21448e+07	6.48434e+06	6.29606e+06	6.48249e+06	6.8549e+06	5.66048e+06	5.59976e+06	8.06954e+06	5.19026e+06	1.04487e+07	5.07428e+06	7.85787e+06	5.994e+06	6.67655e+06	4.97137e+06	5.27017e+06	6.32817e+06	6.02843e+06	6.58319e+06	5.78307e+06	4.13356e+06	6.042e+06	6.09559e+06	4.74557e+06
POS	POS_255.064_4.3954	255.064	4.3954	Chrysin	98.29	C15H10O4	Phenylpropanoids and polyketides	Flavonoids	HMDB0036619	C10028	map00941(Flavonoid biosynthesis)	Daidzein;5-L-Glutamyl-taurine;Chrysophanol;5,7-Dihydroxyisoflavone;Phomarin;(Z)-4',6-Dihydroxyaurone;5,7-Dihydroxyflavone;7,4'-Dihydroxyflavone;7,8-Dihydroxyflavone;Rubiadin;Xanthenone-4-acetic acid;Anhydroglycinol;Isoketocamphoric acid;Cassiachromone;Dihydrocoriandrin;(2S,3S,4S)-5,7,9,11-Tridecatetrayne-1,2,3,4-tetrol;Salfredin B11;Camphorsulfonic acid;Naphthoxylactic acid;4-Chloro-N-(1-pyridin-…	3.51954e+07	174847	49423.4	5.56792e+08	236314	105625	3.72045e+06	9.73008e+06	9.47075e+06	4.15409e+07	737044	6.22541e+06	8.49097e+06	794951	2.37821e+07	1.03346e+07	4.85873e+07	1.06363e+07	1.56506e+06	8.19959e+06	1.77695e+06	6.45831e+06	2.397e+06	8.88531e+06	1.58353e+07	7.74475e+06	30946.8	1.55097e+06	1.80816e+08	4.21772e+06	2.62151e+06	2.91307e+07	464400	3.22621e+07	115638	1.0918e+06	8.57808e+06
POS	POS_152.143_3.3897	152.143	3.3897	2-Aminoadamantane	98.26	C10H17N	Organic nitrogen compounds	Organonitrogen compounds	NA	NA	NA	Amantadine;2-Aminoadamantane;p-Cymene;1-Methyl-2-propylbenzene;p-Mentha-1,3,8-triene;1-Isopropyl-2-methylbenzene;1-Isopropyl-3-methylbenzene;Butylbenzene;m-Propyltoluene;Prehnitene;4-Ethyl-o-xylene;2-Ethyl-p-xylene;(3E,5E)-2,6-Dimethyl-1,3,5,7-octatetraene;1,2-Diethylbenzene;1,2,3,5-Tetramethylbenzene;1,2,4,5-Tetramethylbenzene;Tert-butylbenzene;1,3-Dimethyl-4-ethylbenzene	726982	581240	364579	301894	476454	640587	478604	448331	700995	566889	694153	102578	380854	511448	568499	368919	524801	315241	352832	477714	503755	400721	496552	361344	429205	119219	587758	230391	667886	443229	421043	721031	141376	379017	1.82764e+08	553522	375117
NEG	NEG_215.129_3.8073	215.129	3.8073	Undecanedioic acid	98.26	C11H20O4	Lipids and lipid-like molecules	Fatty Acyls	HMDB0000888	NA	NA	Undecanedioic acid;Butyl butyryllactate;2-Ethylpyrazine;2,3-Dimethylpyrazine;2,6-Dimethylpyrazine;2,5-Dimethylpyrazine;2-Amino-4-methylpyridine;Adiponitrile;m-Phenylenediamine;o-Phenylenediamine;p-Phenylenediamine;Phenylhydrazine;trans-Dec-2-enoic acid;8-Methylnonenoate;5Z-Octenyl acetate;Methyl (xi)-3-nonenoate;(&#177;)-6-Methyl-5-hepten-2-yl acetate;3-Decenoic acid;9-Decenoic acid;2-Octenyl ace…	2.56948e+07	5.50093e+06	6.768e+06	3.95076e+06	4.34722e+06	5.70103e+06	7.61626e+06	2.75312e+06	6.06735e+07	1.44603e+07	3.64873e+06	2.34996e+07	5.44415e+06	1.48177e+07	2.50269e+07	2.17195e+07	6.69159e+06	1.34233e+07	1.25099e+07	8.16546e+06	8.12689e+06	1.3756e+07	1.01895e+07	6.20949e+06	1.02589e+07	2.43161e+07	3.50661e+06	7.07952e+06	3.49265e+07	6.36285e+06	6.76243e+06	1.31426e+07	1.52993e+07	1.50902e+07	1.65737e+07	1.36804e+07	3.57621e+06
NEG	NEG_134.047_1.8353	134.047	1.8353	Adenine	98.24	NA	NA	NA	HMDB0000034	C00147	map00230(Purine metabolism);map00908(Zeatin biosynthesis);map01100(Metabolic pathways);map01110(Biosynthesis of secondary metabolites);map01232(Nucleotide metabolism)	Adenine;(+)-threo-2-Amino-3,4-dihydroxybutanoic acid;1H-Pyrazolo[3,4-d]pyrimidin-4-amine;2-Aminopurine;9h-Purin-9-amine;beta-Alanine;L-Alanine;Sarcosine;D-Alanine;Ethyl carbamate;(alpha-D-mannosyl)7-beta-D-mannosyl-diacetylchitobiosyl-L-asparagine, isoform A (protein);1-Nitropropane;2-Nitropropane;(2S)-2-Amino-3-hydroxypropanal;Dimethylcarbamic acid;Lactamide;Methyl glycinate;N-Hydroxymethyl-N-me…	1.54246e+07	1.20484e+06	7.23547e+06	1.49852e+06	3.26328e+06	3.26036e+06	2.61952e+06	1.31303e+06	2.10404e+06	3.77043e+06	1.23261e+06	1.33489e+06	3.62363e+06	4.54955e+06	2.12192e+06	3.89893e+06	765563	1.32408e+06	3.04124e+06	1.03107e+07	1.52215e+06	3.45317e+06	3.30517e+06	1.64399e+06	5.77795e+06	2.25988e+06	893843	8.87961e+06	2.32455e+06	1.40764e+06	2.48793e+06	771765	7.48353e+06	9.47735e+06	2.57781e+06	6.48856e+06	4.69649e+06
NEG	NEG_583.256_8.1651	583.256	8.1651	Bilirubin	98.23	C33H36N4O6	Organoheterocyclic compounds	Tetrapyrroles and derivatives	HMDB0000054	C00486	map00860(Porphyrin metabolism);map01100(Metabolic pathways);map01110(Biosynthesis of secondary metabolites);map04976(Bile secretion)	Bilirubin;(4E,15Z)-Bilirubin;(4E,15E)-Bilirubin;Lumirubin;11,12-Dimethoxydihydrokawain;Coriandrone A;Coriandrone B;Mono-(2-ethyl-5-oxohexyl) phthalate;Cladosporin;3-(2-Ethyl-5-oxohexyl)phthalic acid;11b,13-Dihydrolactucin	170854	1.57023e+08	5.8704e+07	7.97229e+07	9.00152e+07	2.12846e+08	3.99116e+06	1.23944e+08	428973	1.48588e+07	5.04457e+07	1.49718e+07	1.49278e+07	1.72558e+07	538126	2.0753e+06	2.61258e+06	1.34693e+07	6.2007e+07	7.524e+07	2.98842e+07	2.98315e+06	3.63488e+07	5.16707e+07	4.05157e+06	3.63194e+07	1.9565e+07	8.70214e+07	5.5216e+06	7.15075e+07	1.68861e+08	2.53303e+06	1.62973e+07	4.72111e+06	2.02002e+07	7.10348e+06	7.40404e+07
NEG	NEG_118.051_0.739	118.051	0.739	Allothreonine	98.23	C4H9NO3	Organic acids and derivatives	Carboxylic acids and derivatives	NA	NA	NA	L-Threonine;L-Homoserine;L-Allothreonine;Aminoethoxyacetic acid;Hydroxyethyl glycine;4-Amino-3-hydroxybutyrate;Serine methyl ester;D-beta-Homoserine;D-Threonine;3-Aminopropionaldehyde;N,N-Dimethylformamide;Aminoacetone;1-Aminocyclopropanol;Propanal, 2-amino-;Acetone oxime;Methyl acetimidate;N-METHYLACETAMIDE;Oxazolidine;N-Methylformamide;Acetaldehyde oxime;Acetamide;2-Aminoacetaldehyde	3.8286e+07	3.45572e+07	6.62826e+06	2.89082e+07	6.86704e+07	1.76084e+07	2.43646e+07	2.21647e+07	5.14114e+07	2.23078e+07	9.96314e+07	4.76125e+07	2.2965e+07	1.8717e+07	4.0254e+07	4.32474e+07	1.69158e+07	3.8893e+07	6.67798e+07	9.73334e+07	1.49502e+07	5.19686e+07	1.56428e+07	3.92762e+07	1.76725e+07	2.48884e+07	2.12204e+07	3.71869e+07	3.55597e+07	1.67848e+07	1.01178e+08	4.83548e+07	6.14238e+07	1.62375e+08	5.3781e+07	2.32649e+07	7.52027e+07
NEG	NEG_131.071_3.1451	131.071	3.1451	2-Hydroxyisocaproic Acid	98.22	C6H12O3	Lipids and lipid-like molecules	Fatty Acyls	HMDB0000665	NA	NA	2-Hydroxy-3-methylpentanoic acid;(5R)-5-Hydroxyhexanoic acid;5-Hydroxyhexanoic acid;D-Leucic acid;Leucinic acid;Hydroxyisocaproic acid;2-Hydroxycaproic acid;2-Ethyl-2-Hydroxybutyric acid;(R)-3-Hydroxyhexanoic acid;6-Hydroxyhexanoic acid;2-Methyl-3-hydroxyvaleric acid;(+/-)-1-Acetoxy-1-ethoxyethane;Paraldehyde;4,4-Dimethoxy-2-butanone;Ethyl (&#177;)-3-hydroxybutyrate;Butoxyacetic acid;Threo-3-Hydr…	2.51344e+07	2.24759e+08	3.68812e+07	1.33708e+08	1.28188e+08	1.60722e+07	1.16292e+08	4.18987e+07	3.23689e+07	1.46268e+07	3.3423e+07	4.82979e+07	2.19833e+07	4.0809e+08	7.58392e+07	1.45278e+07	1.19709e+07	5.58343e+07	4.37825e+07	2.10466e+08	3.99805e+08	1.11126e+08	3.79474e+07	1.03978e+08	1.70726e+07	1.96108e+07	1.36289e+08	1.28607e+08	5.08401e+07	1.55329e+08	1.23397e+07	1.18568e+08	1.55024e+08	1.65284e+08	5.19025e+07	8.3956e+06	8.80838e+06
POS	POS_227.101_0.7507	227.101	0.7507	pyroglutamylproline	98.22	C10H14N2O4	Organic acids and derivatives	Carboxylic acids and derivatives	NA	NA	NA	1-Pyrroline-5-carboxylic acid;2,3-Dihydro-1H-pyrrole-2-carboxylic acid;2,5-Dihydro-1H-pyrrole-2-carboxylic acid;(2s)-5-Oxopyrrolidine-2-carbaldehyde;2-(Prop-2-ynylamino)acetic acid;DL-Propargylglycine;Glutarimide;N-Methylsuccinimide;1-Methylpyrrole-2,5-diol;Carbidopa;3'-Deoxythymidine;DL-Carbidopa;Serylvaline;N6-Acetyl-5S-hydroxy-L-lysine;3,4-Dihydroxy-2-hydroxymethyl-1-pyrrolidinepropanamide;N6-…	5.70439e+06	6.85253e+07	4.07861e+06	2.48727e+06	525670	2.41716e+06	1.56477e+06	9.50351e+07	2.4603e+06	560658	5.1512e+06	4.72063e+06	4.83947e+06	813313	3.73783e+06	1.65469e+06	2.02464e+07	1.13076e+07	1.12225e+07	3.58975e+06	3.40166e+06	1.18273e+07	9.54458e+06	1.28586e+07	1.3518e+07	3.27436e+06	2.79708e+06	2.35591e+06	1.67824e+07	7.57728e+06	4.48671e+06	2.18855e+06	1.41669e+07	3.9558e+06	1.01999e+07	1.33132e+06	5.52204e+06
NEG	NEG_179.072_3.694	179.072	3.694	1-(2,4-Dihydroxyphenyl)-1-butanone	98.21	C10H12O3	Organic oxygen compounds	Organooxygen compounds	HMDB0032128	NA	NA	3-Methoxybenzenepropanoic acid;4-Ethoxy-3-methoxybenzaldehyde;2-Phenyl-1,3-dioxolane-4-methanol;1-(2,4-Dihydroxyphenyl)-1-butanone;Benzaldehyde glyceryl acetal;Propylparaben;Ethyl p-anisate;4-Methoxybenzyl acetate;4-Hydroxy-2,6,6-trimethyl-3-oxo-1,4-cyclohexadiene-1-carboxaldehyde;Propyl 2-furanacrylate;3-(3-Hydroxyphenyl)-2-methylpropionic acid;10-hydroxy-(2E,8E)-decadien-4-ynoic Acid;2-Methyl-2…	1.86137e+06	2.02682e+06	1.28511e+06	1.46848e+06	2.01457e+06	2.09549e+06	1.66609e+06	5.07974e+06	1.49958e+06	2.15631e+06	698931	996109	1.78756e+06	8.09504e+06	2.51239e+06	2.35184e+06	708202	5.16552e+06	3.08765e+06	2.84486e+06	1.49952e+07	726191	2.63737e+06	1.33775e+06	2.36426e+06	1.12539e+06	4.3435e+06	1.28314e+06	1.26663e+06	1.95598e+06	1.00058e+07	2.6028e+07	1.30568e+06	2.08851e+06	3.05319e+06	1.1433e+06	3.23026e+06
POS	POS_118.086_0.8206	118.086	0.8206	L-NORVALINE - 30.0 eV	98.21	C5H11NO2	Organic acids and derivatives	Carboxylic acids and derivatives	NA	NA	NA	L-Valine;Vaporole;N-Methyl-a-aminoisobutyric acid;5-Aminopentanoic acid;Norvaline;Amyl Nitrite;3-Amino-2,2-dimethylpropanoic acid;3-Amino-3-methylbutanoic acid;D-Valine;DL-Norvaline;Tert-Butyl carbamate;2R-Hydroxymethyl-3S-hydroxypyrolidine;Senecioic acid;Tiglic acid;2-Ethylacrylic acid;3-Methylbutyrolactone;Glutaral;Angelic acid;2-Methyltetrahydrofuran-3-one;2,3-Pentanedione;4-Pentenoic acid;2,4…	3.03646e+08	1.364e+09	3.87548e+08	2.70579e+08	1.56393e+09	5.74052e+08	1.15901e+09	1.26442e+08	3.75431e+08	1.79601e+08	5.8308e+08	1.8403e+08	3.48908e+08	7.06732e+07	3.55483e+08	3.63979e+08	1.73681e+08	2.90916e+08	5.05431e+08	1.55816e+09	3.0952e+08	5.17885e+08	4.96948e+08	4.54199e+08	2.85709e+08	3.00957e+08	5.47887e+08	5.689e+08	2.25179e+08	1.36499e+09	6.72231e+08	4.11159e+08	2.52593e+08	8.31686e+08	4.83431e+08	3.46533e+08	3.41629e+08
NEG	NEG_137.035_0.8257	137.035	0.8257	Urocanic acid	98.18	C6H6N2O2	Organoheterocyclic compounds	Azoles	HMDB0000301	C00785	map00340(Histidine metabolism);map01100(Metabolic pathways)	Urocanic acid;Nicotinamide N-oxide;5-Oxo-2(5H)-isoxazolepropanenitrile;2-Aminonicotinic acid;Trans-urocanate;3-Aminopicolinic acid;3-Nitroaniline;4-Hydroxynicotinamide;4-Nitroaniline;5-Methylpyrazine-2-carboxylic Acid;6-Hydroxynicotinamide;N-Nitroaniline;N-Nitroso-N-phenylhydroxylamine;Nicoxamat;pyridone carboxamide;(3-Aminophenyl) nitrite;2-Cyanoethylene oxide;ISOXAZOLE;Oxazole;Fumaronitrile	1.01873e+07	8.79336e+06	685871	1.24703e+07	8.54399e+06	1.39752e+06	1.93368e+06	1.22333e+06	8.12811e+06	8.5997e+06	1.41382e+07	6.40777e+06	7.58368e+06	6.39545e+06	5.03081e+06	1.23698e+07	5.89003e+06	6.89376e+06	9.8363e+06	5.02399e+06	1.55091e+06	4.02455e+06	3.14799e+06	4.68276e+06	6.44494e+06	5.30327e+06	333162	4.66257e+06	9.43549e+06	4.57165e+06	1.34317e+07	7.16278e+06	1.4189e+07	1.47687e+07	2.94468e+06	6.55789e+06	5.02123e+06
NEG	NEG_227.201_9.1191	227.201	9.1191	11-Methyltridecanoic acid	98.14	C14H28O2	Lipids and lipid-like molecules	Fatty Acyls	NA	NA	NA	Myristic acid;2,6,10-Trimethylundecanoic acid;12-Methyltridecanoic acid;Hexanal octane-1,3-diol acetal;Undecanal propyleneglycol acetal;Ethyl dodecanoate;Heptyl heptanoate;Hexyl octanoate;Decyl butanoate;3-Methylbutyl nonanoate;Nonyl isovalerate;Dodecyl acetate;Isobutyl decanoate;10-Methyltridecanoic acid;butyl decanoate;2-Heptanone;4-Heptanone;Ethyl isobutyl ketone;(Z)-4-Hepten-1-ol;2,4-Dimethyl…	2.33819e+07	7.62805e+06	5.20456e+06	6.74448e+06	1.69103e+07	1.01596e+07	1.0412e+07	7.07982e+06	6.17427e+06	6.96126e+06	7.59004e+06	1.0329e+07	7.99507e+06	1.31153e+07	1.33265e+07	6.47381e+06	1.01783e+07	1.78835e+07	5.60872e+06	1.27356e+07	1.16633e+07	6.77228e+06	8.07053e+06	5.0468e+06	8.57012e+06	2.5612e+07	6.2227e+06	8.5639e+06	1.4553e+07	6.96422e+06	5.43006e+06	1.0324e+07	8.72928e+06	7.78739e+06	6.76707e+06	7.11531e+06	3.80095e+06
NEG	NEG_88.0402_0.7445	88.0402	0.7445	beta-Alanine	98.11	C3H7NO2	Organic acids and derivatives	Carboxylic acids and derivatives	HMDB0000056	C00099	map00240(Pyrimidine metabolism);map00410(beta-Alanine metabolism);map00640(Propanoate metabolism);map00770(Pantothenate and CoA biosynthesis);map01100(Metabolic pathways);map01110(Biosynthesis of secondary metabolites);map01240(Biosynthesis of cofactors);map04080(Neuroactive ligand-receptor interaction);map04974(Protein digestion and absorption)	beta-Alanine;L-Alanine;Sarcosine;D-Alanine;Ethyl carbamate;(alpha-D-mannosyl)7-beta-D-mannosyl-diacetylchitobiosyl-L-asparagine, isoform A (protein);1-Nitropropane;2-Nitropropane;(2S)-2-Amino-3-hydroxypropanal;Dimethylcarbamic acid;Lactamide;Methyl glycinate;N-Hydroxymethyl-N-methylformamide;Aziridine	1.64856e+08	1.4562e+08	3.43088e+07	7.82036e+07	9.4651e+07	1.08235e+08	4.16409e+07	7.20516e+07	1.26691e+08	3.82569e+07	1.36096e+08	9.76794e+07	4.44498e+07	1.17884e+08	1.52474e+08	9.78124e+07	5.8529e+07	6.33649e+07	1.15503e+08	9.89122e+07	4.28381e+07	1.0202e+08	9.20253e+07	5.25437e+07	4.53046e+07	7.79054e+07	5.53324e+07	1.6044e+08	1.97198e+08	6.68806e+07	1.06583e+08	9.62021e+07	9.59242e+07	2.10543e+08	9.69037e+07	7.39831e+07	1.36384e+08
POS	POS_385.344_6.5682	385.344	6.5682	4-Cholesten-3-One	98.09	C27H44O	Lipids and lipid-like molecules	Steroids and steroid derivatives	HMDB0000921	C00599	map00984(Steroid degradation);map01120(Microbial metabolism in diverse environments)	Vitamin D3;Cholestenone;8-Dehydrocholesterol;Zymosterol intermediate 2;Previtamin D3;Lumisterol 3;Tachysterol 3;5,6-trans-Vitamin D3;5Alpha-cholesta-8-en-3-one;5alpha-Cholest-7-en-3-one;5-alpha-Cholesta-7,24-dien-3-beta-ol;5alpha-cholest-8-en-3-one;N-Palmitoyl Lysine;Provitina;1-Cholesten-3-one;Cholest-5-EN-3-one;23-Dehydrocholesterol;delta-24-Cholesterol;N-Oleoyl GABA	1.18855e+07	1.58107e+08	1.1781e+06	1.16235e+07	9.32953e+06	5.70507e+06	1.34086e+07	1.07436e+08	2.2994e+06	4.355e+07	2.40775e+06	1.31565e+07	7.66281e+06	3.69998e+07	3.416e+07	2.90727e+07	4.91614e+06	1.48604e+06	2.31495e+07	1.65965e+06	9.58536e+07	4.4541e+06	6.32857e+07	2.63294e+06	1.32711e+07	2.24407e+07	1.36982e+06	2.02079e+07	3.68566e+07	4.76272e+06	1.01965e+07	2.92779e+06	1.35487e+08	413019	1.26311e+07	3.99582e+07	1.17295e+07
POS	POS_149.059_2.7673	149.059	2.7673	Tropic acid [IIN-based: Match]	98.07	NA	NA	NA	NA	NA	NA	trans-Cinnamic acid;(E)-3-(2-Hydroxyphenyl)-2-propenal;Di-2-furanylmethane;1-Phenyl-1,2-propanedione;3,4-Dihydro-2H-1-benzopyran-2-one;p-Coumaraldehyde;3,4-Dihydro-1H-2-benzopyran-1-one;Oxonal	8.18435e+06	2.91548e+07	8.50673e+06	1.46593e+07	2.62229e+07	4.77399e+06	1.62132e+07	1.04106e+07	1.09061e+07	6.55384e+06	1.88503e+07	8.3002e+06	1.10037e+07	2.29445e+07	8.57914e+06	1.53629e+07	6.71743e+06	9.57703e+06	2.33229e+07	1.20736e+07	7.28226e+06	1.4075e+07	1.08968e+07	1.60424e+07	6.06349e+06	6.53035e+06	1.04396e+07	1.04847e+07	1.65672e+07	2.28587e+07	1.3008e+07	9.68307e+06	1.30954e+07	2.16045e+07	7.07474e+06	8.9436e+06	3.05402e+07
NEG	NEG_266.09_2.8343	266.09	2.8343	2'-deoxyguanosine	98.06	C10H13N5O4	Nucleosides, nucleotides, and analogues	Purine nucleosides	NA	NA	NA	Adenosine;Deoxyguanosine;Neuraminic acid;Vidarabine;Zidovudine;N-(1-Deoxy-1-fructosyl)serine;3'-Azido-3'-deoxythymidine, 98%;8-Oxo-2'-deoxyadenosine;9-Arabinofuranosyladenine;Formycin A;Miserotoxin;Asparaginyl-Valine;Ala-Ala-Ala;N-Acetylgalactosamine;N-Acetyl-D-glucosamine;2'-Deoxysepiapterin;beta-N-Acetylglucosamine;N-Acetyl-b-D-galactosamine;N-Acetylmannosamine;Avenic acid B;Aldehydo-N-acetyl-D…	480536	7.74931e+06	1.3524e+07	3.00209e+06	3.46951e+07	7.51691e+06	2.98207e+06	8.72143e+06	1.66713e+06	1.36749e+07	585471	2.20829e+06	6.68213e+06	1.91219e+07	2.53949e+06	1.64338e+07	851152	6.26754e+06	3.34868e+06	1.04433e+07	1.36603e+07	6.43064e+06	8.0381e+06	3.63479e+06	9.77224e+06	4.86222e+06	3.65575e+06	1.15138e+07	9.55718e+06	2.6666e+06	4.81448e+06	1.40396e+06	2.70752e+06	3.36793e+06	5.25e+06	1.10185e+07	2.16829e+06
NEG	NEG_483.271_4.608	483.271	4.608	PG(16:0/0:0)[U]	98.06	C22H45O9P	Lipids and lipid-like molecules	Glycerophospholipids	NA	NA	NA	LysoPG(16:0/0:0);[3-[2,3-Dihydroxypropoxy(hydroxy)phosphoryl]oxy-2-hydroxypropyl] hexadecanoate;5,8-Epoxy-5,8-dihydro-3-hydroxy-8'-apo-b,y-carotenal;beta-Citraurin epoxide;Apo-8'-capsorubinal;(3S,5R,6S)-5,6-Epoxy-5,6-dihydro-3-hydroxy-8'-apo-beta,psi-carotenal;LysoPA(0:0/18:0);LysoPA(18:0/0:0);Anordrin;1-heptadecanoyl-glycero-3-phosphate;L-Prolinamide, glycyl-L-prolyl-L-arginyl-;Metapro	9.27816e+06	3.54081e+07	2.42103e+07	3.18189e+07	1.85473e+07	3.3784e+07	7.17397e+06	2.55077e+07	3.20809e+07	2.31372e+08	4.25873e+07	3.23472e+07	1.02614e+07	1.12646e+08	2.72697e+07	5.03305e+07	1.32061e+07	4.58624e+07	5.32714e+07	1.99424e+07	1.56833e+08	3.50418e+07	1.29283e+07	2.59474e+07	4.42342e+07	3.41305e+07	1.05766e+08	3.15478e+08	2.60633e+07	6.59072e+07	1.61655e+07	1.38709e+07	1.72362e+07	3.78912e+07	2.02423e+07	6.31217e+07	3.93581e+07
POS	POS_120.08_2.7625	120.08	2.7625	2-Hydroxyphenethylamine	98.04	C8H11NO	Organic nitrogen compounds	Organonitrogen compounds	HMDB0001065	C02735	NA	Indoline;Isoindoline	1.61708e+08	5.82675e+08	1.69687e+08	3.02571e+08	5.33318e+08	1.01888e+08	3.33293e+08	2.59227e+08	2.26359e+08	1.36737e+08	4.18837e+08	1.71424e+08	2.42846e+08	9.09217e+06	1.83854e+08	3.11106e+08	1.37769e+08	2.03336e+08	4.93396e+08	2.60086e+08	1.50877e+08	2.86461e+08	2.26157e+08	3.21104e+08	1.24249e+08	1.37903e+08	2.17152e+08	2.17036e+08	3.62967e+08	4.72274e+08	2.52148e+08	1.91741e+08	2.76481e+08	4.40479e+08	1.45503e+08	1.84135e+08	6.28483e+08
NEG	NEG_104.035_0.8042	104.035	0.8042	L-Serine	98.03	C3H7NO3	Organic acids and derivatives	Carboxylic acids and derivatives	HMDB0000187	C00065	map00260(Glycine, serine and threonine metabolism);map00261(Monobactam biosynthesis);map00270(Cysteine and methionine metabolism);map00460(Cyanoamino acid metabolism);map00470(D-Amino acid metabolism);map00564(Glycerophospholipid metabolism);map00600(Sphingolipid metabolism);map00630(Glyoxylate and dicarboxylate metabolism);map00680(Methane metabolism);map00920(Sulfur metabolism);map00970(Aminoac…	L-Serine;D-Serine;2,3-Dihydroxypropanamide;3-Nitropropanol;N-Methylformamide;Acetaldehyde oxime;Acetamide;2-Aminoacetaldehyde;Formamide;Formaldoxime;Nitrosomethane	1.22458e+07	1.08883e+07	1.65058e+06	7.00884e+06	1.14001e+07	6.03723e+06	7.18002e+06	9.34789e+06	2.19017e+07	7.61835e+06	2.24717e+07	1.56612e+07	9.3876e+06	6.92805e+06	9.37545e+06	2.25962e+07	7.2811e+06	1.39067e+07	1.89996e+07	2.59788e+07	1.14649e+07	2.55233e+07	4.11256e+06	9.92311e+06	7.8673e+06	1.04673e+07	4.33419e+06	1.01842e+07	1.70742e+07	5.26771e+06	2.60711e+07	9.79197e+06	1.45679e+07	3.30332e+07	9.60379e+06	2.0948e+07	4.68203e+07
POS	POS_314.231_3.7449	314.231	3.7449	5-Decenoylcarnitine	98.03	C17H31NO4	Lipids and lipid-like molecules	Fatty Acyls	NA	NA	NA	9-Decenoylcarnitine;(4Z)-Decenoylcarnitine;cis-4-Decenoyl carnitine;(6E)-8-Methylnon-6-enoylcarnitine;3-Decenoylcarnitine;6-Decenoylcarnitine;7-Decenoylcarnitine;5-Decenoylcarnitine;2-Decenoylcarnitine;(8Z)-Decenoylcarnitine;Decenoylcarnitine;Tanacetol B;(1(10)E,4a,5E)-1(10),5-Germacradiene-12-acetoxy-4,11-diol;[6]-Gingerdiol	2.18476e+06	1.51808e+08	2.03121e+07	1.13841e+07	2.4377e+07	8.72068e+06	6.88951e+06	4.3977e+07	591665	2.92469e+06	5.62351e+07	718336	3.35814e+07	79573.3	2.95375e+06	223815	1.28589e+06	456565	200244	6.18547e+07	404570	2.59132e+06	1.78852e+06	1.04292e+07	5.95581e+06	3.67987e+06	1.81657e+08	3.72895e+07	5.95287e+06	4.77135e+07	2.3954e+06	381543	346070	1.76278e+06	1.97416e+06	227606	1.30804e+06
NEG	NEG_169.124_4.7013	169.124	4.7013	dec-5-enoic acid	98.02	C10H18O2	Lipids and lipid-like molecules	Fatty Acyls	NA	NA	NA	trans-Dec-2-enoic acid;8-Methylnonenoate;5Z-Octenyl acetate;Methyl (xi)-3-nonenoate;(&#177;)-6-Methyl-5-hepten-2-yl acetate;3-Decenoic acid;9-Decenoic acid;2-Octenyl acetate;Cyclohexylethyl acetate;Linalool oxide (trans-pyranoid);Linalool oxide III;4-Hydroxy-2,6-dimethyl-7-octen-3-one;Ethyl 3-octenoate;2-Methylbutyl 3-methyl-2-butenoate;1-Octen-3-yl acetate;6-Decanolide;cis-3-Hexenyl butyrate;Cyc…	3.82143e+06	1.33393e+07	2.89565e+07	3.488e+06	7.19404e+06	9.64541e+06	1.65676e+07	7.54625e+06	1.76537e+07	1.27351e+07	1.21041e+07	1.33082e+07	4.19895e+07	5.90353e+07	8.21624e+06	6.74248e+06	5.06602e+06	6.58561e+06	7.37971e+06	9.96099e+06	8.763e+06	2.85937e+07	7.85153e+06	2.24971e+07	7.44108e+06	9.36931e+06	4.18443e+06	1.77156e+07	3.67559e+06	5.32812e+06	9.91295e+06	6.94563e+06	3.68837e+06	5.69618e+06	7.53235e+06	3.25218e+06	3.35821e+06
NEG	NEG_179.035_3.227	179.035	3.227	cis-Caffeic acid	97.99	C9H8O4	Phenylpropanoids and polyketides	Cinnamic acids and derivatives	HMDB0001964	C01481	NA	4-Hydroxyphenylpyruvic acid;Aspirin;Caffeic acid;Monomethyl phthalate;cis-Caffeic acid;2-Hydroxy-3-(4-hydroxyphenyl)propenoic acid;3-Hydroxyphenylpyruvic acid;(E)-3-(2,3-Dihydroxyphenyl)-2-propenoic acid;3,5-Dihydroxycinnamic acid;N,N'-dinitrosopiperazine;Phthalide;Phenylglyoxal;2,2'-Bifuran;o-Phthalaldehyde;Phenol-formaldehyde resin	3.47959e+06	2.16692e+06	2.87524e+07	1.26425e+07	3.56534e+07	1.78326e+07	4.93034e+06	1.81322e+07	3.27097e+06	9.9756e+06	1.33509e+07	1.63809e+06	1.44415e+06	1.26306e+08	3.18694e+06	1.48779e+06	2.02186e+06	7.17591e+06	3.668e+08	1.82454e+06	3.59015e+06	1.33105e+06	1.28435e+07	5.33681e+06	8.21004e+06	3.44872e+06	1.90405e+06	6.34722e+06	2.51578e+06	6.92406e+06	3.41109e+06	2.98661e+06	4.12343e+06	2.57436e+06	6.36721e+06	5.24891e+06	5.70648e+07
NEG	NEG_164.058_2.3918	164.058	2.3918	7-Methylguanine	97.98	C6H7N5O	Organoheterocyclic compounds	Imidazopyrimidines	HMDB0000897	C02242	NA	7-Methylguanine;3-Methylguanine;1-Methylguanine;N2-Methylguanine;2-Amino-6-methoxypurine;2-Pyrazinoylguanidine;L-Threonine;L-Homoserine;L-Allothreonine;Aminoethoxyacetic acid;Hydroxyethyl glycine;4-Amino-3-hydroxybutyrate;Serine methyl ester;D-beta-Homoserine;D-Threonine;L-Serine;D-Serine;2,3-Dihydroxypropanamide;3-Nitropropanol	2.25124e+06	3.88143e+06	4.71e+06	9.97811e+06	5.96316e+06	7.18864e+06	4.97954e+06	2.16557e+06	1.3036e+07	1.3537e+07	1.02176e+07	2.0857e+06	6.04124e+06	1.1911e+07	1.85627e+07	6.11109e+06	8.468e+06	1.33471e+07	8.70862e+06	4.99387e+06	8.95759e+06	1.24395e+07	2.44651e+06	6.29793e+06	5.83878e+06	1.39502e+07	2.06769e+06	1.1285e+07	1.53007e+06	6.36091e+06	6.62228e+06	1.4746e+07	1.11589e+07	1.74978e+07	2.28494e+06	9.34034e+06	8.53602e+06
POS	POS_97.028_1.1988	97.028	1.1988	2-Furancarboxaldehyde	97.96	C5H4O2	Organic oxygen compounds	Organooxygen compounds	HMDB0032914	C14279	map00365(Furfural degradation);map01100(Metabolic pathways);map01120(Microbial metabolism in diverse environments)	2-Furancarboxaldehyde;Protoanemonin;2H-Pyran-2-one	698459	415038	480380	637323	1.77227e+07	1.66092e+06	925676	1.23193e+06	567353	517233	757553	2.81137e+06	847839	734640	180442	870979	755382	1.46928e+06	2.00423e+06	732050	773652	616245	758071	6.17e+06	1.44078e+06	420339	6.40935e+06	1.67474e+06	259695	866911	548152	2.32728e+06	803846	642191	518278	952426	2.26822e+06
NEG	NEG_122.024_0.8841	122.024	0.8841	Picolinic acid	97.89	C6H5NO2	Organoheterocyclic compounds	Pyridines and derivatives	HMDB0002243	C10164	map00380(Tryptophan metabolism);map01100(Metabolic pathways)	Nicotinic acid;Picolinic acid;2-Hydroxy-4-imino-2,5-cyclohexadienone;Nitrobenzene;Isonicotinic acid	1.83126e+07	1.49572e+07	1.34385e+07	3.59172e+07	2.77713e+07	1.80852e+07	3.34874e+07	8.44064e+06	2.84917e+07	3.74828e+07	3.02937e+07	4.69356e+07	3.60632e+07	3.1027e+07	3.29236e+07	4.46956e+07	2.11623e+07	4.12952e+07	3.54739e+07	4.10044e+07	1.71356e+07	4.88635e+07	1.80328e+07	1.60891e+07	3.9441e+07	5.11561e+07	1.063e+07	4.405e+07	2.79614e+07	1.66618e+07	3.63186e+07	1.83886e+07	3.84345e+07	3.50533e+07	2.23402e+07	4.72391e+07	3.69429e+07
NEG	NEG_361.167_3.9934	361.167	3.9934	Secoisolariciresinol	97.83	C20H26O6	Lignans, neolignans and related compounds	Dibenzylbutane lignans	HMDB0013692	C18167	map00999(Biosynthesis of various plant secondary metabolites);map01061(Biosynthesis of phenylpropanoids);map01100(Metabolic pathways);map01110(Biosynthesis of secondary metabolites)	Gibberellin A115;Hydroxyisonobilin;Heliangin;Gibberellin A19;Gibberellin A65;Gibberellin A38;Gibberellin A124;3-Oxo-6b-angeloyloxy-8b-hydroxy-7(11)-eremophilen-12,8-olide;Gibberellin A101;Gibberellin A98;5-(3'-Hydroxyphenyl)-gamma-valerolactone-3'-O-glucuronide;(1R,9S,14S,15R,19S)-13,14,19-Trihydroxy-16,16-dimethyl-6-methylidene-10,12-dioxahexacyclo[9.8.0.01,15.02,8.05,9.08,13]nonadecan-7-one;Fla…	1.26449e+07	261622	349332	4.04443e+06	5.96524e+06	4.32672e+06	7.28876e+06	417160	9.57084e+06	3.01512e+07	5.18864e+06	6.47473e+07	1.06831e+07	5.75884e+07	1.02216e+08	4.81529e+06	2.87851e+07	3.1757e+07	2.11776e+07	2.08266e+06	3.59109e+06	1.42604e+06	4.23629e+07	409712	1.64237e+07	3.00658e+07	753319	1.1327e+07	1.62382e+07	958390	3.84978e+06	2.61101e+07	5.02529e+06	1.01562e+08	1.65859e+07	2.94231e+07	1.36666e+06
POS	POS_318.172_3.8558	318.172	3.8558	Ile Trp	97.81	C17H23N3O3	NA	NA	NA	NA	NA	Arbutamine;Pandamarilactonine A;Pandanamine;Pandamarilactone 1;Cocaethylene;alpha-oxycodol;beta-oxycodol;Denopamine;Myrigalone E;1,3-Diacetoxy-4,6,12-tetradecatriene-8,10-diyne;Myrigalone A;Myrigalon B;Verimol C;desmethylclomipramine;Chlorcyclizine;3,4,5,4'-Tetramethoxystilbene;2,3',4,5'-Tetramethoxystilbene;3-(4-Carboxybenzylidene)-6-hydroxycamphor	8.55458e+06	724975	2.63063e+06	1.87923e+06	797056	663056	340705	937405	691934	1.5443e+06	1.21821e+06	5.95327e+06	428284	233471	2.64438e+06	2.40465e+06	1.88709e+06	8.65489e+06	3.17352e+06	5.56914e+06	1.89747e+06	2.14681e+08	836090	6.78129e+06	5.82557e+06	1.33311e+06	1.4338e+06	976574	4.0593e+06	477718	253691	384980	1.23315e+06	1.73706e+07	1.36393e+06	3.19407e+06	1.31589e+06
NEG	NEG_432.311_4.1463	432.311	4.1463	glycolithocholic acid	97.8	C26H43NO4	Lipids and lipid-like molecules	Steroids and steroid derivatives	HMDB0000698	C15557	NA	3,5-Didecanoylpyridine;(8R,9R,10R,13S,14S)-3-[2-(Diethylamino)ethoxy]-10,13-dimethyl-1,2,3,4,7,8,9,11,12,14,15,16-dodecahydrocyclopenta[a]phenanthren-17-one	793320	267267	195731	661594	219952	1.62544e+06	41741.8	446048	1.42781e+06	1.60313e+06	1.61281e+06	1.46316e+06	218775	1.27475e+06	5.15298e+06	966335	1.13097e+06	2.67191e+06	174217	338962	818904	2.78351e+06	1.80618e+06	718151	1.07181e+06	5.99327e+06	265835	1.19747e+06	1.76547e+07	26435.5	771789	2.64267e+06	4.73997e+06	1.98735e+07	1.74642e+06	2.21277e+06	3.56268e+06
NEG	NEG_121.029_3.5687	121.029	3.5687	3-(2-Furanyl)-2-propenal	97.8	C7H6O2	Organoheterocyclic compounds	Heteroaromatic compounds	HMDB0032918	NA	NA	Benzoic acid;4-Hydroxybenzaldehyde;3-(2-Furanyl)-2-propenal;2-Hydroxybenzaldehyde;1,3-Benzodioxole;Tropolone;morpholino;Cyclohexa-1,2,4,5-tetraene	8.11903e+07	8.66024e+06	1.02011e+07	3.7344e+07	6.56387e+07	1.4785e+07	2.98146e+07	1.96092e+07	3.95323e+07	4.00531e+07	3.21571e+07	4.10378e+07	1.60608e+07	5.28866e+07	2.71741e+07	5.04437e+07	2.90256e+07	1.46899e+07	9.9623e+07	3.52585e+07	1.3223e+07	4.22214e+07	1.71701e+07	1.36626e+07	2.71207e+07	1.34412e+07	1.95109e+07	2.07173e+07	2.60758e+08	2.53705e+07	1.20208e+07	4.65223e+07	5.7865e+07	8.18213e+07	1.20574e+07	3.76286e+07	1.15164e+07
NEG	NEG_183.03_3.3553	183.03	3.3553	Methyl gallate	97.79	C8H8O5	Benzenoids	Benzene and substituted derivatives	NA	NA	NA	3,4-Dihydroxymandelic acid;4-O-Methylgallic acid;Methyl 2,4,6-trihydroxybenzoate;Methyl gallate;4-Hydroxybenzoic acid;Salicylic acid;3-Hydroxybenzoic acid;Gentisate aldehyde;2-Methoxy-1,4-benzoquinone;alpha-Furyl methyl diketone;Sesamol;3,4-Dihydroxybenzaldehyde;keratan sulfate II (core 2-linked), degradation product 1;3,6-Dihydroxycyclohepta-2,4,6-trien-1-one;keto-1,4-benzoquinone	1.65913e+07	1.29517e+07	8.11579e+07	2.45433e+06	3.44546e+07	3.95676e+07	471876	6.87626e+06	9.30944e+06	827530	2.68027e+07	1.17822e+06	1.38804e+06	1.35484e+07	2.37767e+06	1.42575e+06	5.16912e+06	2.34152e+07	2.35449e+07	3.00242e+07	2.05869e+06	2.11266e+07	1.85163e+08	1.09729e+06	1.99169e+06	1.96396e+07	353891	3.29788e+07	4.71158e+06	3.25136e+06	1.47947e+07	1.95491e+06	1.67957e+06	5.59652e+07	2.48174e+06	1.77493e+08	911049
POS	POS_180.101_3.3561	180.101	3.3561	NCGC00169064-02!N-[2-(4-hydroxyphenyl)ethyl]acetamide	97.77	C10H13NO2	Benzenoids	Phenols	NA	NA	NA	2(N)-Methyl-norsalsolinol;(R)-Salsolinol;alpha-Methylphenylalanine;N-methylphenylalanine;Maltoxazine;3,5-Dimethylphenyl methylcarbamate;Ethyl N-methylanthranilate;1,2,3,4,5,6-Hexahydro-5-(1-hydroxyethylidene)-7H-cyclopenta[b]pyridin-7-one;2,3-Dihydro-5-(3-hydroxypropanoyl)-1H-pyrrolizine;3,4-Methylenedioxyamphetamine;Salsolinol;Methyl l-phenylalaninate;4-Amino-3-phenylbutanoic acid;4'-Hydroxybuty…	1.74025e+07	1.35096e+07	8.31269e+06	2.34456e+07	4.98187e+06	7.5194e+06	1.43099e+07	1.33849e+07	2.45343e+07	2.57366e+07	7.34413e+06	2.38541e+07	1.4093e+07	1.1498e+06	3.07962e+07	7.98625e+06	1.15598e+07	6.31547e+06	2.27696e+07	2.4322e+07	2.05473e+07	1.69059e+07	6.33672e+06	2.13777e+07	1.26355e+07	3.1718e+07	1.58995e+07	1.20944e+07	4.17995e+07	1.78985e+07	1.80614e+07	2.98241e+07	4.7006e+07	5.63745e+07	8.56301e+06	1.2413e+07	1.44064e+07
POS	POS_323.271_5.9645	323.271	5.9645	Lithocholic acid	97.76	C24H40O3	Lipids and lipid-like molecules	Steroids and steroid derivatives	HMDB0000717	C17658	map00121(Secondary bile acid biosynthesis)	Amafolone	4.08847e+06	756410	6.70632e+06	207210	7.12033e+06	5.73833e+06	5.48495e+06	4.5719e+06	1.51606e+07	3.51928e+07	6.69791e+06	2.90721e+07	1.03519e+07	45800.7	2.46351e+07	1.99736e+06	2.40174e+07	8.87537e+06	728597	7.15152e+06	1.28936e+06	2.29223e+07	667444	184656	3.14964e+07	7.62713e+07	3.22029e+06	9.53099e+06	1.35455e+08	4.20069e+06	7.89211e+06	2.33345e+07	6.35369e+07	1.10227e+08	1.4168e+07	2.05894e+07	6.78283e+07
POS	POS_88.0753_8.132	88.0753	8.132	N,N-Dimethylacetamide	97.76	C4H9NO	Organic acids and derivatives	Carboxylic acids and derivatives	NA	NA	NA	4-Aminobutyraldehyde;N-Ethylacetamide;Morpholine;Butyramide;Isobutyramide;N,N-DIMETHYLACETAMIDE;2-Butenal;3-Buten-2-one;Methacrolein;Butadiene monoxide;Butenal;Cyclobutanone;2-Ethyloxirene;Vinyl ether;(cis)-crotonaldehyde	1.08179e+07	2.36784e+07	1.54256e+07	1.53797e+07	2.49047e+07	3.2889e+07	1.80781e+07	2.3998e+07	1.24954e+07	2.10351e+07	1.74833e+07	1.59649e+07	1.19077e+07	4.78288e+07	1.34681e+07	1.73564e+07	1.5547e+07	2.08843e+07	1.82265e+07	1.60093e+07	2.45131e+07	1.59159e+07	3.66295e+07	1.81305e+07	1.96537e+07	1.27845e+07	1.22391e+07	1.41128e+07	7.69146e+06	1.67184e+07	1.48678e+07	1.49082e+07	1.59919e+07	1.66065e+07	1.76469e+07	1.86712e+07	1.36498e+07
NEG	NEG_116.072_0.8201	116.072	0.8201	L-Valine	97.75	C5H11NO2	Organic acids and derivatives	Carboxylic acids and derivatives	HMDB0000883	C00183	map00280(Valine, leucine and isoleucine degradation);map00290(Valine, leucine and isoleucine biosynthesis);map00311(Penicillin and cephalosporin biosynthesis);map00460(Cyanoamino acid metabolism);map00770(Pantothenate and CoA biosynthesis);map00966(Glucosinolate biosynthesis);map00970(Aminoacyl-tRNA biosynthesis);map01060(Biosynthesis of plant secondary metabolites);map01063(Biosynthesis of alkal…	L-Valine;Vaporole;N-Methyl-a-aminoisobutyric acid;5-Aminopentanoic acid;Norvaline;Amyl Nitrite;3-Amino-2,2-dimethylpropanoic acid;3-Amino-3-methylbutanoic acid;D-Valine;DL-Norvaline;Tert-Butyl carbamate;2R-Hydroxymethyl-3S-hydroxypyrolidine;Pyrrolidine;1-Ethylaziridine;Allylamine;Azetidine;Propan-1-imine	2.63506e+08	9.34848e+08	2.98173e+08	2.65024e+08	7.9959e+08	1.33411e+08	5.27214e+08	1.51236e+08	3.53826e+08	8.50637e+07	3.22432e+08	2.41888e+08	2.39337e+08	2.56921e+08	3.71683e+08	3.24603e+08	1.76211e+08	1.3207e+08	5.86904e+08	8.03513e+08	1.29031e+08	4.43522e+08	2.06799e+08	2.03847e+08	1.34708e+08	1.50973e+08	1.76006e+08	2.29148e+08	3.61367e+08	5.92448e+08	4.34028e+08	1.93197e+08	2.52271e+08	5.42887e+08	2.52078e+08	2.89314e+08	2.58632e+08
NEG	NEG_151.026_0.8154	151.026	0.8154	Xanthine	97.71	NA	NA	NA	HMDB0000292	C00385	map00230(Purine metabolism);map00232(Caffeine metabolism);map01060(Biosynthesis of plant secondary metabolites);map01065(Biosynthesis of alkaloids derived from histidine and purine);map01100(Metabolic pathways);map01110(Biosynthesis of secondary metabolites);map01120(Microbial metabolism in diverse environments);map01232(Nucleotide metabolism)	Xanthine;Oxypurinol;6,8-Dihydroxypurine;Peracetic acid;1,2,3-Trioxolane;Monomethyl carbonate;L-Glyceric acid;Propaneperoxoic acid, 2-hydroxy-;2-(Hydroxymethoxy)acetic acid;Hydroxymethyl hydrogen carbonate	5.33019e+07	5.42491e+07	6.48193e+06	4.08988e+07	979706	2.18486e+07	1.96803e+06	3.92864e+07	1.36454e+08	9.67036e+07	1.33315e+08	3.56185e+06	3.58982e+06	1.95375e+06	1.91766e+08	7.93219e+07	8.88714e+07	1.21229e+08	5.9106e+07	1.11908e+08	2.18431e+07	8.48273e+07	1.24571e+07	4.24391e+07	7.92939e+07	1.44673e+08	1.24166e+07	8.09503e+07	1.6091e+08	7.18923e+07	7.78299e+07	1.51911e+08	8.56913e+07	2.57395e+08	1.0026e+08	9.01729e+07	1.88978e+08
NEG	NEG_167.108_4.4409	167.108	4.4409	deca-2,8-dienoic acid	97.69	C10H16O2	Lipids and lipid-like molecules	Fatty Acyls	NA	NA	NA	trans-4,5-epoxy-2(E)-decenal;Ethyl (4Z)-4,7-octadienoate;Methyl octynecarboxylate;(+/-)-Dihydromintlactone;2,4-Hexadienyl butyrate;2,4-Hexadienyl isobutyrate;cis-3-Hexenyl crotonate;(+/-)-2-(5-Methyl-5-vinyltetrahydrofuran-2-yl)propionaldehyde;(-)-(Z)-Tetrahydro-6-(2-pentenyl)-2H-pyran-2-one;5,6-Dihydro-6-pentyl-2H-pyran-2-one;6-Hydroxy-2,6-dimethyl-2,7-octadien-4-one;Epoxyartemisia ketone;Ascari…	675341	6.05672e+06	1.78379e+07	82336.7	3.5375e+06	4.8679e+06	3.60311e+06	1.0204e+06	6.30292e+06	841540	1.73721e+06	1.15007e+06	5.52845e+06	9.39901e+06	525034	1.34338e+06	311305	1.51466e+06	1.49834e+06	305036	5.30352e+06	2.37663e+06	1.68854e+06	845013	3.11966e+06	477729	748552	1.08377e+06	179379	478903	1.69994e+06	790171	158701	261554	1.68672e+06	454331	31794.2
NEG	NEG_469.256_4.4383	469.256	4.4383	LPG 15:0	97.68	C21H43O9P	Lipids and lipid-like molecules	Glycerophospholipids	NA	NA	NA	Withanolide;Withanolide A;Methyl lucidenate F;Desisobutyrylciclesonide;Withaferin A;Polysorbate 60;1-(6-Hydroxy-2-azabicyclo[2.2.1]heptane-3-carbonyl)pyrrolidine-2-carbonitrile;1-heptadecanoyl-glycero-3-phosphate;L-Prolinamide, glycyl-L-prolyl-L-arginyl-;Metapro;LysoPA(0:0/16:0);LysoPA(16:0/0:0);2-Dicyclohexylphosphino-2',6'-dimethoxybiphenyl;Vesatolimod	1.77798e+07	1.47595e+06	5.32806e+06	8.47694e+07	3.13424e+06	112771	4.68566e+06	8.80449e+06	1.50679e+06	2.89808e+07	4.68242e+06	1.63918e+06	2.03748e+07	4.06803e+07	1.92694e+07	1.45156e+06	6.82555e+06	8.19583e+06	3.83493e+06	1.96899e+06	2.68013e+06	4.87849e+06	2.42055e+06	2.77599e+06	1.22621e+07	1.00644e+07	6.76989e+06	3.9261e+06	707055	5.11014e+06	565764	2.51089e+06	3.91852e+07	2.66017e+06	1.60139e+07	2.34374e+07	2.66355e+07
NEG	NEG_124.007_0.6993	124.007	0.6993	Taurine	97.67	C2H7NO3S	Organic acids and derivatives	Organic sulfonic acids and derivatives	HMDB0000251	C00245	map00120(Primary bile acid biosynthesis);map00430(Taurine and hypotaurine metabolism);map00920(Sulfur metabolism);map01100(Metabolic pathways);map02010(ABC transporters);map04080(Neuroactive ligand-receptor interaction)	Taurine;3h-Taurine;Sulfonamidoethanol	3.31617e+06	3.11362e+07	2.6282e+07	1.09624e+06	1.56981e+07	1.99718e+07	4.77609e+07	5.55136e+07	1.05718e+08	435086	886330	3.16934e+06	435152	1.21987e+06	825489	1.11896e+06	2.3133e+06	3.69019e+06	6.91627e+07	2.05859e+06	3.97883e+07	9.34811e+07	7.1258e+07	1.00775e+08	2.89049e+06	7.36876e+06	5.17793e+07	4.38999e+06	514693	1.85322e+07	723880	378044	1.88683e+06	1.94935e+06	1.47216e+07	564790	7.90984e+07
NEG	NEG_137.035_1.1508	137.035	1.1508	2-Pyrimidine Acetic Acid	97.64	C6H6N2O2	NA	NA	NA	NA	NA	Urocanic acid;Nicotinamide N-oxide;5-Oxo-2(5H)-isoxazolepropanenitrile;2-Aminonicotinic acid;Trans-urocanate;3-Aminopicolinic acid;3-Nitroaniline;4-Hydroxynicotinamide;4-Nitroaniline;5-Methylpyrazine-2-carboxylic Acid;6-Hydroxynicotinamide;N-Nitroaniline;N-Nitroso-N-phenylhydroxylamine;Nicoxamat;pyridone carboxamide;(3-Aminophenyl) nitrite;2-Cyanoethylene oxide;ISOXAZOLE;Oxazole;Fumaronitrile	3.73939e+06	4.95241e+06	970353	4.92501e+06	3.60589e+06	2.07939e+06	1.29115e+06	1.37662e+06	4.36291e+06	4.51337e+06	7.06618e+06	2.94856e+06	4.60522e+06	2.94048e+06	2.75591e+06	5.60746e+06	3.4776e+06	3.57223e+06	3.50854e+06	2.54401e+06	1.55344e+06	1.93169e+06	2.11257e+06	3.08684e+06	2.21975e+06	2.62863e+06	1.46245e+06	2.83545e+06	2.39693e+06	686733	5.65458e+06	2.4349e+06	6.31667e+06	6.56957e+06	1.41095e+06	2.73945e+06	2.0058e+06
POS	POS_371.077_3.4497	371.077	3.4497	REBAMIPIDE	97.63	C19H15ClN2O4	Benzenoids	Benzene and substituted derivatives	NA	NA	NA	NA	124518	3.88809e+06	3.05048e+06	4.78281e+06	470453	1.50433e+07	400575	1.98457e+06	6.57771e+06	231441	689712	9.67534e+07	954529	900271	52642.6	1.05743e+06	1.81549e+08	90989.3	3.58506e+07	2.86392e+06	858498	1.76236e+07	6.40472e+06	1.54976e+06	1.82937e+06	99257.1	2.58035e+06	1.02776e+06	1.73685e+06	856189	3.05019e+06	2.76151e+06	785552	569648	4.30733e+09	2.7585e+06	1.17227e+06
NEG	NEG_437.29_4.3234	437.29	4.3234	Deoxycholic acid	97.62	C24H40O4	Lipids and lipid-like molecules	Steroids and steroid derivatives	HMDB0000626	C04483	map00121(Secondary bile acid biosynthesis);map04976(Bile secretion)	2-[[3-Cyclohexyl-1-[2-[3-(diaminomethylideneamino)propylcarbamoyl]piperidin-1-yl]-1-oxopropan-2-yl]amino]acetic acid;DG(2:0/20:3(6,8,11)-OH(5)/0:0);DG(20:3(6,8,11)-OH(5)/2:0/0:0);DG(2:0/0:0/20:3(6,8,11)-OH(5));DG(20:3(6,8,11)-OH(5)/0:0/2:0);17-N,N-Diisopropylcarbamoyl-4-azaandrostan-3-one;Miglustat;Lucerastat;3b,12a-Dihydroxy-5a-cholanoic acid;3b,7a-Dihydroxy-5b-cholanoic acid;3a,7a-Dihydroxychol…	5.99335e+06	2.81475e+07	2.13266e+07	1.74399e+06	1.82471e+07	8.88569e+06	1.66267e+07	1.47882e+07	4.79905e+06	1.08211e+07	3.68953e+07	1.41433e+07	2.3964e+07	1.03271e+07	1.03288e+07	6.47895e+06	5.86956e+06	1.08074e+07	3.06714e+07	1.95787e+07	2.3628e+07	5.49562e+06	1.51849e+07	8.81249e+06	1.04743e+07	5.2557e+06	6.98266e+06	2.48129e+07	1.19446e+07	4.1667e+07	1.758e+07	6.87128e+06	3.11546e+07	2.35879e+07	8.10528e+06	5.18041e+06	8.69355e+06
NEG	NEG_138.019_0.8701	138.019	0.8701	6-Hydroxynicotinic acid	97.59	C6H5NO3	Organoheterocyclic compounds	Pyridines and derivatives	HMDB0002658	C01020	map00760(Nicotinate and nicotinamide metabolism);map01100(Metabolic pathways);map01120(Microbial metabolism in diverse environments)	4-Nitrophenol;6-Hydroxynicotinic acid;3-Hydroxypicolinic acid;2-Nitrophenol;3-Nitrophenol	289986	591836	815723	4.60063e+06	656637	521098	1.78681e+06	220153	1.79561e+06	380835	1.0623e+06	621472	4.20492e+06	2.03787e+06	6.42416e+06	2.64806e+06	5.20476e+06	566481	3.01265e+06	1.15922e+06	934974	412057	2.52834e+06	1.272e+06	829654	1.08569e+06	3.55471e+06	1.62582e+06	378862	357443	2.87723e+06	3.24995e+06	4.84321e+06	2.43712e+06	4.34619e+06	5.5085e+06	2.66057e+06
NEG	NEG_158.061_4.0625	158.061	4.0625	INDOLE-3-ACETALDEHYDE	97.57	C10H9NO	Organoheterocyclic compounds	Indoles and derivatives	HMDB0001190	C00637	map00380(Tryptophan metabolism);map01100(Metabolic pathways)	N-Hydroxy-1-aminonaphthalene;1-Amino-2-naphthol;2-Quinolinylmethanol;4-Amino-1-naphthol	1.99545e+06	6.84981e+06	984995	3.3599e+06	1.70484e+06	1.8553e+06	852436	1.2559e+06	1.64121e+06	982690	2.04553e+06	1.76228e+06	1.15821e+06	2.76109e+06	1.21442e+06	1.47137e+06	1.08765e+06	1.07065e+06	1.30415e+07	1.15128e+06	1.44677e+06	1.04689e+06	2.66439e+06	847455	1.13123e+06	1.25457e+06	1.02944e+06	986230	1.19592e+06	1.23307e+06	1.52462e+06	846559	1.05797e+06	1.70363e+06	1.21415e+06	1.70514e+06	287562
NEG	NEG_355.248_4.472	355.248	4.472	Prostaglandin F-1-alpha	97.48	C20H36O5	Lipids and lipid-like molecules	Fatty Acyls	NA	NA	NA	Prostaglandin F1a;13,14-Dihydro PGE1;13,14-Dihydro PGF2a;7-[3-Hydroxy-2-(3-hydroxyoctyl)-5-oxocyclopentyl]heptanoic acid;13,14-Dihydroprostaglandin F2alpha;8-Epi pgf1alpha;Prostaglandin F-1-alpha;(R)-2-Hydroxysterculic acid;2,4-Dodecadienoic acid, 11-methoxy-3,7,11-trimethyl-, 1-methylethyl ester, (2Z,4E,7S)-;alpha-Dimorphecolic acid;9,10-Epoxyoctadecenoic acid;12,13-EpOME;(Z)-13-Oxo-9-octadeceno…	3.10349e+06	300288	1.481e+06	343504	3.5855e+06	603519	3.75875e+06	4.48308e+06	1.59056e+06	7.51159e+06	800088	3.5302e+06	6.8056e+06	5.06711e+06	2.97458e+06	1.04147e+06	80796.2	4.18964e+06	4.44188e+06	1.37121e+06	3.67324e+06	3.84922e+06	1.40891e+06	1.76001e+06	348152	2.53294e+06	1.60142e+06	4.25482e+06	6.23674e+06	5.69045e+06	395268	1.06235e+06	2.32795e+06	1.64365e+07	1.33551e+06	1.4971e+06	1.0688e+06
NEG	NEG_201.15_3.921	201.15	3.921	3-hydroxyundecanoic acid	97.45	C11H22O3	Organic acids and derivatives	Hydroxy acids and derivatives	HMDB0061654	NA	NA	3-Hydroxynonyl acetate;2-Hydroxyundecanoate;3-hydroxyundecanoic acid;2-Hydroxypropyl octanoate;Menthol;Decanal;(E)-3-decen-1-ol;2-Decanone;cis-4-Decenol;3-Decanone;3,7-Dimethyloctanal;(+/-)-4-Ethyloctanal;2-DECENOL;Menthanol;p-Menthan-4-ol;(+)-Neomenthol;(-)-Neoisomenthol;p-Menthan-3-ol;p-Menthan-1-ol;alpha-Citronellol;(&#177;)-Carvomenthol;Dihydrocitronellal;1-Decen-3-ol;(+)-Neoisomenthol;9-Dece…	5.0078e+06	2.77154e+06	8.11237e+06	2.20846e+06	3.43818e+06	4.29678e+06	9.51038e+06	2.80011e+06	1.69536e+06	9.59374e+06	4.83685e+06	3.76209e+06	2.33697e+06	5.43328e+06	2.559e+07	5.51786e+06	6.11362e+06	2.34032e+07	3.38164e+06	2.96672e+06	5.22815e+06	6.03035e+06	2.71366e+06	3.52159e+06	7.20592e+06	2.92392e+06	3.31757e+06	3.68069e+06	4.27053e+06	2.16156e+06	1.76504e+06	2.74289e+07	1.69014e+06	1.87361e+07	6.54581e+06	1.13271e+07	2.72238e+06
NEG	NEG_487.342_4.6476	487.342	4.6476	Euscaphic acid	97.41	C30H48O5	Lipids and lipid-like molecules	Prenol lipids	HMDB0036651	C17890	NA	Pitheduloside I;Arjunolic acid;Camelliagenin B;Madasiatic acid;Esculentic acid (Diplazium);Hovenolactone;Centellasapogenol A;Glyyunnansapogenin B;Euscaphic acid;Ganoderiol D;16beta-Hydroxystellatogenin;21beta-Hydroxyhederagenin;Cimiaserin B;Jacarandic acid;Rotundic acid;(8S,9S,10S,11S,13S,14S,17R)-11,17-Dihydroxy-17-(2-hydroxyacetyl)-10,13-dimethyl-9-nonyl-1,2,6,7,8,11,12,14,15,16-decahydrocyclop…	1.86067e+07	1.32799e+06	364537	2.2712e+07	5.60925e+06	1.53935e+06	1.2355e+06	818916	4.87029e+07	3.25361e+06	2.04885e+06	3.56158e+07	1.35834e+06	5.16213e+07	3.62761e+06	927360	1.56463e+06	8.07283e+06	4.09586e+06	890566	5.28453e+06	741407	1.26654e+06	1.58505e+06	2.1553e+06	3.01728e+06	655025	7.61764e+06	4.47359e+07	995209	2.4441e+06	8.55191e+06	5.99718e+06	2.43345e+06	2.5457e+07	863539	2.47474e+06
POS	POS_152.07_3.1578	152.07	3.1578	2'-Hydroxyacetanilide	97.38	C8H9NO2	Benzenoids	Benzene and substituted derivatives	HMDB0061919	NA	NA	Acetaminophen;2-Phenylglycine;Dopamine quinone;Leukoaminochrome;Methyl 2-aminobenzoate;2-(Methylamino)benzoic acid;3alpha,4,7,7alpha-Tetrahydro-1H-isoindole-1,3(2H)-dione;Ethyl nicotinate;2-Amino-3-methylbenzoate;2'-Hydroxyacetanilide;2-Ethylnitrobenzene;Metacetamol;3-Methoxybenzamide;3,4,5,6-Tetrahydrophthalimide;4-(Aminomethyl)benzoic acid;4-Aminophenylacetic acid;4-Methyl-1,4-dihydropyridine-3…	3.16373e+06	552578	476512	1.60338e+06	3.60427e+06	1.49016e+06	1.38427e+06	1.00816e+06	1.19955e+06	1.00293e+06	632089	1.7438e+06	1.24409e+06	638967	1.11061e+06	1.51296e+06	1.53628e+06	1.19008e+06	1.35549e+06	944886	1.20035e+06	3.1952e+06	1.70527e+06	900299	1.25363e+06	1.27998e+06	793301	628490	1.37813e+06	1.06666e+06	1.0963e+06	1.67946e+06	995493	761568	1.573e+08	1.25346e+06	2.09332e+06
NEG	NEG_285.243_6.2213	285.243	6.2213	3-hydroxyheptadecanoic acid	97.34	C17H34O3	Lipids and lipid-like molecules	Fatty Acyls	NA	NA	NA	Avocadene;12-hydroxyheptadecanoic acid;Methyl 16-hydroxyhexadecanoate;Palmitaldehyde;2-Hexadecanone;Pentadecanal;2-Pentadecanone;Heptyl ketone;Pentadecanone	1.47729e+08	7.31115e+07	8.24007e+07	7.95829e+07	1.90815e+07	5.03991e+06	2.68345e+07	9.6784e+06	5.2869e+07	3.24528e+07	2.10871e+08	1.37951e+08	3.89791e+07	2.17635e+08	6.87034e+07	3.17189e+07	8.77834e+07	5.24394e+07	8.01603e+07	1.70767e+08	1.74854e+07	2.22102e+08	1.46145e+07	7.91601e+07	2.48419e+07	1.30474e+08	1.56145e+08	3.58794e+08	3.49132e+07	3.30641e+07	3.79767e+08	6.47541e+08	5.43784e+08	3.41624e+07	5.87962e+07	3.60833e+08	3.31812e+08
NEG	NEG_582.378_6.1664	582.378	6.1664	LPC 18:0	97.33	C26H54NO7P	Lipids and lipid-like molecules	Glycerophospholipids	NA	NA	NA	LysoPE(0:0/22:0);LysoPE(22:0/0:0);LysoPC(18:0/0:0);LysoPC(0:0/18:0);Platelet-activating factor;2-Lysophosphatidylcholine	87804.1	1.62057e+07	5.07826e+07	8.60319e+08	3.55323e+08	2.0326e+07	3.77322e+08	1.33151e+09	9.72523e+06	7.10335e+07	8.3441e+07	5.10423e+07	4.46359e+06	8.15188e+06	6.89992e+07	4.49945e+07	804415	4.16678e+07	1.03475e+08	1.15238e+07	1.24918e+08	4.64905e+06	3.38846e+08	2.18149e+08	1.57478e+07	6.98781e+06	3.0604e+08	1.01641e+08	5.67896e+06	2.28697e+07	1.11243e+07	4.01766e+07	7.59099e+06	7.05798e+06	2.14749e+06	9.0211e+06	1.81411e+07
POS	POS_83.06_8.6089	83.06	8.6089	4-Methylimidazole	97.31	C4H6N2	Organoheterocyclic compounds	Azoles	NA	NA	NA	Acetonitrile;Fomepizole;1-Methylimidazole;2-Aminopyrrole;2-Methylimidazole;2,5-Dihydropyrimidine;4-Methylimidazole;Dihydropyridazine;Dihydropyrimidine	4.31612e+06	5.39831e+06	8.80226e+06	4.77029e+06	5.49896e+06	8.02806e+06	5.88213e+06	1.2391e+07	5.1462e+06	5.61346e+06	4.39303e+06	4.40071e+06	4.2436e+06	2.47115e+07	1.02183e+07	7.81835e+06	6.94065e+06	4.88773e+06	4.31956e+06	4.31989e+06	8.33915e+06	486643	1.1154e+07	4.47755e+06	5.24639e+06	4.63035e+06	6.57932e+06	3.54154e+06	6.26951e+06	6.05422e+06	4.02779e+06	5.79668e+06	5.91709e+06	3.34525e+06	4.64547e+06	4.09254e+06	3.8902e+06
POS	POS_324.287_6.2655	324.287	6.2655	Linoleoyl Ethanolamide	97.3	C20H37NO2	Organic nitrogen compounds	Organonitrogen compounds	HMDB0012252	NA	NA	Linoleoyl ethanolamide;(9E,12E)-N-(2-Hydroxyethyl)octadeca-9,12-dienamide;(2R,3R)-2-Aminooctadecane-1,3-diol;Dihomo-gamma-linolenic acid;5,8,11-Eicosatrienoic acid;Sciadonic acid;Sagittariol;Dihomo-alpha-linolenic acid;11-Eicosatrienoic acid;Eicosa-11,14,17-trienoic acid;Eicosa-5,8,11-trienoic acid;5,11,14-Eicosatrienoic acid;Dihomo--linolenic acid;Icosa-2,4,6-trienoic acid;Ethyl octadeca-9,12,15…	3.18462e+06	2.66141e+08	2.24562e+08	6.21033e+07	1.43331e+09	5.76176e+08	1.97081e+09	4.75839e+08	1.23635e+08	3.45956e+07	6.13485e+08	4.66185e+08	2.68306e+09	2.65207e+07	7.78683e+07	5.63624e+08	2.54801e+08	4.42314e+08	4.63791e+08	6.7218e+09	7.0904e+07	5.76419e+08	2.25755e+08	2.67827e+09	1.83606e+08	8.01569e+08	8.84657e+08	5.12591e+09	5.53015e+07	6.99328e+09	2.85978e+09	2.02173e+07	1.68849e+09	1.85266e+08	6.40644e+07	3.74795e+09	8.81909e+09
NEG	NEG_349.202_4.1065	349.202	4.1065	6,8-Dihydroxy-3-(10-hydroxyundecyl)-3,4-dihydro-1H-isochromen-1-one	97.29	C20H30O5	NA	NA	NA	NA	NA	8-iso-15-keto-PGE2;Prostaglandin E3;Prostaglandin D3;15-Keto-prostaglandin E2;Resolvin E1;12-Oxo-20-hydroxy-leukotriene B4;15-Epi-lipoxin B5;15-Oxo-lipoxin A4;20-oxo-leukotriene B4;(ent-6alpha,7alpha,12alpha)-6,7,12-Trihydroxy-16-kauren-19-oic acid;Oryzalic acid A;Oryzalic acid B;5,12,18R-TriHEPE;9S-hydroxy-11,15-dioxo-5Z,13E-prostadienoic acid;15-oxo-5S,6R-dihydroxy-7E,9E,11Z,13E-eicosatetraenoi…	5.43483e+06	1.70033e+06	8.50025e+06	1.17599e+07	1.18795e+06	4.82623e+06	2.49137e+06	8.44825e+06	2.97495e+06	1.20686e+07	579849	6.69677e+06	4.09217e+06	5.65259e+06	1.00951e+07	7.14625e+06	2.0349e+06	1.22694e+07	1.48384e+07	3.84667e+06	2.61264e+06	3.28026e+06	2.29073e+06	2.77333e+06	4.44905e+06	4.1715e+06	568250	4.93756e+06	6.82772e+06	3.4807e+06	3.97272e+06	1.38286e+07	6.16168e+07	7.84769e+06	5.50252e+06	8.49774e+06	1.66321e+06
NEG	NEG_312.254_5.0048	312.254	5.0048	N-Palmitoyl Glycine	97.2	C18H35NO3	NA	NA	HMDB0013034	NA	NA	Palmitoylglycine;N-Lauroyl Isoleucine;N-Lauroyl Leucine;Palmitoleamide	5.03432e+06	1.06246e+06	5.69985e+06	8.28058e+06	2.28542e+06	27174.5	2.49085e+06	316450	5.75734e+06	173285	1.8485e+07	1.90661e+06	5.09217e+06	1.06006e+07	2.14409e+06	2.4391e+06	8.51103e+06	426274	1.14338e+07	4.83317e+06	3.64034e+06	3.40027e+06	852320	383687	93261.4	4.95681e+06	2.0931e+06	2.72803e+06	423499	1.31999e+06	2.8737e+06	9.01104e+06	7.129e+06	3.33319e+06	6.08596e+06	6.76674e+06	5.20327e+06
POS	POS_189.159_0.6812	189.159	0.6812	NEPSILON,NEPSILON,NEPSILON-TRIMETHYLLYSINE	97.18	C9H20N2O2	Organic acids and derivatives	Carboxylic acids and derivatives	NA	NA	NA	N6,N6,N6-Trimethyl-L-lysine;N-(3-Aminopropyl)-N-methylcarbamic acid tert-butyl ester;7,8-diaminopelargonate;HMBOA tetrahexose;Gabapentin;1-Hydroxy-2,2,6,6-tetramethyl-4-piperidinone;2-Amino-3-cyclohexylpropanoic acid	875086	6.02982e+06	8.49907e+06	1.34089e+06	2.36676e+06	9.85371e+07	1.363e+06	2.77475e+07	2.38659e+06	5.0019e+06	1.2777e+07	6.59342e+06	1.2824e+06	369180	6.59431e+06	1.5359e+07	2.45009e+06	2.92736e+06	4.82581e+06	1.20498e+08	6.09951e+07	1.02223e+07	6.58247e+06	3.37367e+06	6.70636e+06	7.38984e+06	1.92588e+06	1.96073e+07	1.42766e+07	2.57023e+07	2.5659e+06	2.02387e+06	1.76152e+06	4.14764e+06	907301	3.68065e+06	2.94751e+06
NEG	NEG_755.522_7.2957	755.522	7.2957	PG O-18:3_18:1	97.18	C42H77O9P	Lipids and lipid-like molecules	Glycerophospholipids	NA	NA	NA	PA(19:0/20:3(6,8,11)-OH(5));PA(20:3(6,8,11)-OH(5)/19:0);PA(21:0/18:2(10E,12Z)+=O(9));PA(18:2(10E,12Z)+=O(9)/21:0);PA(21:0/18:2(9Z,11E)+=O(13));PA(18:2(9Z,11E)+=O(13)/21:0);PA(21:0/18:3(10,12,15)-OH(9));PA(18:3(10,12,15)-OH(9)/21:0);PA(21:0/18:3(9,11,15)-OH(13));PA(18:3(9,11,15)-OH(13)/21:0);PA(a-21:0/18:2(10E,12Z)+=O(9));PA(18:2(10E,12Z)+=O(9)/a-21:0);PA(a-21:0/18:2(9Z,11E)+=O(13));PA(18:2(9Z,11E…	91302.7	1.07271e+07	87039.5	1.97083e+06	277867	1.66954e+06	3.21091e+06	886351	1.74918e+07	6.60005e+06	966462	724277	4.46673e+06	1.14832e+06	4.16869e+06	2.2475e+07	4.61354e+06	448147	420254	3.95274e+06	3.1019e+06	2.88365e+06	470017	3.64129e+06	7.017e+06	1.64722e+06	3.6645e+06	4.64101e+06	2.50607e+06	623749	1.15618e+07	203811	2.06946e+06	88017	3.36784e+06	1.0427e+06	3.58327e+06
NEG	NEG_469.331_5.9296	469.331	5.9296	Pomonic acid	97.16	C30H46O4	Lipids and lipid-like molecules	Prenol lipids	HMDB0035912	NA	NA	Glycyrrhetinic acid;Murrayenol;(3alpha,20R,24Z)-3-Hydroxy-21-oxoeupha-8,24-dien-26-oic acid;6beta-Hydroxy-3-oxo-12-oleanen-28-oic acid;beta-Glycyrrhetinic acid;23-Hydroxy-3-oxocycloart-24-en-26-oic acid;3beta-3,24-Dihydroxy-9(11),12-oleanadien-30-oic acid;Ganoderiol B;Ganodermic acid Jb;Liquiritic acid;Pomonic acid;Rubinic acid;11-Keto-beta-boswellic acid;Lansic acid;Colubrinic acid;Koetjapic aci…	1.08293e+08	1.80528e+06	2.48974e+06	4.4167e+06	1.69732e+06	907259	671765	955248	3.34363e+08	1.05403e+06	1.46568e+08	2.15177e+07	1.95961e+06	1.13267e+07	1.28531e+07	704874	2.96267e+07	1.90384e+07	3.2824e+07	1.1219e+06	7.46543e+07	3.98296e+06	1.66995e+07	1.08643e+06	2.0577e+07	5.40529e+06	3.47358e+06	6.80251e+07	4.42052e+07	292225	3.04252e+06	4.19351e+07	3.15078e+06	1.57157e+06	5.19269e+07	719599	3.1011e+07
NEG	NEG_821.534_7.1074	821.534	7.1074	PG 40:6	97.11	C46H79O10P	Lipids and lipid-like molecules	Glycerophospholipids	HMDB0116630	NA	NA	PG(18:0/22:6(4Z,7Z,10Z,13Z,16Z,19Z));PG(18:1(11Z)/22:5(4Z,7Z,10Z,13Z,16Z));PG(18:1(11Z)/22:5(7Z,10Z,13Z,16Z,19Z));PG(18:1(9Z)/22:5(4Z,7Z,10Z,13Z,16Z));PG(18:1(9Z)/22:5(7Z,10Z,13Z,16Z,19Z));PG(18:2(9Z,12Z)/22:4(7Z,10Z,13Z,16Z));PG(20:3(5Z,8Z,11Z)/20:3(5Z,8Z,11Z));PG(20:3(5Z,8Z,11Z)/20:3(8Z,11Z,14Z));PG(20:3(8Z,11Z,14Z)/20:3(5Z,8Z,11Z));PG(20:3(8Z,11Z,14Z)/20:3(8Z,11Z,14Z));PG(20:4(5Z,8Z,11Z,14Z)/2…	2.43629e+06	2.45609e+06	2.84297e+06	2.36878e+06	306200	891853	1.75345e+07	9.45624e+06	3.82986e+06	9.09089e+06	7.89566e+06	712222	864243	1.72097e+07	879929	3.58374e+06	53939.8	899943	6.48587e+06	1.88728e+06	4.69829e+06	614387	521263	651507	6.76023e+06	3.88473e+06	1.84137e+07	1.12368e+06	1.515e+06	229642	3.11388e+06	1.49025e+06	1.15848e+06	378024	1.1221e+06	2.10771e+06	2.35949e+06
NEG	NEG_80.9166_0.6999	80.9166	0.6999	Hydrogen selenide	97	H2Se	Homogeneous non-metal compounds	Homogeneous other non-metal compounds	HMDB0011110	C01528	map00450(Selenocompound metabolism);map01100(Metabolic pathways)	NA	433450	3.3728e+07	5.2221e+07	4.53927e+07	2.6802e+07	2.16533e+07	5.48283e+06	3.38389e+07	319878	7.41136e+07	7.6933e+06	1.63195e+06	1.76441e+08	628728	1.52369e+06	4.53182e+07	1.84716e+08	3.26173e+06	649674	557128	1.55806e+07	394621	130810	34183.2	3.96408e+07	2.47392e+07	6.51026e+07	31523.4	138257	4.14312e+07	423760	2.97195e+07	2.29147e+07	153628	1.778e+06	1.06627e+07	1.53152e+07
NEG	NEG_78.9187_0.6925	78.9187	0.6925	selenide	97	Se	Homogeneous non-metal compounds	Homogeneous other non-metal compounds	HMDB0001349	C01529	NA	NA	1.07547e+07	2.46461e+07	3.69413e+07	4.451e+07	2.08077e+07	1.5459e+07	1.99535e+06	2.2466e+07	5.16705e+07	3.51334e+07	2.0707e+07	4.23957e+06	4.42901e+06	8.93185e+06	1.14951e+07	2.29459e+07	1.36485e+08	2.06621e+06	1.28635e+07	2.18504e+06	1.34964e+06	1.847e+06	1.32412e+07	1.9668e+07	2.98929e+07	1.89775e+07	4.6947e+07	6.84351e+06	61086.1	2.90408e+07	1.6089e+07	3.34852e+06	1.71191e+07	1.19909e+06	1.10712e+06	7.81834e+06	4.9283e+06
NEG	NEG_115.076_3.8861	115.076	3.8861	Caproic acid	97	C6H12O2	Lipids and lipid-like molecules	Fatty Acyls	HMDB0000535	C01585	NA	Caproic acid;Isocaproic acid;Methyl (S)-2-Methylbutanoate;Methyl 3-methylbutanoate;Isopropyl propionate;Propyl propionate;Methyl pentanoate;2-Ethylbutanoic acid;2-Methylpropyl acetate;Ethyl 2-methylpropanoate;n-Butyl acetate;Diacetone alcohol;(&#177;)-2-Methylpentanoic acid;3-Methylpentanoic acid;Ethyl butyrate;3-Methylbutyl formate;2,2,4-Trimethyl-1,3-dioxolane;2,4,5-Trimethyl-1,3-dioxolane;Pent…	1.91689e+07	4.277e+06	1.00097e+07	7.21741e+07	3.55362e+07	3.06405e+07	1.49285e+08	6.0268e+06	4.05398e+07	7.91085e+07	4.60543e+07	1.30181e+08	2.44442e+08	9.35905e+07	6.90618e+07	5.81237e+07	3.45859e+07	1.0635e+09	2.18902e+07	5.96155e+06	4.24114e+07	1.09444e+07	1.47674e+08	4.41619e+06	3.33609e+07	3.71339e+07	2.94902e+07	3.26423e+06	7.95128e+07	4.60355e+06	9.67079e+07	1.80371e+09	9.48044e+07	4.19259e+08	4.44085e+07	9.4647e+07	2.93261e+07
POS	POS_196.999_0.7868	196.999	0.7868	trans-Aconitate	97	C6H6O6	Organic acids and derivatives	Carboxylic acids and derivatives	HMDB0000958	C02341	map00660(C5-Branched dibasic acid metabolism);map01100(Metabolic pathways)	1,2-Naphthoquinone;1,4-Naphthoquinone;Phenyl dihydrogen phosphate	5.78233e+06	4.19957e+06	5.5961e+06	1.85559e+06	867909	2.94025e+06	1.60511e+06	1.11498e+07	2.97607e+07	1.94122e+06	5.57333e+06	853310	6.16794e+06	6.16704e+07	1.38205e+06	1.46418e+06	3.63787e+06	717554	5.27001e+06	1.17133e+06	2.17141e+07	4.09992e+06	5.4813e+06	4.26966e+06	3.71251e+06	1.84353e+07	1.45513e+06	3.13558e+06	8.22979e+06	2.67407e+06	1.06384e+06	1.58462e+07	3.90823e+06	4.69997e+06	1.56847e+06	828583	1.68347e+07
NEG	NEG_141.017_9.4547	141.017	9.4547	cis,cis-Muconic acid	97	C6H6O4	Lipids and lipid-like molecules	Fatty Acyls	HMDB0006331	C02480	map00362(Benzoate degradation);map01100(Metabolic pathways);map01120(Microbial metabolism in diverse environments);map01220(Degradation of aromatic compounds)	2,5-Difluorobenzaldehyde;Sodium diacetate;Sodium propionate;Trifluoroethylene;Sodium acetate	1.36381e+08	1.6929e+08	1.58719e+08	1.36744e+08	2.15071e+08	2.54586e+08	1.65713e+08	1.6671e+08	1.35522e+08	1.45941e+08	1.65959e+08	1.37737e+08	2.1076e+08	3.19754e+08	1.3448e+08	1.39547e+08	1.48965e+08	1.55657e+08	1.1472e+08	1.22568e+08	2.12473e+08	1.9493e+08	3.08689e+08	1.27015e+08	1.68443e+08	1.40066e+08	1.59833e+08	1.47208e+08	1.34563e+08	1.53834e+08	1.31697e+08	1.67531e+08	1.62523e+08	1.10251e+08	1.37812e+08	1.42182e+08	9.77758e+07
NEG	NEG_213.186_6.28	213.186	6.28	Tridecanoic acid	97	C13H26O2	Lipids and lipid-like molecules	Fatty Acyls	HMDB0000910	C17076	NA	Tridecanoic acid;Ethyl undecanoate;Methyl dodecanoate;Decanal propyleneglycol acetal;Octyl 3-methylbutanoate;Pentyl octanoate;Octyl 2-methylbutyrate;Decyl propionate;3-Methylbutyl octanoate;Propyl decanoate;9-Methyldodecanoic acid;Isopropyl dodecanoic acid;11-Methyldodecanoic acid;(+/-)-N,N-Dimethyl menthyl succinamide;1-Dodecene;(E)-2-Dodecene;(Z)-3-Dodecene;(E)-3-Dodecene;4,6,8-trimethyl-1-none…	8.52076e+08	7.95511e+07	2.04913e+08	9.90731e+07	1.72135e+08	1.70022e+08	8.67779e+07	1.59865e+08	5.95253e+08	3.64259e+08	1.64515e+08	5.87986e+08	1.55853e+08	5.00784e+08	4.3827e+08	1.18371e+08	6.44914e+07	3.06156e+08	1.1087e+08	4.38445e+08	2.39054e+08	1.67047e+08	1.28856e+08	1.33142e+08	1.4671e+08	5.24502e+08	8.31412e+07	1.24499e+08	1.0507e+09	1.03431e+08	2.56257e+08	2.32427e+08	1.54133e+08	4.61539e+08	9.86089e+07	2.12903e+08	9.59212e+07
NEG	NEG_92.9279_0.6884	92.9279	0.6884	Bromomethane	97	CH3Br	Organohalogen compounds	Alkyl halides	HMDB0031524	C18447	NA	NA	592556	7.11994e+07	6.95077e+07	6.1571e+07	4.20554e+06	5.31885e+07	2.63603e+07	7.00341e+07	482049	7.40523e+07	8.31527e+07	4.85053e+06	1.93234e+08	3.0463e+07	138718	4.17851e+07	1.35881e+08	4.46998e+06	419701	167417	3.57591e+07	3.24695e+06	1.10118e+08	865143	6.1152e+07	2.63184e+07	7.09241e+07	1.25849e+07	2.99142e+06	4.65632e+07	1.39557e+06	388113	1.41036e+06	1.2872e+06	8.07448e+06	6.83678e+06	9.16462e+06
POS	POS_70.0646_0.7417	70.0646	0.7417	Pyrroline	97	C4H7N	Organoheterocyclic compounds	Pyrrolines	HMDB0035924	C19907	NA	1-Pyrroline;Pyrroline;Butyronitrile;Vinylacetylene	2.17871e+06	1.48774e+07	1.8159e+07	2.86621e+06	1.45089e+07	423892	568689	1.97402e+06	1.75326e+06	2.41393e+06	3.10041e+06	2.97231e+06	2.61532e+06	966092	2.40723e+06	1.20009e+06	3.81447e+06	4.39266e+06	1.09052e+06	1.86737e+06	4.29991e+06	3.12816e+06	2.80553e+06	2.61543e+07	8.44549e+06	890789	739813	451702	2.12457e+06	366323	3.25069e+06	1.72642e+06	707360	7.21464e+06	1.38835e+06	892391	4.66324e+06
NEG	NEG_751.586_5.9468	751.586	5.9468	3a-hydroxy-5b-cholan-24-oate	97	C24H40O3	Lipids and lipid-like molecules	Steroids and steroid derivatives	NA	NA	NA	CE(11:1D5);CE(11D5:1);Allolithocholic acid;Isoallolithocholic acid;Isolithocholic acid;12b-Hydroxy-5b-cholanoic acid;7a-Hydroxy-5b-cholanic acid;5-(1,1-Dimethylheptyl)-2-[5-hydroxy-2-(3-hydroxypropyl)cyclohexyl]phenol;Pinane thromboxane A2	3.78907e+08	2.37302e+08	4.22148e+08	7.20142e+07	1.9597e+07	1.31853e+08	947304	4.08304e+06	7.66648e+08	1.74267e+09	38531.8	1.47491e+09	2.11542e+08	1.08788e+09	1.23201e+09	2.52296e+08	1.17055e+09	7.86131e+08	2.59096e+08	1.79414e+08	2.1592e+08	1.32883e+09	1.22076e+08	1.83236e+08	1.84635e+09	2.94277e+09	2.66908e+08	19835.3	5.78396e+09	1.96099e+08	125777	1.10003e+09	2.98149e+09	4.23801e+09	9.84857e+08	1.33345e+09	2.43556e+09
POS	POS_72.0803_0.8915	72.0803	0.8915	1-Ethylaziridine	97	C4H9N	Organic nitrogen compounds	Organonitrogen compounds	NA	NA	NA	Pyrrolidine;1-Ethylaziridine;1,3-Butadiene;Methylajoene	9.82155e+07	6.65154e+08	1.57069e+08	3.70215e+08	3.99401e+08	4.9353e+07	1.53539e+08	5.8158e+07	1.75982e+08	5.09255e+07	2.89535e+08	6.88541e+07	1.52317e+08	1.54774e+07	1.00337e+08	1.49763e+08	4.03759e+07	9.93205e+07	1.58035e+08	1.66836e+08	8.61412e+07	3.16074e+08	2.12175e+08	1.86346e+08	4.55257e+07	7.42803e+07	8.84252e+07	2.26862e+08	8.54203e+07	1.60678e+08	2.05405e+08	8.55635e+07	2.93126e+08	2.38319e+08	1.01669e+08	9.28423e+07	1.23101e+08
POS	POS_136.048_0.7759	136.048	0.7759	2-Benzoxazolinone	97	C7H5NO2	Organoheterocyclic compounds	Benzoxazoles	HMDB0032931	NA	NA	Creatinine	3.90263e+06	1.89027e+07	7.95593e+07	2.55679e+06	2.63863e+07	1.68834e+08	1.23923e+06	9.04683e+07	4.78616e+06	1.42569e+06	9.62872e+06	1.55983e+06	3.26512e+06	931329	4.13415e+06	5.96292e+06	2.50102e+06	3.56493e+06	4.62159e+06	9.3115e+06	7.5472e+07	6.11968e+06	2.293e+07	5.10708e+06	1.35567e+07	2.02935e+06	1.75075e+07	965203	5.20286e+06	6.7826e+06	5.69376e+06	3.02136e+06	3.40246e+06	2.8144e+06	2.89852e+06	4.6865e+06	3.9192e+06
POS	POS_71.0829_5.5833	71.0829	5.5833	3-Methyl-1-butene	97	C5H10	Hydrocarbons	Unsaturated hydrocarbons	NA	NA	NA	NA	1.4847e+08	8.29406e+06	7.5784e+06	1.16355e+06	1.7095e+08	1.093e+07	1.62252e+08	1.19423e+08	4.11321e+07	8.12811e+07	6.44677e+07	1.22882e+07	5.59226e+07	1.31839e+06	8.04265e+06	6.58287e+06	298771	5.35124e+06	2.22959e+06	7.54031e+07	1.24564e+08	330999	2.2997e+06	3.81942e+06	1.2689e+08	6.56658e+06	1.67687e+08	4.45755e+07	6.01257e+06	1.43535e+08	8.25356e+07	6.38769e+06	3.55951e+06	128823	7.74405e+07	188812	288605
POS	POS_269.087_2.1503	269.087	2.1503	Ara-HX	97	C10H12N4O5	Nucleosides, nucleotides, and analogues	Purine nucleosides	HMDB0003040	NA	NA	Ethyl 2-mercaptopropionate;Methyl 3-mercaptobutanoate;Methyl 3-(methylthio)propanoate;Ethyl 2-(methylthio)acetate;Ethyl 3-mercaptopropanoic acid;2-Hydroxy-4-methylthiobutyric acid;Dimethylpropiothetin;Ethyl 2-propene sulfinate;Inosine;3-Deoxy-D-glycero-D-galacto-2-nonulosonic acid;Allopurinol riboside;Arabinosylhypoxanthine;Ara-HX;Formycin b;Fructose lactate;galactose lactate;Methylphenobarbital;…	8.74484e+06	3.58194e+07	2.19153e+07	3.09779e+06	2.11473e+07	1.66731e+07	4.15087e+06	6.17956e+07	1.73778e+07	2.2927e+07	1.18957e+07	2.25272e+07	1.28766e+07	1.08842e+07	5.34341e+06	4.30023e+07	1.67486e+06	2.50989e+07	3.37042e+06	9.33848e+06	7.05675e+07	2.82444e+07	9.27495e+06	7.83571e+06	2.34819e+07	5.44686e+07	6.71624e+07	5.23186e+06	1.68332e+07	3.07918e+07	7.39064e+06	1.77921e+07	1.51208e+06	4.93882e+06	3.6752e+06	1.47406e+07	5.13318e+07
POS	POS_269.087_2.4463	269.087	2.4463	N-Acetyltryptophan	97	C13H14N2O3	Organic acids and derivatives	Carboxylic acids and derivatives	HMDB0013713	NA	NA	Ethyl 2-mercaptopropionate;Methyl 3-mercaptobutanoate;Methyl 3-(methylthio)propanoate;Ethyl 2-(methylthio)acetate;Ethyl 3-mercaptopropanoic acid;2-Hydroxy-4-methylthiobutyric acid;Dimethylpropiothetin;Ethyl 2-propene sulfinate;Inosine;3-Deoxy-D-glycero-D-galacto-2-nonulosonic acid;Allopurinol riboside;Arabinosylhypoxanthine;Ara-HX;Formycin b;Fructose lactate;galactose lactate;Methylphenobarbital;…	3.30838e+07	1.2502e+07	4.42603e+06	920630	4.78158e+06	3.51499e+06	963148	1.36079e+07	3.23236e+06	2.93981e+06	2.48365e+06	1.18761e+07	2.68441e+06	2.27719e+06	1.15752e+06	8.45804e+06	1.11538e+06	5.10644e+06	621528	1.9054e+06	1.42041e+07	5.70929e+06	2.34126e+06	1.51396e+06	5.2993e+06	1.18368e+07	1.63416e+07	1.09198e+06	5.5524e+06	5.96933e+06	250108	3.90581e+06	901326	1.24429e+06	1.36335e+06	2.7818e+06	7.49789e+06
POS	POS_72.0803_0.6463	72.0803	0.6463	Pyrrolidine	97	C4H9N	Organoheterocyclic compounds	Pyrrolidines	HMDB0031641	NA	NA	Pyrrolidine;1-Ethylaziridine;1,3-Butadiene;Methylajoene	1.36295e+06	2.98372e+07	6.69644e+07	8.35165e+07	1.30476e+08	7.94014e+06	6.76737e+07	4.07927e+06	7.63192e+06	1.2503e+06	1.15884e+08	2.05079e+07	7.51375e+07	3.94994e+06	4.58053e+06	2.19046e+07	3.77211e+06	6.96906e+06	1.0914e+08	1.21576e+08	3.14438e+07	1.77054e+08	3.59957e+07	5.17942e+07	4.29949e+06	6.71509e+06	2.48517e+07	1.06261e+08	1.25889e+06	4.17436e+07	3.3066e+07	1.64303e+06	1.34597e+08	3.79698e+06	8.30295e+07	2.08761e+06	1.35929e+07
NEG	NEG_357.278_5.4126	357.278	5.4126	Tetracosapentaenoic acid (24:5n-3)	97	C24H38O2	Lipids and lipid-like molecules	Fatty Acyls	HMDB0006323	NA	NA	Tetracosapentaenoic acid (24:5n-6);Tetracosapentaenoic acid (24:5n-3);1-Phenyl-1,3-octadecanedione;9,12,15,18,21-Tetracosapentaenoic acid;Tetracosapentenoic acid;4-N-[1-(Dimethylamino)ethyl]benzene-1,4-diamine	1.04566e+06	2.13223e+08	2.06228e+06	2.72605e+06	2.63737e+06	9.45116e+07	5.46687e+06	8.87287e+07	1.93217e+06	7.07917e+07	3.55017e+06	3.71213e+08	331860	4.72485e+08	631645	2.63444e+06	3.05206e+08	4.94128e+06	6.29376e+06	6.33698e+07	2.74089e+07	4.64832e+06	1.29977e+06	1.68304e+08	2.48955e+08	1.94562e+08	9.87976e+07	3.19537e+07	1.66434e+06	6.11233e+08	1.20589e+08	1.41741e+06	2.424e+07	518142	1.18186e+08	4.20211e+06	2.09491e+06
POS	POS_306.079_2.369	306.079	2.369	guanosine	96.99	C10H13N5O5	Nucleosides, nucleotides, and analogues	Purine nucleosides	NA	NA	NA	Sertraline;Cepharadione A;Sealdin;Oxoxylopine;Guanosine;8-Hydroxy-deoxyguanosine;9-beta-d-Arabinofuranosylguanine;8-Hydroxy-2-desoxyguanosine;hydroxydeoxyguanosine;1-[(2R,5R)-4-Azidooxy-5-(hydroxymethyl)oxolan-2-yl]-5-methylpyrimidine-2,4-dione;2-Amino-9-[(2R,4S,5R)-5-(hydroperoxymethyl)-4-hydroxyoxolan-2-yl]-1H-purin-6-one;N-Desalkyl flurazepam;Terbufos	175132	1.95272e+06	1.5228e+06	8281.08	1.65771e+06	827707	196313	3.90147e+06	1.78969e+06	473071	456672	1.1491e+06	1.39561e+06	203037	43191.4	1.03783e+06	128605	153220	1.25802e+06	499415	1.05293e+06	2.24242e+06	297850	272768	200054	702866	1.82361e+06	611917	639117	170895	415127	35639.5	2.03942e+06	141693	212266	1.13247e+06	8.42437e+06
NEG	NEG_517.389_6.907	517.389	6.907	Ganoderiol C	96.99	C32H54O5	Lipids and lipid-like molecules	Prenol lipids	HMDB0037781	NA	NA	Ganoderiol C;N-[2-(1H-Indol-3-yl)ethyl]docosanamide;alpha-Tocopherol acetate;Soyasapogenol D;(20S,24E)-20,26-Dihydroxy-24-dammaren-3-one;22alpha-Hydroxyerythrodiol;Longispinogenin;Soyasapogenol B;(3xi,16xi,21xi)-12-Ursene-3,16,21-triol;Heliantriol B2;Lucidumol B;(3beta,24xi)-Cycloart-25-ene-3,24,27-triol;Heliantriol A1;Coriandrinonediol;Heterobetulin;Heliantriol B1;Heliantriol C;Heliantriol F;Soy…	2.78707e+07	1.04553e+07	1.42869e+07	1.3577e+07	5.11276e+06	9.06312e+06	3.9166e+06	1.67745e+07	5.58324e+07	639137	1.60449e+07	1.93488e+07	7.70732e+06	7.78187e+06	590025	9.19089e+06	669834	3.77467e+07	3.856e+07	3.98832e+06	9.85639e+06	5.24549e+07	1.10133e+07	3.90484e+07	4.7327e+07	1.8391e+07	889635	1.36202e+07	1.83626e+06	2.1692e+07	7.20374e+06	1.68569e+06	634843	1.97784e+06	5.76552e+06	1.59022e+07	1.08618e+07
NEG	NEG_205.16_5.9894	205.16	5.9894	4-(1,1,3,3-Tetramethylbutyl)phenol	96.98	C14H22O	Benzenoids	Benzene and substituted derivatives	HMDB0013825	C14205	NA	4-(1,1,3,3-Tetramethylbutyl)-phenol;delta-Methylionone;3-Methyl-4-(2,6,6-trimethyl-2-cyclohexen-1-yl)-3-buten-2-one;Methyl-delta-ionone;1-(2,6,6-Trimethyl-2-cyclohexen-1-yl)-1-penten-3-one;alpha-Irone;Etaspirene;10-Isopropyl-2,7-dimethyl-1-oxaspiro[4.5]deca-3,6-diene;1-(2,6,6-Trimethyl-1-cyclohexen-1-yl)-1-penten-3-one;(Z)-alpha-Irone;4-(1,1-Dimethylhexyl)phenol;4-Octylphenol;4-(2,5,6,6-Tetrameth…	2.57095e+08	5.20774e+08	4.63078e+08	3.90173e+08	6.20842e+08	7.13331e+08	2.49312e+08	6.59447e+08	3.29108e+07	3.09076e+08	3.85695e+08	2.4986e+08	1.65836e+08	8.79857e+08	6.64566e+07	2.41014e+08	5.71673e+07	3.57053e+08	3.48927e+08	3.20375e+08	5.34023e+08	2.35493e+08	7.18394e+08	4.75639e+08	3.94372e+08	1.51712e+08	4.30951e+08	3.49539e+08	1.42006e+08	3.45879e+08	3.34061e+08	4.75368e+07	1.79945e+08	1.23961e+08	3.09996e+08	2.68045e+08	1.07333e+08
NEG	NEG_337.311_8.216	337.311	8.216	Erucic acid	96.97	C22H42O2	Lipids and lipid-like molecules	Fatty Acyls	HMDB0002068	C08316	map01040(Biosynthesis of unsaturated fatty acids)	Erucic acid;Cetoleic acid;Phytyl acetate;7,9-Docosanedione;6,8-Docosanedione;5,7-Docosanedione;4,6-Docosanedione;N-butyl Oleate;Brassidic acid;15-Docosenoic acid;Docosenic acid;Docosenoic acid;3-Eicosyne;5-Eicosyne;9-Icosyne;Labdane;Neophytadiene	7.74107e+06	7.14935e+07	3.31077e+07	2.53189e+07	7.51448e+07	6.57567e+07	1.75781e+07	1.32698e+08	1.8547e+07	9.5169e+07	2.50881e+07	3.15407e+07	8.56149e+06	1.0573e+08	1.95788e+07	2.22295e+07	4.26641e+06	3.51296e+07	8.8727e+06	8.71474e+07	8.86307e+07	2.64985e+07	4.27815e+07	2.17786e+07	1.05508e+08	2.94657e+07	2.45269e+07	1.18238e+07	7.17296e+07	3.78978e+07	9.45189e+07	4.17175e+06	5.31701e+07	1.04883e+07	9.99465e+07	7.85317e+06	1.16863e+07
NEG	NEG_265.218_5.724	265.218	5.724	FA 17:2	96.97	C17H30O2	Lipids and lipid-like molecules	Fatty Acyls	NA	NA	NA	Methyl 2E,4Z-hexadecadienoate;cis-Linoleic acid;Ethyl 3,7,11-trimethyldodeca-2,4-dienoate;Heptadecadienoic acid;N4,N9-Dimethylspermine;N-(3-Aminopropyl)-N'-[3-(dimethylamino)propyl]butane-1,4-diamine;1,1,2-Trimethyl-3,5-bis(1-methylethenyl)cyclohexane;(6E,10E)-2,6,10-Trimethyldodeca-2,6,10-triene;3,7,11-Trimethyldodeca-1,6,10-triene;beta-Muurolene	4.53247e+06	6.01296e+06	7.22227e+06	3.08689e+06	2.15486e+06	1.31539e+07	87627.5	1.10281e+07	1.60369e+06	8.38598e+06	265503	1.93232e+07	1.68135e+08	3.75673e+07	1.61136e+06	4.68567e+07	4.78616e+06	8.80862e+06	93723.1	15398.3	760712	6.66344e+06	9.07331e+06	1.41249e+07	2.55172e+07	527962	4.01145e+07	338289	2.08993e+07	1.1168e+07	3.02657e+07	503432	2.62631e+06	415943	485414	359608	392903
NEG	NEG_73.0293_3.1018	73.0293	3.1018	Propionic acid	96.96	C3H6O2	Organic acids and derivatives	Carboxylic acids and derivatives	HMDB0000237	C00163	map00640(Propanoate metabolism);map00642(Ethylbenzene degradation);map00760(Nicotinate and nicotinamide metabolism);map01100(Metabolic pathways);map01120(Microbial metabolism in diverse environments);map01220(Degradation of aromatic compounds);map04973(Carbohydrate digestion and absorption);map04974(Protein digestion and absorption)	Propionic acid;Lactaldehyde;3-Hydroxypropanal;D-Lactaldehyde;Hydroxyacetone;Ethyl formate;Methyl acetate;1,2-Dioxolane;1,3-Dioxolane;Dimethoxycarbene;Glycidol;Methoxyacetaldehyde;Ethylene	2.30771e+07	3.43308e+07	3.75771e+07	2.9206e+07	4.25247e+07	4.67583e+07	3.28959e+07	3.7075e+07	2.31463e+07	3.11013e+07	3.11517e+07	2.89173e+07	2.79592e+07	7.23866e+07	2.35353e+07	3.04161e+07	2.97276e+07	2.95051e+07	2.49848e+07	2.85352e+07	4.2391e+07	2.39972e+07	6.55696e+07	2.64006e+07	3.96961e+07	2.38649e+07	3.50428e+07	2.47329e+07	2.56384e+07	3.21513e+07	2.47752e+07	2.38067e+07	2.59936e+07	2.44197e+07	2.62199e+07	2.76457e+07	2.1847e+07
NEG	NEG_385.271_6.1329	385.271	6.1329	Dexanabinol	96.96	C25H38O3	Organoheterocyclic compounds	Benzopyrans	NA	NA	NA	Dexanabinol	5.09749e+07	2.45715e+06	1.08569e+07	7.56089e+06	6.49752e+06	4.85268e+06	1.0841e+08	1.05622e+06	3.16632e+06	1.18294e+06	3.72012e+06	5.25069e+06	1.43505e+08	2.09694e+06	1.0525e+06	1.32854e+07	2.78021e+07	6.41734e+06	1.05372e+07	1.38889e+06	4.30471e+06	2.27477e+07	3.80548e+06	1.01803e+06	1.59225e+07	2.61436e+07	1.74716e+06	2.86175e+06	5.3404e+06	2.38154e+08	2.46805e+06	1.97527e+08	5.6214e+07	7.13954e+06	9.71831e+06	1.89074e+07	1.73178e+07
NEG	NEG_75.0085_0.0241	75.0085	0.0241	Glycolic acid	96.94	C2H4O3	Organic acids and derivatives	Hydroxy acids and derivatives	HMDB0000115	C03547	map00071(Fatty acid degradation)	Peracetic acid;1,2,3-Trioxolane;Monomethyl carbonate;Formaldehyde;Hydroxycarbene	1.00325e+07	1.50147e+07	1.03787e+07	1.03196e+07	1.73539e+07	1.56425e+07	1.00253e+07	1.14356e+07	8.70205e+06	1.01984e+07	1.11733e+07	1.01531e+07	1.36295e+07	2.42898e+07	1.03155e+07	1.0615e+07	9.762e+06	1.03606e+07	9.70766e+06	9.88908e+06	2.61352e+07	9.33066e+06	8.86923e+06	1.6553e+07	1.24926e+07	2.45948e+07	1.57848e+07	7.93496e+06	9.37651e+06	1.11063e+07	9.973e+06	8.48232e+06	9.24199e+06	7.88037e+06	9.93787e+06	1.12488e+07	8.7837e+06
POS	POS_343.222_5.4555	343.222	5.4555	5-(1,2,4a,5-tetramethyl-7-oxo-3,4,8,8a-tetrahydro-2H-naphthalen-1-yl)-3-methylpentanoic acid	96.94	C20H32O3	Lipids and lipid-like molecules	Prenol lipids	NA	NA	NA	2,5-Dihydro-4,5-dimethyl-2-(2-methylpropyl)thiazole;2,5-Dihydro-4,5-dimethyl-2-(1-methylpropyl)thiazole;8-(Methylthio)octanenitrile;Aloxistatin;5,6-Epoxy-8,11,14-eicosatrienoic acid;8,9-Epoxyeicosatrienoic acid;14R,15S-EpETrE;14,15-Epoxy-5,8,11-eicosatrienoic acid;8-HETE;16(R)-HETE;11(R)-HETE;18-Hydroxyarachidonic acid;9-HETE;19(S)-HETE;10-HETE;13-HETE;17-HETE;Annoglabasin E;Ucriol;8alpha,13R-Epo…	252078	3.23044e+06	3.30511e+07	3.48347e+06	536479	1.89964e+06	2.40772e+07	1.7259e+07	3.45479e+06	48098.6	4.23833e+06	9.97782e+06	1.60147e+07	190009	3.55698e+07	3.01865e+06	1.48851e+07	2.05205e+07	3.43306e+08	1.13787e+07	2.84668e+07	6.59082e+06	1.65456e+06	1.47106e+07	1.45968e+07	3.04623e+06	6.90321e+07	1.14556e+06	1.45773e+06	2.9183e+07	1.02148e+07	4.99272e+07	8.06506e+06	1.30649e+07	45891.6	2.16249e+07	3.37548e+06
NEG	NEG_279.233_7.1828	279.233	7.1828	Linoelaidic acid	96.94	C18H32O2	Lipids and lipid-like molecules	Fatty Acyls	HMDB0006270	NA	NA	Linoleic acid;(9E,11E)-Octadecadienoic acid;Linoelaidic acid;Mangiferic acid;Linalyl caprylate;Ethyl 2E,4Z-hexadecadienoate;5-Octadecynoic acid;Dihomolinoleic acid;6Z,9Z-octadecadienoic acid;Octadecadienoate;Octadeca-10,12-dienoic acid;17-Octadecynoic acid;7-Octadecynoic acid;8,12-Octadecadienoic acid;Octadeca-9,11-dienoic acid;9Z,12E-Octadecadienoic acid;Octadeca-2,4-dienoic acid;Malvalic acid;O…	1.06768e+09	1.72559e+10	7.02383e+09	2.90209e+09	4.42136e+09	5.53107e+09	1.79211e+10	8.55533e+09	2.14021e+10	8.9651e+09	5.98592e+09	2.31274e+10	3.70979e+10	9.55744e+09	2.41155e+10	3.54991e+10	1.5767e+10	1.17389e+10	5.0073e+09	3.80322e+09	3.41169e+09	2.19006e+10	4.25475e+09	8.34872e+09	1.11784e+10	3.91733e+09	3.45584e+09	9.72876e+09	4.73705e+09	1.42368e+10	4.00243e+09	1.15463e+10	1.00711e+10	7.30352e+09	8.39376e+09	1.46624e+09	1.07015e+10
NEG	NEG_205.16_6.5301	205.16	6.5301	Octylphenol	96.94	C14H22O	Benzenoids	Phenols	NA	NA	NA	4-(1,1,3,3-Tetramethylbutyl)-phenol;delta-Methylionone;3-Methyl-4-(2,6,6-trimethyl-2-cyclohexen-1-yl)-3-buten-2-one;Methyl-delta-ionone;1-(2,6,6-Trimethyl-2-cyclohexen-1-yl)-1-penten-3-one;alpha-Irone;Etaspirene;10-Isopropyl-2,7-dimethyl-1-oxaspiro[4.5]deca-3,6-diene;1-(2,6,6-Trimethyl-1-cyclohexen-1-yl)-1-penten-3-one;(Z)-alpha-Irone;4-(1,1-Dimethylhexyl)phenol;4-Octylphenol;4-(2,5,6,6-Tetrameth…	4.9772e+07	8.27827e+07	6.53879e+07	7.79647e+07	4.22314e+07	1.58948e+08	6.53416e+07	1.20071e+08	1.66227e+07	2.34808e+07	8.87684e+07	6.04519e+07	7.29439e+07	1.91534e+08	4.87022e+07	4.98616e+07	5.40963e+07	7.23327e+07	7.1899e+07	5.85601e+07	3.3996e+07	5.78498e+07	1.6733e+08	6.53016e+07	8.95407e+07	4.32464e+07	5.80934e+07	4.06409e+07	5.93557e+07	5.33598e+07	6.18632e+07	5.09344e+07	4.11958e+07	5.03899e+07	6.53636e+07	6.21517e+07	4.03526e+07
NEG	NEG_146.046_0.6762	146.046	0.6762	Glutamic acid	96.93	C5H9NO4	Organic acids and derivatives	Carboxylic acids and derivatives	HMDB0000148	C00025	map00220(Arginine biosynthesis);map00250(Alanine, aspartate and glutamate metabolism);map00330(Arginine and proline metabolism);map00332(Carbapenem biosynthesis);map00340(Histidine metabolism);map00430(Taurine and hypotaurine metabolism);map00470(D-Amino acid metabolism);map00480(Glutathione metabolism);map00524(Neomycin, kanamycin and gentamicin biosynthesis);map00630(Glyoxylate and dicarboxylat…	L-Glutamic acid;N-Methyl-D-aspartic acid;N-Acetylserine;O-Acetylserine;D-Glutamic acid;L-4-Hydroxyglutamate semialdehyde;3-(Carboxymethylamino)propanoic acid;DL-Glutamate;N-lactoyl-Glycine;5-Hydroxy-4-oxo-L-norvaline;Alanine acetate;N-Methyl-DL-aspartic acid;L-3-Aminodihydro-2(3H)-furanone;(S)-2-Azetidinecarboxylic acid;1-Aminocyclopropanecarboxylic acid;2,3-Butanedione monoxime;Azetidine-1-carbo…	3.22839e+08	1.4104e+08	1.59484e+07	2.27985e+08	7.97582e+07	4.56883e+07	9.03275e+07	8.94629e+07	2.98595e+08	7.63614e+07	2.24159e+08	2.90186e+08	6.6473e+07	2.80455e+08	4.31299e+08	2.23154e+08	8.93507e+07	1.37342e+08	2.51358e+08	3.07186e+08	4.04839e+07	2.85347e+08	6.05009e+07	1.10575e+08	1.00277e+08	2.20144e+08	6.0151e+07	7.08832e+07	2.34974e+08	8.16997e+07	2.66626e+08	1.91358e+08	2.09194e+08	6.45911e+08	1.52214e+08	2.63582e+08	1.83222e+08
NEG	NEG_109.029_3.4378	109.029	3.4378	Catechol	96.93	C6H6O2	Benzenoids	Phenols	NA	C00090	map00361(Chlorocyclohexane and chlorobenzene degradation);map00362(Benzoate degradation);map00364(Fluorobenzoate degradation);map00621(Dioxin degradation);map00624(Polycyclic aromatic hydrocarbon degradation);map00626(Naphthalene degradation);map00627(Aminobenzoate degradation);map01100(Metabolic pathways);map01120(Microbial metabolism in diverse environments);map01220(Degradation of aromatic com…	Pyrocatechol;Hydroquinone;(E,E)-2,4-Hexadienedial;1,3-Benzenediol;5-Methyl-2-furancarboxaldehyde;2-Acetylfuran;Hexa-2,4-dienedial;3-amino-propanal;Aminoguanidine;1,3-Butadiyne	2.90458e+06	2.48644e+06	2.20016e+07	4.90354e+06	1.61455e+08	7.92314e+06	5.66319e+06	1.17218e+06	1.11826e+06	7.08585e+06	882972	5.37467e+06	4.68593e+06	1.21642e+06	4.18357e+06	1.78949e+06	1.01588e+06	3.49025e+07	5.53912e+06	2.04815e+06	4.51104e+06	601693	3.0523e+07	1.17747e+07	3.16246e+06	1.01558e+07	1.18723e+06	2.79085e+07	682109	1.02777e+06	1.51618e+06	4.37185e+06	2.46518e+07	3.40158e+07	8.6378e+06	4.37962e+06	2.15424e+06
NEG	NEG_471.348_7.2482	471.348	7.2482	delta-Maslinic acid	96.93	C30H48O4	Lipids and lipid-like molecules	Prenol lipids	HMDB0035260	NA	NA	Maslinic acid;Lucidumol A;Queretaroic acid;Priverogenin A;(3beta,23xi)-3,23-Dihydroxycycloart-24-en-26-oic acid;Pomolic acid;20beta-Hydroxyursolic acid;Azukisapogenol;delta-Maslinic acid;Sebiferenic acid;Momordicin I;Ganoderic acid U;Ganodermanontriol;Epoxyganoderiol A;(3b,22S,24E)-3,22-Dihydroxycycloart-24-en-26-oic acid;27-Hydroxyisomangiferolic acid;Albigenic acid;Rubitic acid;Ganoderiol E;3al…	2.23262e+07	5.84691e+06	1.04595e+07	8.13474e+06	2.10803e+06	4.30075e+06	5.98488e+06	2.96021e+06	1.75566e+07	2.76375e+06	3.06179e+07	6.67635e+06	1.40753e+07	8.65871e+06	1.03416e+07	6.92108e+06	3.91025e+07	3.38967e+06	7.82413e+06	5.67339e+06	3.55447e+06	9.23635e+06	374679	1.95645e+06	3.90357e+06	9.94848e+06	8.54048e+06	7.82531e+06	8.67775e+06	1.17527e+07	1.20517e+07	3.38214e+07	1.22206e+07	7.5207e+06	9.60544e+06	1.04182e+07	1.13662e+07
NEG	NEG_251.201_5.3906	251.201	5.3906	FA 16:2	96.92	C16H28O2	Lipids and lipid-like molecules	Fatty Acyls	NA	NA	NA	7Z,10Z-Hexadecadienoic acid;Geranyl hexanoate;Linalyl hexanoate;(Z)-7-Hexadecen-1,16-olide;Isoambrettolide;D6-Ambrettolide;Geranyl 2-ethylbutyrate;Ethyl (Z,Z)-5,8-tetradecadienoate;7-Hexadecynoic acid;Hexadecadienoic acid;Canavalmine;(E)-2-octenal;2-Octenal;(3xi,5Z)-1,5-Octadien-3-ol;2,4,4-Trimethylcyclopentanone;2-Octen-4-one;1-Octen-3-one;3-Methyl-3-hepten-2-one;5-Methyl-5-hepten-2-one;6-Methyl…	636813	115638	1.86845e+06	494132	321899	330612	59446.5	1.23446e+06	104674	76867.3	812665	4.79911e+06	1.33823e+07	7.05351e+06	421454	6.20281e+06	837428	124571	1.58517e+06	504766	457965	3.5581e+06	2.65307e+06	517353	5.80616e+06	87679.3	5.68035e+06	549196	6.15242e+06	475827	4.41242e+06	964294	707822	270567	248560	408088	597392
POS	POS_354.248_3.9702	354.248	3.9702	PROADIFEN	96.92	C23H31NO2	Benzenoids	Benzene and substituted derivatives	HMDB0033457	NA	NA	NA	556146	3.08289e+07	2.19459e+07	1.02774e+07	3.1503e+07	3.4944e+06	1.0986e+07	6.03192e+06	8.97138e+07	823729	5.58643e+06	819463	3.41926e+07	92192.1	1.43303e+06	1.0292e+06	3.36524e+06	2.41892e+06	1.5324e+07	3.66436e+07	1.00282e+07	2.10544e+06	2.98786e+07	1.28445e+07	973177	7.05175e+06	6.14777e+06	9.55864e+06	1.20787e+06	2.76144e+07	2.88442e+07	5.07376e+06	1.61294e+07	3.56363e+06	1.6362e+06	6.28317e+06	1.7786e+06
NEG	NEG_335.259_7.734	335.259	7.734	Pregnanetriol	96.91	C21H36O3	Lipids and lipid-like molecules	Steroids and steroid derivatives	HMDB0006070	NA	NA	Pregnanetriol;3-Methyl-5-pentyl-2-furanundecanoic acid;Isolinderanolide;3,4-Dimethyl-5-pentyl-2-furandecanoic acid;5-Butyl-3,4-dimethyl-2-furanundecanoic acid;3,4-Dimethyl-5-propyl-2-furandodecanoic acid;3-Methyl-5-propyl-2-furantridecanoic acid;5-Hexyl-3,4-dimethyl-2-furannonanoic acid;3,17,20-Trihydroxypregnane;3-dehydrosphinganinium(1+);Sphingosine(1+);(3S,6E,10E)-1,6,10,14-Phytatetraen-3-ol;8…	2.09678e+06	817077	533392	1.92546e+06	681595	2.37106e+06	4.84334e+06	1.31006e+06	1.88276e+06	2.34801e+07	3.06773e+06	1.42362e+06	720501	164242	3.86962e+07	2.49583e+06	9.54206e+06	4.09136e+07	6.27512e+06	3.58638e+06	1.29748e+06	824400	1.31006e+06	280611	150292	79826.6	72071.9	171785	1.34417e+06	1.33467e+06	2.8677e+06	3.38989e+07	54862.8	5.83805e+06	6.29533e+06	1.02547e+07	1.37141e+06
NEG	NEG_88.0482_3.3195	88.0482	3.3195	D-Alanine	96.89	C3H7NO2	Organic acids and derivatives	Carboxylic acids and derivatives	HMDB0001310	C00133	map00470(D-Amino acid metabolism);map00550(Peptidoglycan biosynthesis);map00552(Teichoic acid biosynthesis);map01100(Metabolic pathways);map01502(Vancomycin resistance);map01503(Cationic antimicrobial peptide (CAMP) resistance);map04742(Taste transduction)	NA	8.42253e+06	1.34538e+07	1.33348e+07	9.44314e+06	1.29765e+07	3.31248e+07	8.70467e+07	1.28319e+07	1.25077e+07	8.01727e+07	1.86718e+07	3.37922e+07	1.27668e+07	2.40189e+07	4.15975e+07	4.91824e+07	2.55784e+07	8.319e+07	2.94446e+07	4.15646e+07	5.60553e+07	3.42163e+07	5.81888e+07	3.13506e+07	9.03244e+07	4.94486e+07	4.15201e+07	4.1436e+07	2.65207e+07	1.19418e+07	5.64275e+06	4.64988e+07	3.49776e+07	7.26448e+07	3.83356e+07	5.54498e+06	2.57097e+07
NEG	NEG_163.04_3.1607	163.04	3.1607	Phenylpyruvic acid	96.89	C9H8O3	Benzenoids	Benzene and substituted derivatives	HMDB0000205	C00166	map00360(Phenylalanine metabolism);map00400(Phenylalanine, tyrosine and tryptophan biosynthesis);map00470(D-Amino acid metabolism);map00960(Tropane, piperidine and pyridine alkaloid biosynthesis);map01060(Biosynthesis of plant secondary metabolites);map01100(Metabolic pathways);map01110(Biosynthesis of secondary metabolites);map01210(2-Oxocarboxylic acid metabolism);map01230(Biosynthesis of amino…	Phenylpyruvic acid;m-Coumaric acid;2-Hydroxycinnamic acid;Enol-phenylpyruvate;Methyl Phenylglyoxalate;METHYL 4-FORMYLBENZOATE;2,4,6-Octatriyn-1-ol;Benzofuran;3,5,7-Octatriyn-1-ol;xi-2,3-Octadiene-5,7-diyn-1-ol	9.48584e+06	1.78959e+07	1.43784e+07	2.60967e+06	1.25751e+07	1.30406e+07	1.72371e+07	4.86584e+06	2.2634e+07	1.76021e+06	2.24959e+07	1.26857e+07	9.15361e+06	7.42091e+06	8.77349e+06	1.78208e+07	8.7683e+06	907052	7.58759e+06	7.53058e+06	2.88431e+06	1.52504e+07	8.52031e+06	6.28225e+06	2.18693e+06	3.64154e+06	2.83189e+06	8.32574e+06	3.65936e+06	1.97662e+07	6.66368e+06	1.94376e+06	1.2491e+07	1.23584e+07	3.42536e+06	8.64275e+06	1.89828e+07
POS	POS_266.171_3.8639	266.171	3.8639	Acridine Orange	96.89	C17H19N3	Organoheterocyclic compounds	Quinolines and derivatives	NA	NA	NA	N-Undecanoylglycine	553843	887772	620479	43699.4	3.61013e+06	1.29202e+06	879353	672360	342178	1.06755e+06	1.10414e+06	358262	980345	5.78802e+06	642460	871647	576777	2.25002e+06	2.30562e+06	1.03035e+06	1.12311e+06	381982	2.24398e+06	429322	980213	725537	599806	300188	895484	267511	766324	997468	928262	1.36677e+06	238218	251064	196759
POS	POS_428.314_5.4505	428.314	5.4505	N-Linoleoyl Phenylalanine	96.89	C27H41NO3	Organic acids and derivatives	Carboxylic acids and derivatives	NA	NA	NA	N-Linoleoyl Phenylalanine;N-Docosahexaenoyl Valine;Peimisine;Minaxolone;5,8-Epoxy-5,8-dihydro-10'-apo-b,y-carotene-3,10'-diol;5,6-Epoxy-5,6-dihydro-10'-apo-b,y-carotene-3,10'-diol;Norethisterone enanthate;1,25-Dihydroxy-16-ene-23-yne-vitamin D3;Sinensiaxanthin	1.47437e+07	4.20899e+07	6.1445e+06	8.93641e+06	1.49795e+07	6.8507e+06	2.46448e+07	5.52908e+06	3.62485e+07	1.56263e+06	4.39742e+07	5.67574e+06	2.41548e+08	1.07818e+07	2.11278e+07	1.61075e+07	3.54672e+06	3.68036e+06	1.86336e+07	3.01288e+06	5.78953e+06	1.3014e+07	3.79032e+06	1.40179e+07	1.53221e+06	839198	634802	1.41787e+07	1.91332e+06	2.76811e+07	234276	3.68416e+07	4.25458e+06	1.03358e+07	2.71842e+06	5.178e+06	1.29854e+08
NEG	NEG_225.186_6.1833	225.186	6.1833	Loxanast	96.88	C14H26O2	Organic acids and derivatives	Carboxylic acids and derivatives	NA	NA	NA	5-Tetradecenoic acid;Myristoleic acid;Tsuzuic acid;trans-Tetra-dec-2-enoic acid;(R)-14-Methyloxacyclotetradecan-2-one;Ethyl (E)-2-dodecenoate;12-Methyl-13-tridecanolide;Acetaldehyde di-cis-3-hexenyl acetal;2-Hexenyl octanoate;Houttuynin;Rhodinyl butyrate;Rhodinyl isobutyrate;Citronellyl butyrate;Citronellyl isobutyrate;Butyl 2-decenoate;xi-Tetrahydro-3-nonyl-2H-pyran-2-one;delta-Tetradecalactone;…	2.76875e+07	9.04834e+07	1.22006e+08	7.08013e+07	1.35807e+08	5.23257e+07	8.52772e+07	6.57807e+07	3.54753e+07	6.18131e+07	1.01839e+08	8.5909e+07	1.85535e+08	2.11933e+08	1.45059e+08	6.21723e+07	9.22878e+07	7.06273e+07	7.76318e+07	6.59882e+07	6.17361e+07	6.1453e+07	6.38796e+07	8.11199e+07	5.79041e+07	1.7769e+08	3.63151e+07	1.62164e+08	5.61839e+07	9.1323e+07	1.2414e+08	6.75884e+07	6.71687e+07	8.14856e+07	6.51081e+07	5.25511e+07	6.32954e+07
NEG	NEG_75.0085_9.1059	75.0085	9.1059	Peracetic acid	96.88	C2H4O3	Organic acids and derivatives	Carboxylic acids and derivatives	HMDB0031608	NA	NA	Peracetic acid;1,2,3-Trioxolane;Monomethyl carbonate;Formaldehyde;Hydroxycarbene	1.16472e+07	1.50243e+07	1.31203e+07	1.17559e+07	1.78995e+07	2.03272e+07	1.29068e+07	1.47827e+07	1.08637e+07	1.21313e+07	1.44022e+07	1.19111e+07	1.15191e+07	2.44842e+07	1.17508e+07	1.12309e+07	1.1902e+07	1.24652e+07	1.07779e+07	1.0423e+07	1.62984e+07	1.33277e+07	1.9859e+07	1.02979e+07	1.61587e+07	1.18444e+07	1.42554e+07	1.05585e+07	1.07228e+07	1.27717e+07	1.33623e+07	1.16361e+07	1.32152e+07	1.12602e+07	1.26358e+07	1.16778e+07	9.62243e+06
NEG	NEG_211.171_5.7651	211.171	5.7651	tridec-4-enoic acid	96.88	C13H24O2	Lipids and lipid-like molecules	Fatty Acyls	NA	NA	NA	10-Undecenyl acetate;Methyl (E)-2-dodecenoate;Coniferan;(&#177;)-(E)-3-Methyl-4-decen-1-yl acetate;Ethyl 10-undecenoate;Rhodinyl propionate;Citronellyl propionate;1-Ethylhexyl tiglate;2,6,10,10-Tetramethyl-1-oxaspiro[4.5]decan-6-ol;1,1-Diethoxy-2,6-nonadiene;4-(3-Hydroxybutyl)-3,3,5-trimethylcyclohexanone;Oxacyclotetradecan-2-one;trans-2-trans-4-Nonadiene;1,1'-Ethylidenebis-cyclopentane;(E,Z)-2,4…	1.20426e+07	6.51618e+06	4.3001e+07	7.84774e+06	1.28085e+07	8.07459e+06	5.3694e+06	5.19717e+06	4.34383e+06	7.1399e+06	1.58293e+07	1.45408e+07	2.27812e+07	4.76829e+07	1.26131e+07	1.37671e+07	4.98859e+06	2.40254e+06	1.98112e+07	2.78239e+07	3.88993e+08	7.14306e+07	8.62337e+06	3.98651e+07	1.2903e+07	3.11616e+07	4.37254e+06	1.30689e+07	4.41874e+06	1.71819e+07	4.36403e+07	5.47451e+06	6.51449e+06	3.24971e+07	3.61551e+06	3.49439e+07	2.98153e+07
NEG	NEG_108.053_3.2276	108.053	3.2276	3-Aminophenol	96.87	C6H7NO	Benzenoids	Benzene and substituted derivatives	NA	NA	NA	NA	18014.9	269579	81839.9	3.9832e+06	141578	432168	307561	747694	19513	8.4299e+06	257535	350899	759806	444659	650969	195718	18921.4	2.42278e+06	1.67075e+06	3.15113e+06	876264	557617	1.00541e+06	580497	660016	882341	878876	252546	409058	550758	1.30391e+06	164919	2.48381e+06	1.08273e+06	39728.8	3.97471e+06	539200
POS	POS_443.286_4.4558	443.286	4.4558	Alnespirone	96.87	C26H38N2O4	Organoheterocyclic compounds	Azaspirodecane derivatives	NA	NA	NA	Cholesteryl chloride;LysoPE(0:0/14:0);LysoPE(14:0/0:0)	1.05238e+07	442768	807764	2.98114e+07	740592	939967	1.14588e+06	3.51127e+06	2.04753e+07	1.39549e+06	290024	3.66935e+07	8.54762e+06	2.85266e+06	9.86505e+06	2.13085e+06	9.0379e+06	6.07286e+06	6.10861e+06	4.54356e+06	996463	1.25771e+07	641516	2.52547e+06	1.09659e+07	1.91139e+06	534274	960291	2.9845e+06	1.9395e+06	2.11097e+06	1.72903e+06	6.26368e+06	8.51127e+06	1.6756e+06	1.00759e+07	1.75516e+06
NEG	NEG_309.28_4.5541	309.28	4.5541	Cis-11-Eicosenoic acid	96.86	C20H38O2	Lipids and lipid-like molecules	Fatty Acyls	HMDB0002231	C16526	map01040(Biosynthesis of unsaturated fatty acids)	Ethyl oleate;6,8-Icosanedione;5,7-Icosanedione;4,6-Icosanedione;Oleyl acetate;9Z-Eicosenoic acid;Icos-2-enoic acid;Ethyl octadec-9-enoate;1-Ethyl-3-(3-dimethylaminopropyl)carbodiimide;1-Ethyl-3-(dimethyl-aminopropyl)-carbodiimide;9,12-Octadecadiene, (E,E)-	5.88666e+06	6.09025e+06	6.90812e+06	5.94989e+06	4.49109e+08	5.67197e+07	5.66826e+06	6.42532e+06	4.81542e+06	8.65669e+06	5.60766e+06	6.4322e+06	7.71248e+06	1.28619e+08	8.79385e+06	1.03512e+07	1.19788e+07	4.29202e+06	7.99875e+06	4.39339e+06	9.03952e+06	1.30219e+07	8.57349e+06	3.60811e+06	3.90137e+08	1.27153e+07	9.11573e+06	4.23674e+06	1.09707e+07	2.41409e+08	1.6272e+08	6.13016e+06	7.57429e+06	9.11894e+06	5.16991e+06	1.21193e+07	1.22329e+07
POS	POS_188.069_3.0862	188.069	3.0862	L-Tryptophan	96.84	NA	NA	NA	HMDB0000929	C00078	map00260(Glycine, serine and threonine metabolism);map00380(Tryptophan metabolism);map00400(Phenylalanine, tyrosine and tryptophan biosynthesis);map00404(Staurosporine biosynthesis);map00901(Indole alkaloid biosynthesis);map00966(Glucosinolate biosynthesis);map00970(Aminoacyl-tRNA biosynthesis);map00996(Biosynthesis of various alkaloids);map00997(Biosynthesis of various other secondary metabolite…	6-Chloro-N-(1-methylethyl)-1,3,5-triazine-2,4-diamine;Triethanolamine;3-Pyridinebutanoic acid;Benzocaine;Norsalsolinol;Gentiatibetine;Ethyl 2-aminobenzoate;Methyl N-methylanthranilate;Benzyl glycinate;4-Hydroxy-1-(3-pyridinyl)-1-butanone;5-(3-Pyridyl)-2-hydroxytetrahydrofuran;1-Isopropyl-4-nitrobenzene;(3,5-Dimethylphenyl)carbamic acid;2-Amino-3-(4-hydroxyphenyl)propanal;Ethenzamide;4-(Dimethylam…	4.45008e+07	5.91543e+08	1.69302e+08	1.08776e+08	1.066e+08	1.24666e+08	9.15335e+07	3.13758e+08	1.62096e+08	1.11088e+08	3.98398e+08	8.42472e+07	2.05577e+08	4.99785e+06	1.08964e+08	2.25556e+08	1.03015e+08	1.49208e+08	1.74047e+08	1.61335e+08	1.44231e+08	2.3284e+08	1.61276e+08	1.2687e+08	8.94799e+07	1.08443e+08	2.86591e+08	1.29771e+08	1.56071e+08	1.10249e+08	1.92637e+08	1.01335e+08	2.52193e+08	2.67844e+08	1.17693e+08	1.39724e+08	1.75557e+08
NEG	NEG_93.0344_3.2464	93.0344	3.2464	Benzene oxide	96.84	C6H6O	Organoheterocyclic compounds	Epoxides	NA	NA	NA	Phenol;Benzene oxide;Oxepin	759919	957314	2.31395e+06	5.67235e+06	1.18468e+06	1.80072e+06	1.26436e+06	1.63072e+06	832089	6.88854e+06	1.17583e+06	920862	2.28948e+06	2.58695e+06	866069	954282	764616	2.52412e+06	873742	1.85162e+06	1.31218e+06	766860	1.98613e+06	942284	3.32193e+06	875531	1.0569e+06	550996	943250	1.08177e+06	4.13164e+06	933122	597302	733703	901368	3.10229e+06	833620
NEG	NEG_376.294_5.9593	376.294	5.9593	N-arachidonoyl dihydroxypropylamine	96.84	C23H39NO3	Lipids and lipid-like molecules	Fatty Acyls	NA	NA	NA	NA	5.86685e+08	3.23885e+06	3.46237e+06	2.34804e+08	1.53635e+08	8.89419e+06	3.2891e+07	7.10125e+07	7.43887e+08	1.28216e+09	5.18007e+06	1.22414e+09	4.7549e+06	1.41124e+09	9.00884e+08	4.28908e+08	8.60918e+08	8.25945e+08	3.67929e+06	9.52571e+06	4.97273e+08	1.08965e+09	3.78672e+08	9.20807e+06	1.52864e+09	1.6634e+09	5.23445e+08	2.33482e+06	2.62669e+09	2.94107e+06	1.31082e+07	8.2729e+08	1.69431e+09	2.27882e+09	9.31505e+08	1.08997e+09	1.54206e+09
NEG	NEG_157.087_3.1374	157.087	3.1374	1,5-Naphthalenediamine	96.83	C10H10N2	Benzenoids	Naphthalenes	NA	NA	NA	cis-4-Hydroxycyclohexylacetic acid;trans-4-Hydroxycyclohexylacetic acid;3-Oxooctanoic acid;Alpha-Ketooctanoic acid;6-Ethyl-1-methyl-2,7,8-trioxabicyclo[3.2.1]octane;Tetrahydrofurfuryl propionate;Ethyl 3-oxohexanoate;1-Methyl-2-oxopropyl butyrate;2-Methylpropyl 3-oxobutanoate;3-Methylbutyl 2-oxopropanoate;Butyl acetoacetate;Propyl levulinate;5-Butyl-1,4-dioxan-2-one;6-Butyl-1,4-dioxan-2-one;2-n-Pr…	2.06747e+07	1.30708e+07	8.63417e+06	3.35519e+07	1.61719e+07	1.33152e+07	1.55308e+07	1.10429e+07	1.23899e+07	2.80339e+07	1.41115e+07	3.4137e+07	2.29238e+07	3.91006e+07	2.54134e+07	4.45031e+07	1.24554e+07	2.37152e+07	7.95002e+06	4.55725e+07	1.74297e+07	2.84085e+07	3.34646e+07	1.28982e+07	2.9559e+07	4.14621e+07	8.64499e+06	2.36678e+07	4.37394e+07	7.53852e+06	3.52557e+07	1.70778e+07	3.18929e+07	3.64943e+07	3.18502e+07	4.99671e+07	2.37527e+07
POS	POS_335.133_1.2211	335.133	1.2211	Isopongaflavone	96.83	C21H18O4	Phenylpropanoids and polyketides	Flavonoids	NA	NA	NA	Mitomycin;2,3-Dimercapto-1-propanol tributyrate;Olanzapine;N2-Monodes-methylnizatidine;N-2-Mdmn	4.61304e+06	728955	243453	741852	7.19256e+07	629530	1.10358e+06	123979	1.00493e+06	352002	651133	5.41482e+06	322113	245980	462157	666113	768575	1.16371e+06	613745	953074	511192	1.343e+06	525231	651430	1.09622e+06	1.28185e+06	425683	220826	1.14655e+06	524640	921687	3.11288e+06	983232	1.56011e+06	294058	873544	1.30321e+06
NEG	NEG_143.108_4.3813	143.108	4.3813	2-Ethylhexanoic acid	96.81	C8H16O2	Lipids and lipid-like molecules	Fatty Acyls	HMDB0031230	NA	NA	Caprylic acid;Valproic acid;Hexyl acetate;(3R,5Z)-5-Octene-1,3-diol;2-Ethylhexanoic acid;1-Hydroxy-3-octanone;Methyl heptanoate;Ethyl (&#177;)-2-methylpentanoate;2-Methylheptanoic acid;6-Methylheptanoic acid;Methyl 5-methylhexanoate;Pentyl propanoate;2-Ethylbutyl acetate;Isopropyl 3-methylbutanoate;Propyl 3-methylbutanoate;cis- and trans-2-Isobutyl-4-methyl-1,3-dioxolane;1,1-Dimethoxy-trans-2-hex…	2.4545e+07	1.03331e+07	3.90321e+06	5.78295e+06	1.12661e+08	1.44532e+07	1.06207e+07	1.59901e+07	2.33921e+07	2.33497e+07	1.18394e+07	1.00624e+08	2.39951e+07	3.61888e+07	9.90254e+06	2.24993e+07	8.4882e+06	4.67289e+08	6.46085e+06	4.96737e+07	1.92881e+07	9.26499e+06	1.42621e+07	3.58839e+06	1.43171e+07	1.10257e+07	8.2405e+06	5.94016e+06	1.08565e+07	6.49538e+06	9.57995e+06	1.52252e+08	6.19624e+06	9.20129e+06	1.01613e+07	8.60595e+06	6.51747e+06
NEG	NEG_377.268_4.4041	377.268	4.4041	9-deoxy-9-methylene-16,16-dimethyl -PGE2	96.81	C23H38O4	NA	NA	NA	NA	NA	MG(0:0/20:4(5Z,8Z,11Z,14Z)/0:0);MG(0:0/20:4(8Z,11Z,14Z,17Z)/0:0);MG(20:4(5Z,8Z,11Z,14Z)/0:0/0:0);MG(20:4(8Z,11Z,14Z,17Z)/0:0/0:0);1-Acetoxy-2-hydroxy-5,12,15-heneicosatrien-4-one;[12]-Gingerol;Persenone A;1-Arachidonoylglycerol;Eicosa-5,8,11,14-tetraenoic acid 1,3-dihydroxypropan-2-yl ester;24-Nor Ursodeoxycholic Acid;Antalarmin;Diethylaminoethyl-Sephacel;METENEPROST;TRIMOPROSTIL;Nordeoxycholic a…	1.57887e+06	3.04466e+06	9.8467e+06	498441	2.08427e+06	6.73484e+06	4.73709e+06	7.39979e+06	46229.9	4.78074e+06	3.5466e+06	5.51693e+06	431035	111729	1.07198e+07	111806	3.93518e+06	2.82702e+06	7.80161e+06	6.89859e+06	2.10428e+06	1.51048e+06	4.8762e+06	1.18692e+07	4.1123e+06	1.79044e+06	2.21986e+06	8.69042e+06	994713	2.57689e+06	4.16168e+06	998834	2.17371e+06	6.23321e+06	988691	1.93276e+06	988050
POS	POS_219.186_4.3769	219.186	4.3769	Tributylphosphine oxide	96.81	C12H27OP	Organophosphorus compounds	Organic phosphines and derivatives	NA	NA	NA	1,2,5-Trimethyl-1H-pyrrole;TRIBUTYLPHOSPHINE OXIDE	4.78619e+07	3.35445e+07	506406	3.82106e+07	5.44655e+06	2.82785e+07	2.03318e+06	4.45378e+07	4.36333e+07	4.8801e+07	4.62417e+07	5.60942e+06	4.44793e+06	2.25918e+07	3.91615e+07	4.51267e+06	3.69868e+07	2.71601e+07	6.43868e+06	3.82265e+07	4.1008e+07	3.8e+07	2.06933e+06	5.95459e+06	1.71629e+07	3.49343e+07	5.28107e+07	4.18332e+07	3.59355e+07	5.36785e+07	4.12662e+07	3.54454e+07	3.49124e+07	334059	4.11976e+07	3.10941e+07	6.65271e+06
NEG	NEG_183.139_4.9951	183.139	4.9951	10-Undecenoic Acid	96.8	C11H20O2	Lipids and lipid-like molecules	Fatty Acyls	NA	NA	NA	NA	2.95467e+06	2.34764e+06	1.13151e+07	2.47203e+06	2.05303e+06	2.87232e+06	2.56682e+06	1.94639e+06	3.92898e+06	2.18098e+06	9.87266e+06	954041	4.73519e+06	1.38104e+07	2.42144e+06	4.48922e+06	1.74441e+06	2.58928e+06	2.44128e+06	3.61798e+06	3.66268e+06	4.60445e+06	4.22596e+06	2.80621e+06	6.10521e+06	2.4089e+06	2.23536e+06	8.11573e+06	3.50969e+06	3.03301e+06	3.46661e+06	4.46619e+06	416574	2.36418e+06	3.47768e+06	2.47718e+06	256051
NEG	NEG_329.239_6.8355	329.239	6.8355	4,8,12,15,19-docosapentaenoic acid	96.79	C22H34O2	Lipids and lipid-like molecules	Fatty Acyls	HMDB0039133	NA	NA	NA	344453	8.35904e+06	9.09694e+06	1.9201e+07	3.81232e+07	5.32035e+06	2.40725e+07	3.03627e+07	3.60945e+06	2.87285e+06	6.07021e+07	1.32988e+07	2.3556e+07	3.8237e+06	4.49061e+06	1.64189e+07	1.23763e+07	1.02021e+06	9.48196e+06	1.67445e+06	6.62175e+07	3.28225e+07	2.28874e+07	2.23431e+07	2.74032e+06	2.35942e+06	7.54509e+06	3.50073e+06	475524	6.11072e+06	6.8036e+06	1.14904e+07	1.46916e+06	7.75496e+06	1.29834e+07	1.1693e+07	2.79412e+07
NEG	NEG_235.171_5.7714	235.171	5.7714	Isolubimin	96.79	C15H24O2	Lipids and lipid-like molecules	Prenol lipids	HMDB0035648	NA	NA	Capsidiol;(2E,6E)-1-Hydroxy-2,6,10-farnesatrien-9-one;2-Hydroxyacorenone;Acorusnol;Epiacorone;2,6-Di-tert-butyl-4-hydroxymethylphenol;Geranyl tiglate;10alpha-4,5-Seco-11-eudesmene-4,5-dione;(4S)-Dihydrocurcumenone;Calamensesquiterpinenol;Curdione;3-Hydroxy-1,10-bisaboladien-9-one;Epilubimin;7-Hydroxycostol;(-)-Myrtenyl isovalerate;Rishitinone;4alpha,5alpha-Epoxy-11-eudesmen-3a-ol;Isolubimin;Auber…	1.15623e+06	1.76398e+06	5.68244e+06	359382	7.3057e+06	2.56691e+06	5.16322e+06	2.66273e+06	380242	400559	1.35896e+06	2.39302e+06	7.32206e+06	3.55807e+06	7.90567e+06	5.60302e+06	2.13925e+06	3.56891e+06	7.97331e+06	2.28319e+06	586243	3.90372e+06	2.7205e+06	1.605e+06	554919	2.50674e+06	702075	3.26153e+06	1.52854e+06	3.30342e+06	1.12638e+06	2.08317e+06	970323	4.1544e+06	1.09888e+06	2.24873e+06	2.826e+06
POS	POS_106.068_1.4541	106.068	1.4541	3-(Methylthio)propylamine (MTPA)	96.78	C4H11NS	Organosulfur compounds	Thioethers	NA	NA	NA	3-(Methylthio)-1-propene;cis-2,3-Dimethylthiirane;(1E)-1-(methylthio)prop-1-ene;(Z)-1-(Methylthio)-1-propene;tetrahydrothiophene	1.43215e+06	11852.7	13510.1	170491	12178.5	6.82427e+06	30754.5	837322	427741	9254.22	133271	8.56662e+06	432447	250287	6330.55	2.75587e+06	793118	254789	49566.5	546165	1.95254e+07	15095.8	9485.88	478325	145679	25255.9	484998	8594.44	24896	955033	406573	378697	68316.3	3.77137e+06	39381.9	53797.2	408565
NEG	NEG_253.217_7.5682	253.217	7.5682	Palmitoleic acid	96.77	C16H30O2	Lipids and lipid-like molecules	Fatty Acyls	HMDB0003229	C08362	map00061(Fatty acid biosynthesis);map01100(Metabolic pathways)	Hypogeic acid;Trans-Hexa-dec-2-enoic acid;Palmitelaidic acid;(E)-6-Hexadecenoic acid;5-Dodecyldihydro-2(3H)-furanone;15-Hexadecanolide;(Z)-5-Hexadecenoic acid;(E)-3-Hexadecenoic acid;(Z)-13-Hexadecenoic acid;(E)-11-Hexadecenoic acid;Citronellyl hexanoate;(Z)-14-Methyl-6-pentadecenoic acid;15-Hexadecenoic acid;9-Hexadecenoic acid, (9Z)-;Dodecyl methacrylate;Sapienic acid;Cadinene;Guaiane	8.52987e+07	1.90833e+07	7.56168e+07	1.72422e+07	1.19374e+08	1.20139e+08	2.39313e+07	6.53217e+07	1.49527e+06	6.55022e+07	5.79972e+07	4.65031e+07	2.99419e+07	1.9585e+08	2.02199e+07	3.59101e+07	1.85021e+06	6.29133e+07	1.7727e+07	8.59907e+07	2.26215e+07	5.34837e+07	1.20855e+08	4.75381e+07	4.81512e+07	6.30234e+07	2.22898e+07	1.67526e+07	7.09095e+07	2.21881e+07	1.92556e+07	6.58977e+07	1.57936e+07	5.54314e+07	6.11728e+07	6.76551e+07	9.90947e+07
NEG	NEG_185.155_6.8072	185.155	6.8072	Undecanoic acid	96.77	C11H22O2	Lipids and lipid-like molecules	Fatty Acyls	HMDB0000947	C17715	NA	4,6-Dimethylnonanoic acid;Hexyl 3-methylbutanoate;2-Hexyl-4,5-dimethyl-1,3-dioxolane;Octanal propyleneglycol acetal;3-Methylbutyl hexanoate;Methyl decanoate;Octyl propanoate;9-Methyldecanoic acid;Isobutyl enanthate;Heptyl butanoate;6,6-Dimethoxy-2,5,5-trimethyl-2-hexene;Pentyl hexanoate;xi-8-Methyldecanoic acid;7,7-Diethoxy-3-heptene;Hexyl 2-methylbutanoate;Heptyl 2-methylpropanoate;Ethyl nonanoa…	2.59564e+06	111984	99333	124354	1.87277e+07	55108.6	7.70983e+06	5.58772e+06	92517.6	3.48203e+06	59134.2	66173.1	1.52175e+07	104750	5.68649e+06	3.44778e+07	1.47203e+06	6.3825e+06	3.42959e+06	3.71331e+06	3.43838e+06	3.23286e+07	142483	80012.4	4.72157e+06	189441	781079	3.22764e+07	44861	38496.5	123996	72953.3	2.46279e+06	62903.3	3.8326e+06	520304	5.33217e+06
NEG	NEG_197.154_5.3344	197.154	5.3344	5,5-Dibutyl-4,5-dihydro-2(3H)furanone	96.77	C12H22O2	Organoheterocyclic compounds	Lactones	HMDB0036182	NA	NA	trans-Dodec-2-enoic acid;Methyl 10-undecenoate;Allyl nonanoate;xi-Dihydro-5-octyl-2(3H)-furanone;cis-4-Decenyl acetate;2,6-Dimethyl-5-heptenal propyleneglycol acetal;11-Dodecenoic acid;cis-3-Hexenyl hexanoate;(&#177;)-Citronellyl acetate;5,5-Dibutyl-4,5-dihydro-2(3H)furanone;Rhodinyl acetate;Methyl 9-undecenoate;Ethyl 2-decenoate;1-Ethenylhexyl butanoate;xi-5-Dodecanolide;3-Heptyldihydro-5-methyl…	1.25308e+07	1.09917e+07	2.44999e+07	5.67086e+06	9.12147e+06	7.27785e+06	1.75879e+07	3.14715e+06	5.86728e+06	4.17303e+06	1.4379e+07	2.94626e+06	1.79402e+07	1.88169e+08	1.01582e+07	8.31325e+06	1.15857e+07	2.32457e+06	1.26987e+07	7.91067e+06	1.02178e+07	5.78185e+07	6.95767e+06	1.21924e+07	814914	6.63168e+06	5.70737e+06	5.2742e+07	4.50138e+06	5.453e+06	1.94691e+07	1.46856e+07	4.13778e+06	3.96695e+06	6.76643e+06	1.13694e+07	6.46464e+06
NEG	NEG_291.233_7.0412	291.233	7.0412	Dihydroandrosterone	96.76	C19H32O2	Lipids and lipid-like molecules	Steroids and steroid derivatives	HMDB0000554	NA	NA	3b,17b-Dihydroxyetiocholane;3a,17a-Dihydroxy-5b-androstane;5alpha-Androstane-3alpha,17alpha-diol;Androstanediol;Etiocholanediol;Dihydroandrosterone;Androstan-3alpha,17beta-diol;(17S)-10,13-Dimethyl-2,3,4,5,6,7,8,9,11,12,14,15,16,17-tetradecahydro-1H-cyclopenta[a]phenanthrene-3,17-diol;Hydroxysteroid;Methyl linolenate;Dodecylbenzene;Estrane;6-Phenylundecane;Gonane;Aplotaxene;(Z,Z,Z)-1,8,11,14-Hept…	1.32613e+06	3.44398e+06	3.67604e+06	3.56697e+06	765176	39440.8	546340	613658	1.17889e+06	1.04435e+06	6.03921e+06	1.6537e+06	1.50916e+06	1.79076e+06	4.11936e+06	778265	1.36845e+06	1.75387e+06	1.81203e+06	932823	2.86919e+06	4.17867e+06	402726	914837	355467	3.43502e+06	1.11999e+06	2.37385e+06	1.15556e+06	4.29023e+06	1.41703e+06	2.80247e+06	5.40572e+06	7.02288e+06	1.39855e+06	3.57879e+06	5.82383e+06
NEG	NEG_231.143_5.1345	231.143	5.1345	Isoalantolactone	96.75	C15H20O2	Lipids and lipid-like molecules	Prenol lipids	HMDB0035934	C09484	NA	3-Mercaptohexyl hexanoate	6.14512e+06	933096	66106.8	55230.9	34012.3	39825.4	195424	15923.7	1.3454e+06	1.5169e+06	44258.1	1.29216e+06	197020	1.16345e+06	2.02261e+06	657794	1.44881e+06	1.5651e+06	12271.5	697224	1.60242e+06	3.63813e+06	1.35107e+06	26757.3	1.33094e+06	5.72802e+06	16766.4	14646.2	3.33411e+06	1.26855e+06	47892.1	2.93411e+06	81087.6	4.19007e+06	6.0694e+06	640174	25190.3
NEG	NEG_331.264_9.1475	331.264	9.1475	Adrenic Acid	96.75	C22H36O2	Lipids and lipid-like molecules	Fatty Acyls	HMDB0002226	C16527	map01040(Biosynthesis of unsaturated fatty acids);map04216(Ferroptosis)	Adrenic acid;1-Hydroxy-1-phenyl-3-hexadecanone;3-Hydroxy-1-phenyl-1-hexadecanone;2-Methyl-5-(8-pentadecenyl)-1,3-benzenediol;Ethyl Arachidonate;Docosa-2,4,6,8-tetraenoic acid;Ganaxolone;Ethyl icosa-6,9,12,15-tetraenoate;(-)-Nopol;Limonene aldehyde;2,4-Undecadienal;Dihydrojasmone;2-Hexylidenecyclopentanone;2,6,6-Trimethyl-1-cyclohexen-1-acetaldehyde;2,5-Undecadienal;2-Heptylfuran;Norecasantalol;My…	124557	238373	724549	1.07013e+06	90173.4	1.07007e+06	835707	283434	672204	20538.6	2.15699e+06	561974	92804.9	73616	464417	152164	249765	30709.8	459530	456409	36819.4	400855	153440	557560	111057	465016	463727	595780	15110.9	602293	242272	189565	243194	402281	563856	1.5031e+06	1.41556e+06
POS	POS_169.085_3.2622	169.085	3.2622	beta-Carboline	96.74	C11H8N2	Organoheterocyclic compounds	Indoles and derivatives	HMDB0012897	C20157	NA	2,6-Dimethoxy-4-methylphenol;4-Ipomeanol;1-Ipomeanol;Epoxyoxophorone;Ethyl 2-furanpropionate;2-Furanylmethyl butanoate;(4-Hydroxy-3-methoxyphenyl)ethanol;1,3,5-Trimethoxybenzene;Hexahydro-4-methylphthalic anhydride;methoxyhydroxyphenylethanol;Methylhexahydrophthalic anhydride;1,2,3-Trimethoxybenzene;4-Trimethylammoniobutanal;Agmatine;4-(Aminobutyl)guanidine;3-Hydroxyisoheptanoic acid;(+/-)-Ethyl …	1.83736e+06	4.06803e+06	576425	1.48559e+06	1.93816e+06	813634	970061	253463	3.27375e+06	1.6152e+06	4.22747e+06	1.20555e+06	2.24275e+06	612961	3.09766e+06	1.45166e+06	2.08031e+06	2.26599e+06	762625	807095	3.2864e+06	1.50156e+06	1.02718e+06	1.67396e+06	1.24838e+06	1.3843e+06	310150	1.51302e+06	3.00497e+06	919286	759380	4.03645e+07	1.96076e+06	1.40836e+06	8.3931e+06	626164	1.14401e+06
NEG	NEG_107.05_3.2316	107.05	3.2316	p-cresol	96.73	C7H8O	Benzenoids	Phenols	HMDB0001858	C01468	map00623(Toluene degradation);map00633(Nitrotoluene degradation);map01100(Metabolic pathways);map01120(Microbial metabolism in diverse environments);map01220(Degradation of aromatic compounds);map04974(Protein digestion and absorption)	p-Cresol;m-Cresol;o-Cresol;Benzyl alcohol;Anisole	1.43376e+06	5.30087e+06	4.18443e+06	2.39918e+06	3.46458e+06	8.41095e+06	5.74931e+06	690021	1.88478e+06	1.23558e+08	4.32359e+06	6.22683e+06	1.08454e+07	8.45321e+06	1.10475e+07	4.07474e+06	1.19855e+06	3.56374e+07	2.5584e+07	4.20002e+07	3.48291e+06	9.48698e+06	1.5675e+07	9.32276e+06	1.21206e+07	1.36991e+07	418791	5.534e+06	8.19363e+06	4.59948e+06	1.63589e+07	3.48533e+06	1.77756e+06	1.64178e+07	2.20552e+06	5.85986e+07	8.29446e+06
POS	POS_217.067_0.7766	217.067	0.7766	Methyl-&#946;-D-galactopyranoside	96.72	C7H14O6	Organic oxygen compounds	Organooxygen compounds	NA	NA	NA	Methional diethyl acetal;D-4-O-Methyl-myo-inositol;Methyl beta-D-glucopyranoside;(-)-Bornesitol;Sequoyitol;Mytilitol;D-Pinitol;L-Quebrachitol;3-[(2-Mercapto-1-methylpropyl)thio]-2-butanol;1D-5-O-Methyl-chiro-inositol;1-Deoxy-D-manno-heptulose;3-O-Methyl-d-glucose;3-O-Methyl-D-fructose;3-O-Methyl-D-glucopyranose;Methyl alpha-D-galactopyranoside;(2R,3R,5S)-1,2,3,5,6-Pentahydroxyheptan-4-one;D-ononi…	4.68315e+06	1.05677e+07	1.07848e+07	1.84979e+06	1.01881e+07	1.69722e+07	5.61096e+06	6.04477e+07	3.54642e+06	1.84187e+07	6.28854e+06	4.70723e+06	2.75207e+06	5.26083e+06	5.14904e+06	1.72666e+06	1.22208e+07	1.51861e+07	4.67361e+06	2.43543e+06	7.20368e+06	9.12864e+06	2.42009e+06	2.14216e+07	4.99166e+07	1.11056e+07	1.03339e+07	3.6082e+06	1.28984e+06	8.90764e+06	7.83696e+06	1.45782e+06	1.48296e+07	1.46015e+07	4.27598e+06	6.97897e+06	1.34879e+07
NEG	NEG_299.259_7.7187	299.259	7.7187	2R-hydroxy-stearic acid	96.7	C18H36O3	Lipids and lipid-like molecules	Fatty Acyls	NA	C03042	NA	NA	6.53269e+06	1.1815e+07	9.99459e+06	8.36605e+06	4.77634e+06	5.78025e+06	2.60518e+07	5.6317e+06	1.19896e+08	1.55317e+07	2.54517e+07	1.14173e+07	3.14375e+07	5.73566e+07	4.52747e+07	2.19899e+07	1.18016e+08	4.20924e+06	9.54008e+06	2.02775e+07	5.531e+06	1.05914e+07	9.41124e+06	5.9218e+06	9.48936e+06	1.78916e+07	5.63644e+06	5.17537e+06	3.32384e+06	1.10699e+07	2.18096e+07	7.78396e+07	9.32694e+06	5.73087e+06	9.09739e+06	1.0627e+07	5.33426e+07
NEG	NEG_263.202_6.2386	263.202	6.2386	FA 17:3	96.7	C17H28O2	Lipids and lipid-like molecules	Fatty Acyls	NA	NA	NA	Cedryl acetate;Shyobunyl acetate;Guaiol acetate;alpha-Caryophyllene alcohol acetate;beta-Caryophyllene alcohol acetate;Nerolidyl acetate;2-(Nonylphenoxy)ethanol;Nonoxinol;Heptadeca-2,4,6-trienoic acid;cis-trans-Farnesyl acetate;Elemol acetate;Cyclopentenyl propionate musk;(3E,7E)-4,8,12-Trimethyl-1,3,7,11-tridecatetraene;1,2-Dimethyl-4-(6-methyl-4-heptenyl)-1,3-cyclohexadiene;delta-Amorphene;(-)-…	816940	2.6801e+06	4.34901e+06	1.24696e+06	2.31027e+06	2.70119e+06	5.63614e+06	1.66776e+06	4.10065e+06	4.07996e+06	2.50755e+06	5.47019e+06	5.04135e+06	4.13966e+06	8.17597e+06	1.75283e+07	244802	5.48772e+06	3.3473e+06	1.79627e+06	1.7427e+06	1.05665e+07	2.84935e+06	2.51004e+06	1.25269e+07	1.75142e+06	2.08101e+06	2.99784e+06	2.15578e+06	1.45961e+06	1.49788e+06	1.41844e+07	2.87956e+06	9.33691e+06	4.95657e+06	2.28378e+06	897852
NEG	NEG_209.155_4.4769	209.155	4.4769	Cepanone	96.69	C13H22O2	Organoheterocyclic compounds	Dihydrofurans	HMDB0032098	NA	NA	Linalyl propionate;Methyl (2E,6Z)-dodecadienoate;alpha-Terpineol propanoate;Cepanone;Citral propylene glycol acetal;Propyl 2,4-decadienoate;Tsibulin 1;Isobornyl propionate;Neryl propionate;2-Propenyl cyclohexanebutanoate;Octahydro-2,5,5,8a-tetramethyl-7H-1-benzopyran-7-one;Artemisyl propionate;2-Nonyl-1,4-dioxine;(+/-)-trans- and cis-4,8-Dimethyl-3,7-nonadien-2-yl acetate;Cystophorene;(E)-4,8-Dim…	1.05177e+06	2.36342e+06	1.37841e+06	916587	79636.7	502521	34035.8	566318	1.26333e+06	669965	1.24587e+06	122466	2.01514e+06	390625	211783	236479	1.51709e+06	488795	752517	2.12065e+06	1.41341e+06	704328	292271	2.06106e+07	1.33717e+07	2.0268e+06	1.17074e+06	1.9462e+06	1.10012e+06	1.49432e+06	1.67539e+06	1.15508e+06	3.39342e+06	458573	8.28766e+06	71336.5	1.49366e+06
NEG	NEG_449.291_4.4985	449.291	4.4985	Nutriacholic acid	96.69	C24H38O4	Lipids and lipid-like molecules	Steroids and steroid derivatives	HMDB0000467	NA	NA	Sodium stearoyl 2-lactylate;MG(0:0/22:5(4Z,7Z,10Z,13Z,16Z)/0:0);MG(0:0/22:5(7Z,10Z,13Z,16Z,19Z)/0:0);MG(22:5(4Z,7Z,10Z,13Z,16Z)/0:0/0:0);MG(22:5(7Z,10Z,13Z,16Z,19Z)/0:0/0:0);11'-Carboxy-gamma-chromanol;Androstane-3,17-diol dipropionate;12-Ketodeoxycholic acid;7-Hydroxy-3-oxocholanoic acid;Nutriacholic acid;9'-Carboxy-alpha-chromanol;D8'-Merulinic acid A;12alpha-hydroxy-3-oxo-5beta-cholan-24-oic A…	6.03674e+08	1.46549e+09	8.8854e+08	8.91165e+07	4.91014e+08	1.01692e+08	5.05312e+08	5.92953e+08	7.93837e+08	1.05708e+09	6.60664e+08	1.31999e+09	4.11048e+09	9.20819e+08	1.31416e+09	8.88409e+08	9.47913e+08	3.16853e+08	1.45505e+09	1.1378e+09	7.35202e+08	4.2397e+09	7.09587e+08	4.75281e+08	4.30361e+08	1.91482e+09	9.08337e+07	1.21495e+09	2.80632e+09	1.88162e+09	1.7969e+09	3.57249e+08	1.58421e+09	2.35715e+09	7.91016e+08	3.10039e+09	1.66137e+09
NEG	NEG_253.217_6.98	253.217	6.98	cis-7-Hexadecenoic Acid	96.69	C16H30O2	Lipids and lipid-like molecules	Fatty Acyls	NA	NA	NA	Hypogeic acid;Trans-Hexa-dec-2-enoic acid;Palmitelaidic acid;(E)-6-Hexadecenoic acid;5-Dodecyldihydro-2(3H)-furanone;15-Hexadecanolide;(Z)-5-Hexadecenoic acid;(E)-3-Hexadecenoic acid;(Z)-13-Hexadecenoic acid;(E)-11-Hexadecenoic acid;Citronellyl hexanoate;(Z)-14-Methyl-6-pentadecenoic acid;15-Hexadecenoic acid;9-Hexadecenoic acid, (9Z)-;Dodecyl methacrylate;Sapienic acid;Cadinene;Guaiane	1.17116e+09	1.69338e+09	1.86534e+09	1.64493e+09	2.22498e+09	1.28241e+09	2.69627e+09	6.59095e+08	1.5832e+09	6.33739e+08	1.68936e+09	2.05146e+09	3.19133e+09	5.42518e+09	3.19693e+09	2.33247e+09	3.31932e+09	1.01467e+09	1.19649e+09	1.89106e+09	1.71625e+09	2.3477e+09	1.02094e+09	7.97661e+08	8.59366e+08	1.52705e+09	7.79004e+08	1.93671e+09	1.41037e+09	1.51827e+09	1.83457e+09	3.27584e+09	1.68081e+09	1.80194e+09	7.30387e+08	3.45655e+09	5.28553e+09
NEG	NEG_157.124_4.6673	157.124	4.6673	Pelargonic acid	96.68	C9H18O2	Lipids and lipid-like molecules	Fatty Acyls	HMDB0000847	C01601	NA	Oenanthic ether;Pelargonic acid;xi-2-Ethylheptanoic acid;Methyl caprylate;Heptyl acetate;4-Methyloctanoic acid;Butyl 3-methylbutanoate;3-Heptyl acetate;5-Methylhexyl acetate;3-Octyl formate;Pentyl butanoate;Propyl hexanoate;Hexyl propionate;3-Methylbutyl 2-methylpropanoate;1-Hydroxy-3-nonanone;3-(Hydroxymethyl)-2-octanone;4-Methyl-2-pentyl-1,3-dioxolane;2-Methylpropyl 3-methylbutanoate;Octyl form…	1.28025e+08	1.26062e+08	1.18273e+08	9.95989e+07	1.39059e+08	2.15468e+08	1.22238e+08	1.90449e+08	7.75097e+07	1.26814e+08	1.46951e+08	9.80144e+07	1.59703e+08	2.28835e+08	9.41052e+07	1.49186e+08	1.00354e+08	1.47581e+08	1.01364e+08	9.41924e+07	1.93252e+08	7.83147e+07	1.8624e+08	9.62426e+07	1.42751e+08	1.18276e+08	1.09982e+08	8.79025e+07	8.14134e+07	9.84804e+07	1.25795e+08	1.2257e+08	8.48497e+07	9.32964e+07	1.36982e+08	8.45742e+07	9.33381e+07
NEG	NEG_287.205_6.8272	287.205	6.8272	Androstanedione	96.67	C19H28O2	Lipids and lipid-like molecules	Steroids and steroid derivatives	HMDB0000899	C00674	map00140(Steroid hormone biosynthesis);map00984(Steroid degradation);map01100(Metabolic pathways);map01120(Microbial metabolism in diverse environments)	16-Mercaptohexadecanoic acid;Tetradecylthioacetic acid	7.83677e+06	747730	52474.3	362545	836155	55908.4	421607	31031.9	1.22771e+06	680905	379392	1.22274e+06	344472	885432	1.32004e+06	1.63611e+06	878127	2.34191e+06	845916	2.05939e+06	162143	1.40449e+06	160479	519731	684055	3.33317e+06	1.03548e+06	134882	580989	45631	223525	6.3177e+06	2.95115e+06	1.21093e+06	4.08644e+06	236552	169747
NEG	NEG_181.992_3.0339	181.992	3.0339	Saccharin	96.67	C7H5NO3S	Organoheterocyclic compounds	Benzothiazoles	HMDB0029723	C12283	map04742(Taste transduction)	Saccharin	1.62656e+06	757019	658475	6.37234e+06	729689	709777	4.072e+07	732314	2.20661e+06	794741	4.13705e+06	1.67564e+07	514647	1.86434e+06	540574	632135	1.02726e+06	1.00911e+06	843202	9.75429e+06	801224	610328	1.15043e+06	3.49527e+06	4.166e+06	862736	738851	642806	1.14416e+06	764293	591721	750399	833961	635733	2.46708e+06	838193	589938
NEG	NEG_80.9649_9.0701	80.9649	9.0701	Phosphite	96.66	H3O3P	Homogeneous non-metal compounds	Non-metal oxoanionic compounds	HMDB0001443	C05339	NA	Sulfite	1.17187e+06	1.25109e+06	1.15616e+06	1.46469e+06	1.58892e+06	2.23566e+06	1.08544e+06	1.54688e+06	847378	1.15126e+06	1.29066e+06	1.32049e+06	2.63519e+06	2.69794e+06	1.11305e+06	1.41121e+06	2.00177e+06	1.17964e+06	1.16217e+06	1.29e+06	1.3521e+06	947548	1.7392e+06	1.16672e+06	1.68712e+06	1.31812e+06	930607	1.05109e+06	1.02704e+06	1.14056e+06	1.15678e+06	1.20842e+06	1.22032e+06	1.11683e+06	1.27254e+06	1.06244e+06	1.20326e+06
NEG	NEG_119.05_3.4742	119.05	3.4742	4-Methylbenzaldehyde	96.66	C8H8O	Benzenoids	Benzene and substituted derivatives	HMDB0029638	C06758	map00622(Xylene degradation);map01100(Metabolic pathways);map01120(Microbial metabolism in diverse environments);map01220(Degradation of aromatic compounds)	4-Hydroxystyrene;Phenylacetaldehyde;2,3-Dihydrobenzofuran;2-Methylbenzaldehyde;3-Methylbenzaldehyde;4-Methylbenzaldehyde;Acetophenone;Lentialexin;Styrene Oxide;1-Methylpyrrolinium;piperidino	45370	4.54292e+06	7.22329e+06	3.62324e+06	2.03934e+06	6.87856e+06	4.29529e+06	1.10396e+06	8.72776e+06	264147	1.21505e+06	5.38069e+06	6.55573e+06	4.89231e+06	7.74209e+06	6.52589e+06	1.13712e+07	3.28717e+07	4.78136e+06	6.88812e+06	5.59569e+06	2.0986e+07	7.85606e+06	6.70312e+06	1.37888e+07	1.36267e+06	3.07945e+06	1.77896e+06	3.53569e+06	2.66974e+06	2.34764e+07	4.58906e+06	1.40621e+07	6.11843e+06	1.22425e+07	1.27657e+07	2.89693e+06
NEG	NEG_129.092_4.1194	129.092	4.1194	Heptanoic acid	96.66	C7H14O2	Lipids and lipid-like molecules	Fatty Acyls	HMDB0000666	C17714	NA	Heptanoic acid;Ethyl isovalerate;Butyl propionate;Isopentyl acetate;2-Methylhexanoic acid;5-Methylhexanoic acid;(&#177;)-2-Pentanol acetate;cis- and trans-2-Isopropyl-4-methyl-1,3-dioxolane;Hexyl formate;Ethyl 2-methylbutyrate;2-Methylbutyl acetate;2-Methylpropyl propanoate;Methyl hexanoate;Propyl 2-methylpropanoate;Methyl (&#177;)-2-methylpentanoate;Methyl 4-methylpentanoate;Isopropyl 2-methylpr…	1.03742e+07	2.49144e+06	3.78953e+06	2.77562e+06	4.58842e+06	4.25631e+06	3.91732e+06	3.91526e+06	6.80073e+06	1.0994e+07	3.98225e+06	7.64006e+06	5.44579e+07	4.5059e+07	6.21899e+06	5.06345e+06	3.43759e+06	2.27477e+08	2.84672e+06	2.81177e+06	6.59953e+06	3.49351e+06	9.95661e+06	3.43808e+06	6.29299e+06	6.5824e+06	2.98708e+06	3.06638e+06	2.02518e+07	2.5098e+06	6.97894e+06	4.23167e+08	6.16878e+06	2.10785e+07	4.69736e+06	8.29011e+06	3.51701e+06
NEG	NEG_508.276_4.3202	508.276	4.3202	LPS 17:1	96.66	C23H44NO9P	Lipids and lipid-like molecules	Glycerophospholipids	NA	NA	NA	NA	1.65125e+07	3.54509e+07	1.99407e+06	3.90459e+06	1.61792e+07	2.68222e+07	2.48128e+07	3.03987e+07	1.20825e+07	8.08439e+06	1.29764e+06	3.56723e+06	5.30941e+06	7.26557e+06	1.92765e+07	5.40387e+06	9.87036e+06	1.23326e+07	5.57571e+06	2.21651e+07	1.71798e+07	3.39565e+06	9.2868e+06	9.24471e+06	8.518e+06	7.00146e+06	2.15767e+07	1.07986e+06	6.3469e+06	1.41712e+07	2.44416e+06	1.02315e+08	2.62822e+06	5.71726e+06	1.0572e+06	1.66437e+07	1.95019e+07
POS	POS_398.233_3.799	398.233	3.799	Tuberostemonine	96.66	C22H33NO4	Alkaloids and derivatives	Stemona alkaloids	NA	NA	NA	Drotaverine;1-(3,4-Diethoxybenzyl)-6,7-diethoxy-3,4-dihydroisoquinoline;4-(5H-Dibenzo[a,d]cyclohepten-5-ylidene)-1-[4-(2H-tetrazol-5-yl)butyl]-piperidine;2-Hydroxylauroylcarnitine;3-hydroxydodecanoyl carnitine;12-Hydroxydodecanoylcarnitine;7-Hydroxydodecanoylcarnitine;10-Hydroxydodecanoylcarnitine;6-Hydroxydodecanoylcarnitine;11-Hydroxydodecanoylcarnitine;5-Hydroxydodecanoylcarnitine;8-Hydroxydod…	2.73429e+06	6.17346e+06	1.5853e+07	1.08745e+09	543347	1.05292e+07	1.86731e+06	2.88044e+06	2.1518e+06	260642	1.39103e+06	2.56486e+06	1.16401e+06	327921	3.81692e+06	396264	440922	1.94556e+06	1.02864e+08	6.71879e+06	2.07317e+07	1.58033e+06	328134	788334	2.18501e+06	547587	1.1407e+06	1.21039e+08	1.07153e+07	815153	2.49252e+06	1.67557e+06	8.23613e+08	6.89222e+07	757241	320570	2.75801e+06
POS	POS_437.123_0.7755	437.123	0.7755	Picropodophyllin	96.64	C22H22O8	Lignans, neolignans and related compounds	Lignan lactones	NA	NA	NA	Liqcoumarin;8-Hydroxy-2-methoxy-6-methyl-1,4-naphthoquinone;4-Methylumbelliferyl acetate;Piperic acid;Acifran;(-)-Epigallocatechin 3-cinnamate;Methyl 3,4-dihydroxy-5-prenylbenzoate 3-glucoside;Methyl (3x,10R)-dihydroxy-11-dodecene-6,8-diynoate 10-glucoside;Benzenesulfonamide, 2-(cyclohexylamino)-N-(((1,1-dimethylethyl)amino)carbonyl)-5-nitro-;Camostat;Podofilox;Flecainide;Lignans;Dulxanthone G;Du…	2.06016e+06	750189	2.00247e+06	1.4505e+06	1.15762e+07	9.1708e+06	812261	1.10791e+07	1.12485e+06	769796	157072	231386	1.79081e+06	150362	450598	171287	858972	3.71214e+06	831786	894650	3.91908e+06	736677	2.32446e+06	815974	730238	42929	4.48114e+07	2.85123e+06	1.28204e+06	977534	76328.8	3.6665e+06	584994	3.04942e+06	309034	582602	104375
NEG	NEG_121.029_9.1344	121.029	9.1344	Benzoate	96.63	C7H6O2	Benzenoids	Benzene and substituted derivatives	HMDB0013677	C00180	map00362(Benzoate degradation);map00621(Dioxin degradation);map00623(Toluene degradation);map00627(Aminobenzoate degradation);map00996(Biosynthesis of various alkaloids);map01063(Biosynthesis of alkaloids derived from shikimate pathway);map01100(Metabolic pathways);map01110(Biosynthesis of secondary metabolites);map01120(Microbial metabolism in diverse environments);map01220(Degradation of aromat…	Benzoic acid;4-Hydroxybenzaldehyde;3-(2-Furanyl)-2-propenal;2-Hydroxybenzaldehyde;1,3-Benzodioxole;Tropolone;morpholino;Cyclohexa-1,2,4,5-tetraene	5.79728e+06	3.19105e+06	2.50489e+06	8.20403e+06	4.85992e+06	5.23252e+06	6.17164e+06	7.85179e+06	8.31049e+06	2.56753e+06	3.61637e+06	2.85416e+06	2.6833e+06	5.67582e+06	2.79619e+06	4.86647e+06	2.48556e+06	3.28605e+06	7.43015e+06	6.10342e+06	4.02251e+06	3.38835e+06	4.46299e+06	2.27177e+06	3.04326e+06	2.19947e+06	2.92561e+06	2.35468e+06	3.29071e+06	2.86445e+06	2.98352e+06	2.5782e+06	2.93313e+06	2.41847e+06	2.86767e+06	2.76367e+06	2.28538e+06
NEG	NEG_339.326_9.0817	339.326	9.0817	10-methylhenicosanoic acid	96.62	C22H44O2	NA	NA	NA	NA	NA	6-Hydroxy-8-docosanone;8-Hydroxy-6-docosanone;5-Hydroxy-7-docosanone;4-Hydroxy-6-docosanone;Butyl octadecanoate;Isobehenic acid;Undecanal;6-Undecanone;10-Undecen-1-ol;(Z)-3-Methyl-3-decen-1-ol;(&#177;)-(E)-3-Methyl-4-decen-1-ol;1-Menthyl methyl ether;trans- and cis-1-Methoxy-1-decene;2-Undecanone;2-Undecen-1-ol;2,8-Dimethylnonan-5-one;8-Isoprostane;10-Eicosene;1-Phytene;Prostane	2.97325e+07	3.65663e+06	1.07455e+07	2.21398e+06	4.86486e+06	1.08662e+07	3.60143e+07	3.23898e+06	2.19699e+06	1.42233e+06	5.48331e+06	2.5122e+07	2.81519e+07	8.21844e+06	8.79513e+06	4.35749e+06	1.91719e+06	6.68561e+06	5.13202e+06	6.25307e+06	7.27698e+06	1.25245e+07	8.08229e+06	1.46218e+07	4.4208e+07	1.27727e+07	4.73509e+06	1.50673e+07	2.25171e+06	387746	2.06899e+06	4.17148e+06	8.81059e+06	1.19e+07	3.75462e+06	1.00158e+07	7.52305e+06
NEG	NEG_386.274_6.2403	386.274	6.2403	N-Palmitoyl Methionine	96.62	C21H41NO3S	Organic acids and derivatives	Carboxylic acids and derivatives	NA	NA	NA	N-Palmitoyl Methionine;N-Stearoyl Cysteine	1.36351e+07	4.16443e+06	2.40737e+06	813064	1.47618e+07	4.31018e+06	2.31324e+07	6.26482e+06	320742	945894	6.31995e+06	4.60254e+06	3.11676e+07	3.23422e+06	93590.6	1.89326e+06	3.74627e+06	3.62958e+06	1.78379e+06	4.45671e+07	688315	3.94658e+06	1.94671e+06	1.40533e+07	2.17419e+06	5.84654e+06	1.08889e+07	3.42317e+07	1.96652e+06	5.1141e+07	2.97754e+07	4.82962e+07	1.07185e+07	266522	2.13449e+06	1.68913e+07	3.57165e+07
NEG	NEG_192.067_3.1782	192.067	3.1782	Phenylacetylglycine	96.6	C10H11NO3	Organic acids and derivatives	Carboxylic acids and derivatives	HMDB0000821	C05598	map00360(Phenylalanine metabolism)	Phenylacetylglycine;Methyl hippurate;2-Methylhippuric acid;m-Methylhippuric acid;p-Methylhippuric acid;Methyl n-acetylanthranilate;Betamipron;3-Carbamoyl-2-phenylpropionaldehyde;4-Hydroxy-5-phenyltetrahydro-1,3-oxazin-2-one;4-Anilino-4-oxobutanoic acid;Actarit;n-benzoyl-d-alanine;N-Formyl-dl-phenylalanine;1-(2-Furanylmethyl)-1H-pyrrole;4-(2-Furanylmethylene)-3,4-dihydro-2H-pyrrole;3-(2-Furanylmet…	2.32807e+06	978466	444674	2.56129e+06	1.22522e+06	851485	2.31447e+06	1.73187e+06	1.66143e+06	305552	1.64125e+06	972794	458013	1.2593e+06	4.80014e+06	421847	1.63542e+06	1.13108e+06	1.30205e+06	1.22255e+06	3.13e+06	1.08627e+06	1.38619e+06	911305	735038	1.46814e+06	611764	909658	2.22738e+06	1.27861e+06	2.28952e+06	689199	1.33758e+06	1.47386e+06	1.34831e+06	1.18694e+06	1.66985e+06
POS	POS_372.255_3.9268	372.255	3.9268	Lys Pro Lys	96.6	C17H33N5O4	NA	NA	NA	NA	NA	Etretinate;Levonorgestrel acetate;Melengestrol	7.91565e+06	1.81494e+06	1.31137e+06	4.70844e+06	1.90811e+06	3.4233e+06	2.45973e+06	2.06091e+06	1.87645e+06	1.04463e+07	1.42539e+06	1.01709e+07	1.1094e+07	1.77134e+06	1.98125e+06	1.23062e+06	2.70587e+06	850827	2.30509e+06	2.07419e+07	1.99534e+06	2.13517e+06	1.80915e+07	5.90258e+06	3.55027e+06	1.12508e+06	3.73715e+06	6.9918e+06	5.91436e+06	1.15221e+07	826021	2.84874e+06	2.85555e+06	1.33498e+06	1.43879e+06	9.21424e+06	4.02185e+06
POS	POS_478.329_5.4021	478.329	5.4021	Phe-C22:5	96.6	C31H43NO3	Organic acids and derivatives	Carboxylic acids and derivatives	NA	NA	NA	NA	2.75258e+06	2.23367e+06	630041	3.61288e+06	2.19641e+06	112276	794956	4.74448e+06	2.26735e+06	1.90272e+06	1.10304e+06	3.84425e+06	744030	249010	1.35962e+06	2.04351e+06	1.41566e+06	222630	373036	445243	1.03205e+06	7.63798e+06	720258	553583	232043	4.43391e+06	1.39583e+06	820985	6.10048e+06	806322	400681	666882	1.20056e+06	2.52504e+06	970340	1.02215e+06	1.57841e+07
NEG	NEG_134.894_8.8023	134.894	8.8023	Trichlorofluoromethane	96.59	CCl3F	Organohalogen compounds	Alkyl halides	NA	NA	NA	NA	9.55044e+07	1.65162e+08	1.24745e+08	1.25631e+08	1.98519e+08	1.29131e+08	1.26765e+08	1.49612e+08	7.4391e+07	1.53824e+08	1.99279e+08	1.3347e+08	1.45059e+08	2.13478e+08	1.95875e+08	9.71716e+07	1.46505e+08	2.18085e+08	1.21387e+08	9.04706e+07	1.73705e+08	1.03903e+08	3.39378e+08	9.91359e+07	1.25266e+08	1.36758e+08	1.35521e+08	1.1222e+08	1.51877e+08	1.05594e+08	6.72052e+07	2.17216e+08	2.20162e+08	1.0285e+08	1.30441e+08	1.3929e+08	5.97967e+07
NEG	NEG_295.264_8.5742	295.264	8.5742	FA 19:1	96.58	C19H36O2	Lipids and lipid-like molecules	Fatty Acyls	NA	NA	NA	10Z-Nonadecenoic acid;4,6-Nonadecanedione;Methyl cis-9-octadecenoate;Methyl octadec-11-enoate;Nonadecenoic acid;9,12-Octadecadiene, (E,E)-	3.99965e+07	1.83632e+07	6.34993e+07	4.90567e+07	1.71481e+07	4.9019e+07	3.41213e+07	1.78928e+07	7.33727e+07	4.77221e+07	1.72968e+08	1.55719e+07	6.08635e+07	1.1594e+08	1.40806e+08	4.17844e+07	1.83477e+08	1.71508e+07	1.23399e+08	6.89396e+07	5.88807e+08	9.19144e+07	1.37363e+07	1.90682e+07	4.20841e+07	4.78497e+07	5.04303e+07	7.92397e+07	5.42085e+07	1.86145e+07	8.2099e+07	1.18392e+08	1.15774e+08	4.7281e+07	8.50014e+07	8.24576e+07	3.86494e+07
POS	POS_130.065_3.097	130.065	3.097	3-Methylene-indolenine	96.58	C9H7N	Organoheterocyclic compounds	Indoles and derivatives	HMDB0011664	NA	NA	3-Methylene-indolenine;Quinoline;Isoquinoline;3-Phenyl-2-propenenitrile	587491	2.54477e+06	2.35102e+06	694682	856071	4.37483e+06	1.53517e+06	1.92749e+06	8.37659e+06	1.25362e+06	2.56601e+06	1.33781e+07	1.05012e+06	1.04089e+06	2.27033e+07	1.97559e+06	1.62606e+07	961139	926566	754853	2.28662e+06	1.03195e+06	1.09646e+07	619164	811652	774509	7.87425e+06	422059	782188	4.89294e+06	811509	1.45322e+06	2.15719e+06	957636	486301	960535	800544
NEG	NEG_284.231_5.8084	284.231	5.8084	Dehydroabietylamine	96.58	C20H31N	Lipids and lipid-like molecules	Prenol lipids	NA	NA	NA	NA	6.52477e+06	3.35445e+07	3.18393e+07	3.82106e+07	4.96631e+07	3.63511e+07	735409	4.45378e+07	5.00168e+06	4.8801e+07	7.3069e+06	2.94159e+06	5.44122e+07	3.89626e+07	6.01121e+06	5.31181e+06	2.64441e+07	7.16489e+06	2.64479e+07	4.02634e+06	4.1008e+07	3.8e+07	3.65094e+07	2.54455e+07	3.19608e+07	4.26377e+07	5.28107e+07	4.18332e+07	3.59355e+07	2.6911e+06	3.75242e+06	3.92978e+06	3.47196e+06	4.3117e+06	4.11976e+07	4.29946e+07	7.16451e+06
POS	POS_703.571_6.8293	703.571	6.8293	SM(d18:1/16:0)	96.54	C39H80N2O6P1	Lipids and lipid-like molecules	Sphingolipids	HMDB0010169	C00550	map00600(Sphingolipid metabolism);map01100(Metabolic pathways);map04071(Sphingolipid signaling pathway);map04217(Necroptosis)	SM(d18:1/16:0);SM(d18:0/16:1(9Z));CE(PGJ2)	489564	4.45502e+06	5.40663e+06	4.10941e+06	6.74872e+06	1.84502e+07	1.26665e+06	3.21908e+06	3.25495e+06	2.10691e+06	7.1762e+06	5.81023e+06	1.65599e+08	3.76883e+07	4.13723e+06	2.44125e+06	5.34037e+06	7.06196e+07	9.526e+06	1.63303e+06	2.57936e+07	6.97401e+07	7.84068e+06	4.0256e+07	1.13248e+07	9.66973e+07	890013	1.36769e+07	5.35208e+06	1.19486e+07	984326	7.62032e+06	1.88931e+08	2.80676e+08	355322	6.6692e+06	8.32962e+06
NEG	NEG_96.9598_9.1192	96.9598	9.1192	Sulfate	96.53	H2O4S	Homogeneous non-metal compounds	Non-metal oxoanionic compounds	HMDB0001448	C00059	map00230(Purine metabolism);map00261(Monobactam biosynthesis);map00270(Cysteine and methionine metabolism);map00920(Sulfur metabolism);map01100(Metabolic pathways);map01110(Biosynthesis of secondary metabolites);map01120(Microbial metabolism in diverse environments);map02010(ABC transporters);map02024(Quorum sensing)	Sulfate	6.11426e+06	8.11597e+06	6.02791e+06	6.31656e+06	6.98616e+06	1.15542e+07	6.0912e+06	7.59776e+06	5.95935e+06	5.59464e+06	6.38229e+06	6.74505e+06	5.96314e+06	1.53764e+07	5.44736e+06	6.5577e+06	8.14254e+06	7.12545e+06	5.09345e+06	5.4687e+06	7.94966e+06	6.70741e+06	1.44419e+07	5.93729e+06	6.00719e+06	4.7303e+06	4.63987e+06	3.97587e+06	4.97346e+06	6.02328e+06	6.39446e+06	5.9885e+06	4.67103e+06	5.12091e+06	7.32502e+06	6.39249e+06	5.08065e+06
NEG	NEG_345.243_5.3549	345.243	5.3549	Methyl-[10]-shogaol	96.53	C22H34O3	Benzenoids	Benzene and substituted derivatives	HMDB0031465	NA	NA	Methyl-[10]-shogaol;Ginkgoic acid;Siderol;ent-17-Acetoxy-16b-kauran-19-al;Volemolide;(R)-3,4-Dihydro-8-hydroxy-3-tridecyl-1H-2-benzopyran-1-one;Dihydrotestosterone propionate;Ginkgolic acid C15:1;Allylestrenol;Cardanoldiene;Retinyl methyl ether;11-cis-Retinol;9-cis-Retinol;13-cis Retinol;(x)-p-Menth-1-en-4-yl 5-isopropyl-2-methylphenyl ether;ent-Kaur-16-en-19-al;ent-19-Trachylobanal;8,13-Abietadi…	2.5308e+07	3.63504e+06	8.30691e+06	6.69622e+06	2.18232e+06	2.11309e+06	2.22387e+06	959655	2.2347e+06	3.01141e+06	3.75193e+06	5.97039e+06	1.0022e+07	2.03616e+06	3.2896e+06	4.294e+06	1.53565e+06	1.58539e+06	1.36753e+07	8.80159e+06	2.8162e+06	4.19481e+06	1.47085e+06	4.21167e+06	1.90351e+06	2.19915e+06	2.6553e+06	8.54014e+06	6.68728e+06	6.53792e+06	7.73853e+06	3.26513e+06	1.08542e+07	2.91162e+06	3.62807e+06	1.43973e+07	1.09037e+07
NEG	NEG_223.17_4.7127	223.17	4.7127	Myristic Acid Alkyne	96.53	C14H24O2	NA	NA	NA	NA	NA	Linalyl isobutyrate;Linalyl butyrate;Ethyl (2E,6Z)-dodecadienoate;alpha-Terpineol butanoate;Isobornyl isobutyrate;Terpinyl isobutyrate;Allyl undecylenate;2-Propenyl cyclohexanepentanoate;Bornyl butyrate;Neryl butyrate;Geranyl 2-methylpropanoate;Lavandulyl butyrate;norspermine;(Z)-4-Heptenal;3-Hepten-2-one;(E)-4-Hepten-2-one;2-Hepten-4-one;2-Methylcyclohexanone;4-Methylcyclohexanone;5-Methyl-3-hex…	3.82943e+06	8.50168e+06	3.50728e+06	5.25458e+06	191970	113643	7.85524e+06	3.56571e+06	9.21973e+06	3.31176e+06	3.32266e+06	1.2835e+07	550174	6.44036e+06	6.40585e+06	1.83931e+07	1.18406e+07	197097	32749.8	345565	4.36225e+06	1.17523e+07	2.83249e+06	6.45149e+07	8.49416e+06	7.10378e+06	7.08479e+06	46535.1	2.05758e+06	7.00118e+06	14413.3	685792	5.40444e+06	951760	4.3736e+07	1.21291e+07	1.5176e+07
NEG	NEG_333.207_4.8127	333.207	4.8127	delta-12-PGJ2	96.52	C20H30O4	Lipids and lipid-like molecules	Fatty Acyls	HMDB0004238	C05958	map00590(Arachidonic acid metabolism);map01100(Metabolic pathways)	15-Keto-13,14-dihydroprostaglandin A2;Prostaglandin J2;Prostaglandin A2;12-Keto-leukotriene B4;Prostaglandin B2;Delta-12-Prostaglandin J2;Leukotriene B5;5-Oxo-6-trans-leukotriene B4;7'-Carboxy-gamma-chromanol;Crispanone;8alpha-8-Hydroxy-12-oxo-13-abieten-18-oic acid;(ent-16betaOH)-16,17-Dihydroxy-9(11)-kauren-19-oic acid;(ent-6alpha,7alpha)-6,7-Dihydroxy-16-kauren-19-oic acid;Dehydropinifolic aci…	1.78906e+06	3.22731e+06	8.30545e+06	1.55771e+06	3.24313e+06	7.38582e+06	1.41858e+06	1.36715e+07	1.02892e+07	3.14903e+07	5.12262e+06	1.64123e+07	2.05451e+07	1.02478e+07	7.12126e+06	2.49587e+07	1.24768e+07	2.27099e+07	1.64132e+07	1.70391e+07	6.01165e+06	9.03427e+06	1.17027e+06	1.11988e+07	7.19824e+06	1.66155e+07	6.80175e+06	1.29296e+07	1.61567e+07	1.13506e+07	2.07111e+07	3.04449e+07	3.0305e+07	2.9054e+07	1.87882e+07	1.27227e+07	4.58736e+07
POS	POS_305.082_0.7672	305.082	0.7672	CHRYSIN DIMETHYL ETHER	96.52	C17H14O4	Phenylpropanoids and polyketides	Flavonoids	NA	NA	NA	Melphalan;(&#177;)-Conen;2-(4-Methoxyphenyl)naphthalic anhydride;4-(3,4-Dihydroxyphenyl)-2-hydroxy-1H-phenalen-1-one;Musanolone E;Medphalan;Pterocarpanquinone;Nevirapine;Arabinopyranobiose;Xylobiose;Arabinofuranobiose;3-O-alpha-L-Arabinopyranosyl-L-arabinose;5-O-a-L-Arabinofuranosyl-L-arabinose;2-O-b-D-Xylopyranosyl-L-arabinose;5-O-beta-D-Xylopyranosyl-L-arabinose;D-Xylose, 4-O-beta-D-xylopyranos…	1.31033e+06	2.82856e+06	7.62009e+06	8.47173e+06	8.09725e+06	2.13777e+07	3.85941e+06	1.78074e+07	2.7627e+06	2.68508e+06	1.03326e+06	3.56823e+06	3.73555e+06	239359	3.14622e+06	354318	7.74321e+06	6.96774e+06	1.87954e+07	5.43153e+06	9.91798e+06	3.11102e+06	7.29186e+06	9.09544e+06	1.21042e+06	4.62315e+06	2.85223e+08	7.28158e+06	2.37731e+06	5.81968e+06	5.85529e+06	968298	1.08652e+07	7.33262e+06	1.40118e+07	889694	1.88558e+07
NEG	NEG_275.202_6.4443	275.202	6.4443	FA 18:4	96.52	C18H28O2	Lipids and lipid-like molecules	Fatty Acyls	NA	NA	NA	19-Nor-5-androstenediol;19-Noretiocholanolone;Stearidonic acid;Phenethyl decanoate;4,8,12,15-Octadecatetraenoic acid;(E,E)-11,13-Octadecadien-9-ynoic acid;17beta-hydroxy-5beta-estran-3-one;Octadeca-6,9,12,15-tetraenoic acid;9,12-Octadecadiynoic acid;cis-Parinaric acid;Bolandiol;Octadeca-2,4,6,8-tetraenoic acid;2-Pentylfuran;(3Z,6Z)-3,6-Nonadienal;3,5,5-Trimethyl-2-cyclohexen-1-one;(2E,6E)-2,6-Non…	2.99783e+07	1.33812e+07	1.48101e+07	6.63878e+07	8.37974e+06	6.60303e+06	8.72922e+06	4.30411e+06	6.31424e+07	8.71044e+06	6.35763e+07	1.61759e+07	4.13675e+07	7.12823e+07	3.11954e+07	2.77869e+07	4.46471e+07	1.36002e+07	3.41172e+07	2.15244e+07	4.70393e+06	6.62387e+07	6.39999e+06	2.19266e+07	1.52832e+07	2.96736e+07	8.2129e+06	3.72156e+07	6.28091e+07	4.65169e+07	2.9529e+07	7.50407e+07	1.50967e+08	3.10803e+07	6.30529e+07	3.16294e+07	1.36317e+08
NEG	NEG_416.324_6.8069	416.324	6.8069	CB-86	96.5	C26H43NO3	NA	NA	NA	NA	NA	NA	1.64833e+07	1.34567e+07	9.13356e+06	9.88486e+06	1.90719e+06	1.04715e+06	3.11404e+07	2.15537e+06	8.52781e+06	2.11042e+06	5.07065e+06	4.0635e+06	3.80787e+07	4.21502e+06	2.24405e+06	9.84215e+06	1.7599e+06	1.30268e+06	1.15114e+07	3.00339e+06	5.18355e+06	1.01074e+07	599767	5.93485e+06	1.57288e+06	5.55819e+06	3.592e+06	2.37528e+06	6.10459e+07	9.88868e+06	5.68628e+06	571025	7.55837e+06	7.20181e+06	352276	1.95762e+07	1.97004e+06
NEG	NEG_152.043_3.2159	152.043	3.2159	3-Hydroxyanthranilic acid	96.49	C7H7NO3	Benzenoids	Benzene and substituted derivatives	HMDB0001476	C00632	map00380(Tryptophan metabolism);map00627(Aminobenzoate degradation);map01100(Metabolic pathways);map01120(Microbial metabolism in diverse environments);map01240(Biosynthesis of cofactors)	NA	353863	1.45494e+06	1.60816e+06	693921	784393	2.50157e+06	1.09379e+06	520448	274006	799984	1.16623e+06	900766	3.36422e+06	2.16965e+06	438489	1.10421e+06	274161	2.07304e+06	8.36875e+06	1.34547e+07	915647	2.04397e+06	3.91887e+06	2.86431e+06	935237	2.3057e+06	141285	1.29294e+06	3.1727e+06	1.13384e+06	1.54595e+06	194010	302848	838476	733623	2.31823e+06	2.49646e+06
NEG	NEG_211.04_4.1492	211.04	4.1492	Urolithin B	96.49	C13H8O3	Phenylpropanoids and polyketides	Coumarins and derivatives	HMDB0013696	NA	NA	Urolithin B;2-Hydroxyxanthone;4-Hydroxyxanthone;5-(Phenylethynyl)furan-2-carboxylic acid	4.78619e+07	3.35445e+07	9.74637e+06	7.62273e+06	4.96631e+07	3.63511e+07	5.46859e+07	4.45378e+07	4.36333e+07	2.29171e+06	4.62417e+07	3.65387e+07	5.44122e+07	29314.7	7.91113e+08	3.35521e+07	3.69868e+07	2.71637e+06	19434.8	3.82265e+07	4.1008e+07	9.80767e+06	3.65094e+07	2.54455e+07	3.64398e+07	551252	5.28107e+07	4.18332e+07	3.59355e+07	5.36785e+07	4.12662e+07	3.62282e+06	3.49124e+07	3.00693e+06	26509.5	39379.9	3.67858e+07
POS	POS_295.186_3.508	295.186	3.508	CINCHONIDINE	96.48	C19H22N2O	Alkaloids and derivatives	Cinchona alkaloids	HMDB0030282	C11379	map00996(Biosynthesis of various alkaloids);map01063(Biosynthesis of alkaloids derived from shikimate pathway)	NA	8.86077e+06	1.135e+06	482107	4.06234e+06	1.06006e+06	7.14625e+06	1.42093e+06	2.27283e+06	2.65527e+06	1.68787e+06	674362	1.51761e+06	1.16943e+06	428636	2.02707e+06	5.55832e+06	1.08177e+06	2.00158e+06	1.06561e+06	7.67904e+06	1.63122e+06	3.51181e+06	1.36284e+06	1.27156e+06	4.20667e+06	2.4232e+06	1.28437e+06	2.45703e+06	1.66564e+06	1.32312e+06	1.23539e+06	1.51542e+06	3.16813e+06	1.47391e+06	925120	1.28896e+06	1.67679e+06
NEG	NEG_359.295_8.5355	359.295	8.5355	FA 24:4	96.48	C24H40O2	Lipids and lipid-like molecules	Fatty Acyls	NA	NA	NA	Tetracosatetraenoic acid (24:4n-6);1-Hydroxy-1-phenyl-3-octadecanone;3-Hydroxy-1-phenyl-1-octadecanone;5beta-Cholanic acid;Homodihydrojasmone;2-trans-6-cis-Dodecadienal;cis-Quinceoxepane;Tricycloekasantalol;(2E,4E)-2,4-Dodecadienal	57992.1	6.55948e+06	6.36778e+06	1.82444e+07	1.08703e+07	266182	1.03769e+07	7.24343e+06	6.38976e+06	173899	1.84035e+07	2.01729e+06	2.26299e+06	552528	2.48624e+06	7.38017e+06	4.18103e+06	472475	9.10198e+06	7.0314e+06	1.77695e+06	1.55265e+06	3.73154e+06	7.69291e+06	1.50084e+06	1.80797e+06	6.14806e+06	2.7251e+06	67679.2	3.42129e+06	7.55269e+06	1.57511e+06	2.91851e+06	1.03847e+06	6.4328e+06	8.38168e+06	2.1704e+07
NEG	NEG_273.19_6.5572	273.19	6.5572	nandrolone	96.46	C18H26O2	Lipids and lipid-like molecules	Steroids and steroid derivatives	HMDB0002725	C07254	NA	NA	1.70065e+06	16893.6	156630	1.30581e+06	54983.2	1.84168e+06	59871.9	1.01571e+06	1.10259e+06	242063	35298	1.19943e+06	138778	1.18224e+06	3.51605e+06	1.04135e+06	968534	527295	28139	135445	19690	551915	1.01161e+06	26870.9	640796	743171	879597	43589.1	1.05236e+06	929686	160324	1.76439e+06	1.4478e+06	830179	598819	1.60037e+06	2.07267e+06
NEG	NEG_387.253_4.6337	387.253	4.6337	7alpha-hydroxy-3-oxochol-4-en-24-oic Acid	96.45	C24H36O4	Lipids and lipid-like molecules	Steroids and steroid derivatives	HMDB0062744	NA	NA	Cavipetin C;7alpha-hydroxy-3-oxochol-4-en-24-oic Acid;4-Hydroxypropofol;(S,Z)-Lyratol acetate;Hexylresorcinol;Neocnidilide;(&#177;)-Myrtenyl acetate;Ethyl (2E,4E,7Z)-Decatrienoate;Ethyl (2E,4Z,7Z)-Decatrienoate;(2S,4R)-p-Mentha-1(7),5-dien-2-ol acetate;(S)-p-Mentha-1,8-dien-10-yl acetate;Perillyl acetate;(R)-2-Acetoxy-p-mentha-1,8-diene;Carvyl acetate;Menthadienyl acetate;8-Ocimenyl acetate;1-(2-…	2.01611e+09	3.9906e+07	1.15426e+07	5.15204e+07	1.19659e+08	4.09512e+06	1.36523e+07	2.61073e+06	7.35875e+08	4.63608e+08	5.9487e+06	1.83041e+08	1.06066e+09	2.42603e+08	5.10571e+08	7.23907e+08	2.71184e+08	5.12826e+07	3.22851e+07	2.99489e+07	3.34176e+07	5.3826e+09	2.51904e+07	1.03978e+06	1.97535e+08	2.83311e+08	3.32094e+06	8.60708e+06	2.14928e+09	2.31019e+07	8.21505e+07	1.35686e+08	8.17216e+07	1.25022e+09	7.64947e+07	2.93646e+09	2.90764e+08
POS	POS_298.113_2.9112	298.113	2.9112	1-Methylguanosine	96.44	C11H15N5O5	Nucleosides, nucleotides, and analogues	Purine nucleosides	HMDB0001563	C04545	NA	1-Methylguanosine;2-Methylguanosine;3'-O-Methylguanosine;Nelarabine;2'-C-Methylguanosine;Tritiozine;Esonarimod;GHB-Gluc	3.29572e+06	865340	1.44995e+06	364112	839878	1.90947e+06	113216	1.4953e+07	665906	1.37549e+06	470507	3.06158e+06	730745	2.50193e+06	1.98062e+06	1.41956e+06	905562	1.16435e+06	922228	2.79445e+06	1.50463e+06	966078	687649	1.37823e+06	946320	1.01648e+06	1.51406e+06	947338	1.8573e+06	918482	749421	664296	1.40567e+06	1.35603e+06	9.64038e+06	1.31382e+06	1.1237e+06
POS	POS_425.161_0.7846	425.161	0.7846	5-hydroxy-7-(2-(4-(2-hydroxyethyl)piperazin-1-yl)-2-oxoethoxy)-2-phenyl-4H-chromen-4-one	96.43	C23H24N2O6	Phenylpropanoids and polyketides	Flavonoids	NA	NA	NA	Corchoionol C 9-glucoside;Citroside A;Sonchuionoside C;8-(3,4-Dimethoxyphenyl)-7-methyl-1,3-dipropyl-1H-purine-2,6(3H,7H)-dione;Butyryl timolol;Clusin;6-Hydroxy-9,9-dimethyl-5-(3-methyl-1-oxobutyl)-1-propyl-3H,9H-[1,2]-dioxolo[3',4':4,5]furo[2,3-f][1]benzopyran-3-one;2-(4-(3-(4-Acetyl-3-hydroxy-2-propylphenoxy)propoxy)phenoxy)acetic acid;N-[2-[(2-Oxoazepan-3-yl)carbamoyl]phenyl]-1-benzothiophene-…	1.643e+06	337286	842889	1.142e+06	6.1272e+06	3.13647e+06	71554.2	3.53104e+06	1.01718e+06	526422	3.40492e+06	1.1359e+06	352918	1.83547e+06	1.19811e+06	296963	269584	2.51319e+06	756777	131663	704841	441731	471710	1.49455e+06	953275	89159.3	4.9386e+06	923114	661069	1.02744e+06	106418	4.28782e+06	262913	521087	267958	333821	799282
POS	POS_252.166_0.7922	252.166	0.7922	2-Diphenylmethylpiperidine	96.42	C18H21N	Benzenoids	Benzene and substituted derivatives	NA	NA	NA	N1,N8-Diacetylspermidine	5.11661e+06	88082.4	1.75187e+06	4.27901e+06	1.02961e+07	4.89524e+06	1.52391e+07	4.97147e+06	3.41912e+06	4.20873e+06	1.97405e+06	4.37149e+06	1.29206e+07	5.54596e+06	4.14698e+06	2.61665e+06	1.89139e+06	1.80385e+06	5.91738e+06	952478	9.00825e+06	3.33335e+06	7.12165e+06	688893	1.90831e+07	4.1116e+06	4.81493e+06	9.40685e+06	575941	1.88953e+06	1.17051e+06	332086	1.75235e+06	7.11789e+06	6.21599e+06	2.56634e+06	2.8277e+06
NEG	NEG_307.265_9.1407	307.265	9.1407	Cis-11,14-Eicosadienoic acid	96.42	C20H36O2	Lipids and lipid-like molecules	Fatty Acyls	NA	NA	NA	Eicosadienoic acid;Sclareol;8Z,11Z-eicosadienoic acid;11,14-Eicosadienoic acid;Eicosadienic acid;Ethyl linoleate;Methyl sterculate;Icosa-2,6-dienoic acid;Ethyl (Z,Z)-9,12-octadecadienoate;alpha-Terpineol;Eucalyptol;Geraniol;2-Decenal;3-Decen-2-one;2,6-Dimethyl-7-octen-3-one;Thujyl alcohol;9-Decenal;Fenchol;(-)-Carvomenthone;Isomenthone;(-)-Borneol;(-)-Menthone;p-Menthan-2-one;(+)-Menthone;(+)-Iso…	205827	899678	892375	1.64868e+06	716850	522171	1.617e+06	626873	4.24716e+06	273405	3.28686e+06	1.46293e+06	939577	1.13831e+06	2.61719e+06	2.44166e+06	2.62719e+06	698969	703397	2.77413e+06	438048	1.55755e+06	560079	833148	607061	2.03569e+06	888535	1.03458e+06	321583	789530	1.48504e+06	1.37614e+06	1.00233e+06	891365	768103	7.5002e+06	7.50521e+06
NEG	NEG_221.155_5.4965	221.155	5.4965	Rishitin	96.41	C14H22O2	Organic oxygen compounds	Organooxygen compounds	HMDB0035593	C09715	NA	Rishitin;Kobusone;Isokobusone;(10betaH,11xi)-11-Hydroxy-13-nor-6-eremophilen-8-one;Acetaldehyde butyl phenethyl acetal;2,6-Di-tert-butyl-1,4-benzenediol;Benzene, p-di-tert-butoxy-;2,5-Di-tert-butylhydroquinone;Polygonal;Risbitin;(6E,8E)-4,6,8-Megastigmatriene;1-Phenylheptane;1-Methyl-2-n-hexylbenzene;1,3-Diisopropylbenzene;Pregeijerene;Hexylbenzene	5.62028e+06	1.1927e+07	1.15888e+07	8.80514e+06	1.10928e+07	1.65219e+07	9.27101e+06	9.0696e+06	5.53084e+06	7.07279e+06	1.10598e+07	7.63407e+06	1.26973e+07	1.98562e+07	7.88323e+06	8.32546e+06	8.51909e+06	8.55316e+06	8.35143e+06	7.52139e+06	9.66207e+06	7.58889e+06	1.50591e+07	1.26757e+07	8.30454e+06	7.04558e+06	8.71093e+06	7.47421e+06	5.40254e+06	9.44947e+06	8.12971e+06	7.97201e+06	6.8188e+06	5.84598e+06	7.92125e+06	7.91874e+06	5.60312e+06
NEG	NEG_269.249_8.2396	269.249	8.2396	Heptadecanoic acid	96.39	C17H34O2	Lipids and lipid-like molecules	Fatty Acyls	HMDB0002259	NA	NA	Heptadecanoic acid;(S)-14-Methylhexadecanoic acid;Nonyl octanoate;3-Methylbutyl dodecanoate;Isopropyl tetradecanoate;(&#177;)-11-Methylhexadecanoic acid;Ethyl pentadecanoate;15-Methylpalmitate;Methyl hexadecanoic acid;2-Methylhexadecanoic acid;1-Hexadecene;1-Pentadecene;(E)-7-Pentadecene;Germacrane	8.77509e+08	1.9734e+08	2.80022e+08	4.53711e+08	1.14621e+08	1.0864e+08	5.15466e+08	1.20123e+08	3.52019e+08	3.94347e+08	3.16526e+08	1.98316e+08	1.31016e+08	1.22908e+09	5.08423e+08	3.59599e+08	7.43031e+08	1.2555e+08	1.99051e+08	2.61113e+08	1.22464e+08	2.49003e+08	1.40144e+08	1.0754e+08	3.16751e+08	8.82634e+08	1.65388e+08	1.81158e+08	6.59384e+08	1.68362e+08	2.74993e+08	1.00413e+08	3.06542e+08	1.27317e+08	2.19088e+08	3.53585e+08	4.9841e+08
POS	POS_422.103_0.7549	422.103	0.7549	2-methyl-4-(phenylcarbonyl)phenyl 2-(1,3-dioxobenzo[c]azolin-2-yl)acetate	96.39	C24H17NO5	Benzenoids	Benzene and substituted derivatives	NA	NA	NA	N-Acetyllactosamine;beta-1,4-Mannosyl-N-acetylglucosamine;Lacto-N-biose I;Poly-N-acetyllactosamine;13-Oxocryptopine;Gravacridonediolacetate;N-[(2R,3R,4R,5R)-3,5,6-Trihydroxy-1-oxo-4-[(2R,3R,4S,5R,6R)-3,4,5-trihydroxy-6-(hydroxymethyl)oxan-2-yl]oxyhexan-2-yl]acetamide;Galbeta1-3GIcNAcbeta;Hydrastine;Thomsen-friedenreich antigen;7-methylthioheptyldesulfoglucosinolate;2-Imidazolidinone, 1-(3,5-dichl…	1.29189e+06	1.1185e+07	7.92061e+07	925120	1.85877e+07	5.43363e+07	1.39838e+07	1.40944e+07	1.67259e+06	2.31616e+06	4.63459e+07	1.37599e+06	899998	382064	1.2156e+06	2.918e+06	1.05722e+06	6.94866e+06	3.84772e+07	1.02636e+07	1.42619e+07	5.87419e+06	1.49669e+07	7.17115e+06	4.31308e+06	1.37607e+06	5.11152e+07	1.76561e+07	1.42792e+06	1.77068e+07	2.97014e+06	1.21615e+07	4.51866e+06	7.45622e+06	1.31303e+06	3.06055e+06	726273
NEG	NEG_510.253_3.5449	510.253	3.5449	His Ala Arg Glu	96.39	C20H33N9O7	NA	NA	NA	NA	NA	14alpha-Hydroxypaxilline	5.91796e+06	8.46183e+07	4.2875e+07	2.60338e+07	1.4652e+06	7.36836e+07	1.73424e+06	6.11345e+07	1.8428e+06	3.36671e+06	3.23284e+06	563429	321570	229447	467090	287844	1.64456e+06	520682	8.14272e+07	47070.6	1.31084e+07	453166	4.32384e+06	572286	709861	1.78629e+06	1.76112e+07	2.38839e+07	492438	1.08411e+07	1.14421e+06	71371.7	1.99244e+06	2.02337e+06	6.17895e+06	236971	421702
NEG	NEG_137.892_6.4092	137.892	6.4092	Lanthanum	96.39	La	Homogeneous metal compounds	Homogeneous lanthanide compounds	HMDB0013711	NA	NA	NA	4.14535e+06	5.34431e+06	4.3993e+06	3.32814e+06	1.10746e+06	7.29476e+06	1.9975e+06	5.29597e+06	4.56936e+06	3.87023e+06	7.25878e+06	3.86764e+06	7.72441e+06	8.07071e+06	5.71572e+06	5.44348e+06	3.60879e+06	7.3828e+06	4.28843e+06	4.65255e+06	2.04125e+06	7.81582e+06	7.09476e+06	6.74537e+06	5.59822e+06	5.2258e+06	6.9752e+06	3.37033e+06	4.70452e+06	1.6348e+06	3.8219e+06	5.83918e+06	6.39751e+06	7.23862e+06	6.43319e+06	4.70585e+06	2.97223e+06
POS	POS_113.034_1.3502	113.034	1.3502	Uracil	96.38	C4H4N2O2	Organoheterocyclic compounds	Diazines	HMDB0000300	C00106	map00240(Pyrimidine metabolism);map00410(beta-Alanine metabolism);map00770(Pantothenate and CoA biosynthesis);map01100(Metabolic pathways);map01232(Nucleotide metabolism)	Uracil;4-Carboxypyrazole;Pyridazine-3,6-diol	35511.4	1.1765e+07	5.75522e+06	977633	5.76058e+06	1.20141e+07	3.8614e+06	8.41968e+06	1.50924e+06	731575	4.18031e+06	4.2006e+06	4.53438e+06	6.72847e+06	3.0879e+07	6.3397e+06	1.76667e+07	3.50828e+06	890951	5.16262e+06	3.65833e+06	3.8477e+06	2.93096e+06	1.28523e+06	3.31298e+06	8.19193e+06	9.05252e+06	6.44613e+06	2.16922e+06	5.91667e+06	1.87586e+06	872898	1.31352e+06	3.79287e+06	2.18286e+06	755189	9.6952e+06
POS	POS_333.204_4.6179	333.204	4.6179	14-Deoxy-11,12-didehydroandrographolide	96.38	C20H28O4	Lipids and lipid-like molecules	Prenol lipids	NA	NA	NA	Perillic acid;Wine lactone;6-Pentyl-2H-pyran-2-one;2-tert-Butyl-1,4-benzenediol;2-Methoxy-4-propylphenol;Pentyl 2-furyl ketone;1,1-Dimethoxy-2-phenylethane;alpha-Teresantalic acid;Epinepetalactone;2,4,7-Decatrienoic acid;Perilla ketone;Marmelolactone A;Isomintlactone;1,4-Epidioxy-p-mentha-2,8-diene;1,2:3,4-Diepoxy-p-menth-8-ene;5-Hydroxy-p-mentha-6,8-dien-2-one;2-Hydroxy-p-mentha-1,8-dien-6-one;R…	64279.8	3.16677e+06	1.22252e+06	456165	1.89588e+06	4.62041e+06	2.82454e+06	3.68626e+06	1.83887e+06	437596	2.27026e+06	2.65494e+06	3.12672e+06	895236	1.91995e+06	1.35782e+06	520027	932975	9.68678e+06	2.22091e+06	988329	380491	2.03673e+06	2.11333e+06	552209	828087	628812	6.21668e+06	35272.8	645220	2.08127e+06	1.94759e+06	2.90764e+06	1.1379e+06	930373	143012	1.25285e+06
POS	POS_513.353_4.8708	513.353	4.8708	3-Acetyl-11-keto-beta-boswellic acid	96.38	C32H48O5	Lipids and lipid-like molecules	Prenol lipids	NA	NA	NA	11a,12a-Epoxy-3b-hydroxy-28,13-oleananolide 3-acetate;3beta-Acetoxy-12-oxo-28,13beta-oleananolide;Ganoderic acid S;Ganoderic acid Mf;Ganoderic acid X;3alpha-Acetoxy-11-keto-beta-boswellic acid;3-Acetyl-11-keto-beta-boswellic acid;Acetoxolone;Barringtogenol C;Camelliagenin C;Ganoderiol H;Alisol A;Cycloastragenol;Eldecalcitol;(5Z)-7-[(1R,2R,3R,5S)-3,5-Dihydroxy-2-[(1E,3S,5Z)-3-hydroxyocta-1,5-dien-…	596245	946289	1.20628e+06	151920	3.67844e+06	667058	1.45598e+06	1.00229e+06	2.27387e+06	1.35273e+06	669731	2.1523e+06	1.17277e+06	824496	441392	572301	679194	1.62722e+06	748706	411426	454487	1.24301e+06	425856	881499	687241	753978	2.17288e+06	803519	1.20212e+06	699603	2.91687e+06	1.41899e+06	7.37798e+06	3.77422e+06	3.94082e+07	641244	1.48579e+06
POS	POS_555.365_4.8003	555.365	4.8003	Alisol A,24-acetate	96.34	C32H52O6	Lipids and lipid-like molecules	Prenol lipids	NA	NA	NA	N-Acetylprocainamide;Ganoderic acid Me;Ganoderic acid R;(2xi,3xi)-2,3-Dihydroxy-12,18-ursadien-28-oic acid diacetate;Alisol A 24-acetate;Cholylglutamic acid	568249	423485	2.24676e+06	293275	629227	626559	549035	2.52178e+06	849262	763982	39623.7	1.3872e+06	157213	231549	243079	1.23514e+06	383419	1.32605e+06	438206	513239	328829	1.10463e+06	3.60383e+06	888009	609080	714091	5.39508e+06	443011	822305	50390.9	2.81941e+06	637147	760464	1.22719e+06	827885	356920	1.2897e+06
POS	POS_701.387_3.3904	701.387	3.3904	Cimiracemoside D	96.34	C37H58O11	Lipids and lipid-like molecules	Steroids and steroid derivatives	NA	NA	NA	NA	3.99413e+06	311904	1.86067e+06	3.26305e+06	291725	4.02029e+06	574125	226743	940248	1.96131e+06	440860	2.99157e+06	863116	170290	845486	325173	1.81621e+06	2.84099e+06	631376	1.48917e+06	480476	1.66904e+06	3.05876e+06	980280	447206	5.28971e+06	559778	1.20985e+06	315513	653692	1.05595e+06	1.73997e+06	4.74848e+06	6.90557e+06	3.5585e+06	268648	529915
POS	POS_306.205_4.4152	306.205	4.4152	Capsaicin Homodimer [2M+H]+	96.33	NA	NA	NA	NA	NA	NA	Capsaicin;N-[(4-Hydroxy-3-methoxyphenyl)methyl]-8-methyl-6-nonenamide;Aurantiol;2-Hydroxyestradiol;16b-Hydroxyestradiol;16,17-Epiestriol;O-Geranylvanillin;2-Polyprenyl-3-methyl-6-methoxy-1,4-benzoquinone;4-hydroxystradiol;7alpha-hydroxyestradiol;1,3,5[10]-Estratriene-2,3-17 beta-triol	1.82208e+06	167044	2.20222e+06	1.04416e+06	847546	533752	205225	1.56798e+06	736932	1.93721e+06	996430	3.02485e+06	1.52165e+06	1.03252e+06	7.28224e+06	1.2859e+06	739409	1.09259e+06	2.68986e+06	858299	256646	1.99888e+06	1.06772e+06	1.47916e+06	912374	1.17023e+06	641828	1.00104e+06	483275	679381	580797	1.05595e+06	2.97096e+06	2.5363e+06	1.31866e+06	2.00063e+06	2.2593e+06
NEG	NEG_251.201_6.4105	251.201	6.4105	Isoambrettolide	96.33	C16H28O2	Phenylpropanoids and polyketides	Macrolides and analogues	HMDB0032340	NA	NA	7Z,10Z-Hexadecadienoic acid;Geranyl hexanoate;Linalyl hexanoate;(Z)-7-Hexadecen-1,16-olide;Isoambrettolide;D6-Ambrettolide;Geranyl 2-ethylbutyrate;Ethyl (Z,Z)-5,8-tetradecadienoate;7-Hexadecynoic acid;Hexadecadienoic acid;Canavalmine;(E)-2-octenal;2-Octenal;(3xi,5Z)-1,5-Octadien-3-ol;2,4,4-Trimethylcyclopentanone;2-Octen-4-one;1-Octen-3-one;3-Methyl-3-hepten-2-one;5-Methyl-5-hepten-2-one;6-Methyl…	9.27931e+06	9.82436e+07	1.02873e+08	6.49644e+07	2.7754e+07	3.81689e+07	1.64845e+08	4.13491e+07	1.19884e+08	3.37835e+07	2.83709e+08	1.20026e+08	2.06935e+08	2.46415e+08	3.63574e+09	3.18344e+08	1.39887e+08	3.51382e+08	8.87612e+07	4.82525e+07	3.90088e+07	2.07855e+08	5.97935e+07	9.50603e+07	5.11326e+07	4.38852e+07	3.84781e+07	1.63607e+08	3.0666e+07	6.34011e+07	1.41899e+08	6.04632e+08	1.08246e+08	1.1849e+08	1.8856e+08	1.30251e+08	1.78982e+08
NEG	NEG_343.284_5.4749	343.284	5.4749	10,20-Dihydroxyeicosanoic acid	96.32	C20H40O4	Lipids and lipid-like molecules	Fatty Acyls	HMDB0031923	NA	NA	10,20-Dihydroxyeicosanoic acid;MG(i-17:0/0:0/0:0);MG(0:0/a-17:0/0:0)[rac];MG(a-17:0/0:0/0:0)[rac];MG(0:0/i-17:0/0:0);MG(17:0/0:0/0:0);MG(0:0/17:0/0:0);Solutol HS 15;Capric acid;1,1-Diethoxy-2-hexene;Isopentyl isopentanoate;Methyl nonanoate;7-Hydroxy-3,7-dimethyloctanal;Pentyl 3-methylbutanoate;Isooctyl acetate;Acetaldehyde 1,3-octanediol acetal;Ethyl 2-ethylhexanoate;Heptanal propyleneglycol acet…	1.68243e+07	832722	1.4652e+07	6.78393e+06	2.68393e+06	2.61398e+06	2.16117e+06	1.37017e+06	5.94954e+06	494552	135576	4.56707e+06	9.62514e+06	2.6022e+06	6.16611e+06	1.17725e+07	4.30952e+06	3.92776e+06	1.59707e+07	4.15385e+06	1.24529e+07	6.07388e+06	1.26851e+06	2.09989e+06	4.01887e+06	8.31355e+06	1.00875e+06	5.72012e+06	3.30369e+06	4.23212e+06	2.55753e+06	1.008e+07	4.03635e+06	3.66706e+06	6.40211e+06	7.78022e+06	2.10849e+06
NEG	NEG_199.17_5.8341	199.17	5.8341	3-methylundecanoic acid	96.31	C12H24O2	Lipids and lipid-like molecules	Fatty Acyls	NA	NA	NA	Dodecanoic acid;Ethyl decanoate;2-Heptyl butyrate;Nonanal propyleneglycol acetal;Hexyl hexanoate;Isopropyl nonanoate;Octyl butanoate;Octyl 2-methylpropanoate;(R)-Dihydrocitronellol acetate;Pentyl heptanoate;Decyl acetate;Isobutyl octanoate;Isohexyl isocaproate;2-(L-Menthoxy)ethanol;2-Nonanone propyleneglycol acetal;heptyl 2-methylbutyrate;butyl octanoate;3-Hexanone;4-Methylpentanal;Methyl isobuty…	8.57096e+09	9.39566e+07	8.36846e+07	6.60514e+07	2.07817e+08	1.06651e+08	5.00283e+08	7.43582e+07	1.09786e+08	9.834e+07	8.90583e+07	4.84118e+09	4.1303e+08	2.36979e+08	2.56021e+08	5.38869e+08	2.55854e+08	1.272e+10	1.05716e+08	5.10085e+09	1.22063e+08	8.35996e+07	1.09783e+08	1.036e+08	1.12722e+08	5.3786e+08	1.12615e+08	8.58867e+07	5.50805e+08	7.04044e+07	1.0984e+08	7.14689e+08	6.10217e+07	3.12378e+08	1.20613e+08	1.27457e+08	5.54677e+07
POS	POS_513.118_0.786	513.118	0.786	N-(2H,3H-benzo[3,4-e]1,4-dioxan-6-yl)-2-{1-[(4-chlorophenyl)carbonyl]-5-methox y-2-methylindol-3-yl}acetamide	96.31	C27H23ClN2O5	Organoheterocyclic compounds	Indoles and derivatives	NA	NA	NA	Preparation 11;I-Bop;D-Galactopyranosyl-(1-&gt;3)-D-galactopyranosyl-(1-&gt;3)-L-arabinose;alpha-D-Xylopyranosyl-(1-&gt;6)-beta-D-glucopyranosyl-(1-&gt;4)-D-glucose;a-L-Arabinofuranosyl-(1-&gt;2)-[a-D-mannopyranosyl-(1-&gt;6)]-D-mannose;Enterolactone 3'-glucuronide;Enterolactone 3''-glucuronide;Tesevatinib;High Temperature Requirement A2 Inhibitor I	98495.3	2.86755e+06	87306.6	1.01028e+07	4.49765e+06	1.40282e+06	1.24622e+06	701088	3.17052e+06	2.26159e+06	1.33823e+06	2.14552e+06	578092	5.60371e+06	130716	1.07514e+07	737507	3.77883e+06	1.47618e+06	2.52219e+06	1.38791e+06	4.0372e+06	136142	336682	2.26218e+06	2.4462e+06	4.04629e+06	1.86915e+06	171888	1.84417e+06	444139	2.02992e+06	123768	633242	7.06572e+06	6.48604e+06	253858
NEG	NEG_131.09_1.3151	131.09	1.3151	1,2,3,4-Tetrahydronaphthalene	96.3	C10H12	Benzenoids	Tetralins	NA	NA	NA	2-Heptanethiol;Heptane-1-thiol	4.32168e+07	1.55978e+08	2.8745e+07	5.07052e+07	9.37414e+07	2.00194e+07	4.62746e+07	4.17379e+07	6.30609e+07	3.11357e+07	1.00241e+08	4.31821e+07	6.19875e+07	3.77486e+07	5.60885e+07	7.97298e+07	3.82553e+07	4.32768e+07	6.7249e+07	8.71187e+07	2.7212e+07	8.15361e+07	2.34389e+07	4.51286e+07	2.51614e+07	3.2201e+07	2.42521e+07	5.0191e+07	9.3263e+07	6.50169e+07	7.91854e+07	4.33196e+07	7.05821e+07	1.38874e+08	4.53901e+07	5.83483e+07	6.22344e+07
POS	POS_707.327_2.9234	707.327	2.9234	2-((7-acetamido-1,2,3-trimethoxy-9-oxo-5,6,7,9-tetrahydrobenzo[a]heptalen-10-yl)amino)-N-(4-(5-(methoxymethyl)-1H-1,2,4-triazol-3-yl)phenyl)-3-methylpentanamide	96.3	C37H44N6O7	Organic acids and derivatives	Carboxylic acids and derivatives	NA	NA	NA	Olopatadine n-oxide;Cavidine;Physagulin E;PA(10:0/22:6(5Z,8E,10Z,13Z,15E,19Z)-2OH(7S, 17S));PA(22:6(5Z,8E,10Z,13Z,15E,19Z)-2OH(7S, 17S)/10:0);PA(10:0/22:6(4Z,7Z,11E,13Z,15E,19Z)-2OH(10S,17));PA(22:6(4Z,7Z,11E,13Z,15E,19Z)-2OH(10S,17)/10:0)	40454.8	4.83484e+06	325520	1.08682e+06	2.72211e+06	35385.5	667531	32880.1	454025	173806	41542.8	382289	1.67793e+06	103848	37066.6	743640	56330	1.86871e+06	1.03333e+06	1.23328e+06	444624	2.816e+06	55101.3	32835.6	19270.7	54244.3	26119.8	439398	772827	712003	997180	1.24812e+06	593203	412641	37082.5	825141	20021.8
NEG	NEG_150.056_3.4966	150.056	3.4966	2-Acetamidophenol	96.3	C8H9NO2	Benzenoids	Benzene and substituted derivatives	NA	NA	NA	Acetaminophen;2-Phenylglycine;Dopamine quinone;Leukoaminochrome;Methyl 2-aminobenzoate;2-(Methylamino)benzoic acid;3alpha,4,7,7alpha-Tetrahydro-1H-isoindole-1,3(2H)-dione;Ethyl nicotinate;2-Amino-3-methylbenzoate;2'-Hydroxyacetanilide;2-Ethylnitrobenzene;Metacetamol;3-Methoxybenzamide;3,4,5,6-Tetrahydrophthalimide;4-(Aminomethyl)benzoic acid;4-Aminophenylacetic acid;4-Methyl-1,4-dihydropyridine-3…	1.51325e+06	587327	305144	140125	615291	561435	1.44735e+06	318140	429906	481476	278607	452876	960508	2.63556e+06	709717	2.98841e+06	443714	689503	461165	698728	440574	864149	552348	1.21773e+06	1.65866e+06	2.26444e+06	305676	3.0292e+06	712034	637817	683291	588433	465705	382900	4.16898e+06	695926	1.05793e+06
NEG	NEG_382.162_3.5664	382.162	3.5664	Peniprequinolone	96.3	C22H25NO5	Organoheterocyclic compounds	Quinolines and derivatives	NA	NA	NA	Quetiapine;Furylacryloylalanyllysine;H-D-Tyr-val-gly-OH;Cyamemazine	2.97745e+07	2.92177e+07	5.08002e+06	3.4692e+06	952073	5.21313e+06	1.5358e+07	1.27932e+07	3.22204e+06	2.31518e+06	7.99282e+06	1.42036e+07	4.40484e+06	5.06091e+07	1.85862e+07	6.81369e+06	5.49377e+06	8.51605e+06	8.73408e+06	2.3691e+07	1.94654e+07	7.17064e+06	2.98072e+06	1.62681e+07	2.45356e+07	2.30113e+07	3.0512e+07	2.35796e+06	2.98054e+07	3.60617e+06	2.4278e+07	1.49471e+07	4.51253e+06	9.52132e+06	1.04363e+07	1.12939e+07	1.21411e+07
NEG	NEG_98.9556_0.617	98.9556	0.617	Potassium hydrogen carbonate	96.3	CHKO3	Organic acids and derivatives	Organic carbonic acids and derivatives	NA	NA	NA	NA	734256	2.25797e+06	2.2965e+06	2.86028e+06	1.55579e+06	7.66243e+06	3.70857e+06	2.31275e+06	2.39901e+06	2.92026e+06	5.21549e+06	9.08537e+06	5.79531e+06	1.86135e+07	863857	3.63188e+06	3.21628e+06	1.26141e+07	1.52776e+06	2.43652e+06	7.21188e+06	5.69583e+06	4.7778e+07	2.8508e+06	2.32001e+06	1.18301e+06	6.60736e+06	7.12043e+06	451778	3.20871e+06	2.96628e+06	539536	4.23224e+06	847855	6.40132e+06	1.57147e+06	1.90141e+06
NEG	NEG_297.243_6.2459	297.243	6.2459	3-keto stearic acid	96.27	C18H34O3	Lipids and lipid-like molecules	Fatty Acyls	HMDB0010736	NA	NA	3-Oxooctadecanoic acid;9-Oxooctadecanoic acid;10-Oxooctadecanoic acid;11-Oxooctadecanoic acid;5-Hexyltetrahydro-2-furanoctanoic acid;5-Oxooctadecanoic acid;Ricinoleic acid;(12R)-12-Hydroxyoctadec-9-enoic acid;9,10-Epoxystearic acid;Methyl palmoxirate;13-Heptadecyn-1-ol;8-Heptadecenal;3-Methylcyclopentadecanone;(&#177;)-2-Dodecylcyclobutanone;Hexadecenal;(Z)-11-Hexadecenal;Hexadec-2-enal;9-Hexadec…	6.18323e+09	2.46763e+08	1.71545e+09	3.54622e+08	1.18105e+09	5.60974e+08	6.76648e+09	9.5263e+07	1.4545e+10	4.95694e+08	2.48597e+09	2.07493e+09	3.93366e+09	3.7568e+09	1.10863e+10	1.04237e+10	2.35243e+10	1.21172e+09	1.36963e+09	1.95233e+09	9.87943e+07	3.46458e+09	1.99863e+08	1.41137e+09	4.89811e+08	7.29776e+09	4.48935e+09	3.10905e+08	1.50084e+09	1.59472e+09	8.40018e+09	1.39142e+10	2.79532e+09	3.30037e+09	3.89885e+09	1.08666e+10	1.02778e+10
POS	POS_388.216_2.9727	388.216	2.9727	Gln Ile Gln	96.27	C16H29N5O6	NA	NA	NA	NA	NA	Androsterone sulfate;5a-Dihydrotestosterone sulfate;Etiocholanolone sulfate;Lorcainide;Epiandrosterone sulfate;Androstenediol 3-sulfate;N-Desethyl Sunitinib;[(3S,8R,9S,10S,13S,14S)-10,13-Dimethyl-17-oxo-1,2,3,4,5,6,7,8,9,11,12,14,15,16-tetradecahydrocyclopenta[a]phenanthren-3-yl] hydrogen sulfate	1.61934e+07	3.03711e+06	2.77131e+07	328043	1.79172e+06	7.91515e+06	980925	384882	711550	2.32021e+06	9.06779e+06	2.049e+06	407098	1.82606e+06	2.81902e+06	660203	512177	727108	711285	788619	1.28499e+06	604140	2.23204e+06	374227	1.21125e+06	393780	151748	812588	2.13656e+06	1.6529e+06	968411	637475	3.45311e+06	1.40716e+06	605520	386720	372247
POS	POS_127.05_2.9384	127.05	2.9384	Thymine	96.26	C5H6N2O2	Organoheterocyclic compounds	Diazines	HMDB0000262	C00178	map00240(Pyrimidine metabolism);map01100(Metabolic pathways);map01232(Nucleotide metabolism)	Thymine;Imidazoleacetic acid;1H-Imidazole-1-acetic acid;5-Methyl-1H-pyrazole-3-carboxylic acid;6-Methyluracil	1.8681e+06	1.61188e+07	5.25425e+06	3.3939e+06	1.32225e+07	1.38841e+07	2.28673e+06	8.71083e+06	6.45589e+06	1.81271e+07	7.20235e+06	6.73424e+06	6.95187e+06	1.20268e+06	5.26138e+06	1.00393e+07	2.23263e+06	1.66975e+07	2.74077e+06	4.13103e+06	7.26557e+06	5.22797e+06	6.72178e+06	4.86318e+06	9.7878e+06	3.59025e+06	3.72599e+06	2.30199e+07	1.41832e+07	4.80483e+06	4.92622e+06	6.96162e+06	4.51663e+06	6.98615e+06	8.76336e+06	8.18962e+06	5.31408e+06
POS	POS_251.099_0.7438	251.099	0.7438	Threonylmethionine	96.26	C9H18N2O4S	Organic acids and derivatives	Carboxylic acids and derivatives	NA	NA	NA	Hydroxyprolyl-Proline;Tetraacetylethylenediamine;Pyroglutamylvaline;Morph;L-Prolyl-4-hydroxy-L-prolin;(2S)-3-Hydroxy-1-[(2S)-pyrrolidine-2-carbonyl]pyrrolidine-2-carboxylic acid;Dicarbamoyl (2S)-2-aminopentanedioate	2.43219e+06	409804	1.90548e+07	641550	829863	1.26792e+06	3.73563e+07	503115	5.07943e+06	803595	640164	1.30658e+06	3.46761e+07	1.04468e+07	1.32722e+06	709298	6.27724e+06	887370	1.72348e+06	934490	5.7208e+07	2.50536e+06	9.85876e+06	1.79539e+06	534544	920739	2.9247e+06	1.48881e+06	3.88122e+06	1.09311e+06	1.55822e+06	450979	1.03567e+06	705701	741969	3.64442e+07	4.37316e+07
NEG	NEG_274.141_4.1135	274.141	4.1135	4,5-Dihydropiperlonguminine	96.25	C16H21NO3	Organoheterocyclic compounds	Benzodioxoles	HMDB0041488	NA	NA	Glutamyllysine;Lysylglutamic acid;gamma-Glutamyllysine;epsilon-(gamma-Glutamyl)-L-lysine;5-Ethyl-4-methyl-2-octylthiazole;2-Octyl-4-propylthiazole	739973	363275	1.72192e+06	105924	438079	463084	97344.6	569579	2.02502e+06	1.51022e+06	1.37189e+06	343770	853020	1.36657e+07	490772	265891	7.83751e+06	5.75144e+06	1.70391e+06	855114	400338	8.70605e+06	1.37167e+06	1.00665e+06	2.38307e+06	9.36242e+06	1.97002e+06	1.24042e+06	2.5832e+06	1.69751e+06	664917	2.92187e+06	2.51034e+06	8.5954e+06	1.8604e+07	2.94719e+06	3.25788e+06
NEG	NEG_371.258_6.4229	371.258	6.4229	Cesamet	96.25	C24H36O3	Organoheterocyclic compounds	Naphthopyrans	HMDB0014629	NA	NA	Cervonoyl ethanolamide;Nabilone;(3R, 6'Z)-3,4-Dihydro-8-hydroxy-3-(6-pentadecenyl)-1H-2-benzopyran-1-one;Cesamet;(6AR,10AR)-3-(1,1-Dimethylbutyl)-6A,7,10,10A-tetrahydro-6,6,9-trimethyl-6H-dibenzo[B,D]pyran	5.31635e+08	203120	325259	328525	881626	391651	442866	241466	7.71414e+08	4.97408e+07	413482	4.6944e+08	4.58419e+06	1.3825e+08	4.61503e+07	4.56651e+08	1.59763e+09	1.84259e+07	1.23509e+06	2.21222e+06	2.83261e+07	1.44616e+07	8.23888e+06	925910	2.31108e+07	5.1233e+06	5.98304e+06	1.06272e+06	5.9889e+08	1.88347e+06	6.2233e+06	7.15906e+08	5.28821e+06	2.19865e+07	3.54212e+06	3.22855e+06	1.51687e+08
POS	POS_83.06_8.9819	83.06	8.9819	3-Methylpyrazole	96.23	C4H6N2	Organoheterocyclic compounds	Azoles	NA	NA	NA	Acetonitrile;Fomepizole;1-Methylimidazole;2-Aminopyrrole;2-Methylimidazole;2,5-Dihydropyrimidine;4-Methylimidazole;Dihydropyridazine;Dihydropyrimidine	5.18942e+06	7.63687e+06	7.66789e+06	5.56691e+06	7.24962e+06	1.41403e+07	5.94248e+06	9.52207e+06	4.53055e+06	5.27065e+06	8.3095e+06	5.00994e+06	6.72558e+06	1.14356e+07	7.11209e+06	6.84146e+06	6.85079e+06	7.25432e+06	8.48813e+06	6.23816e+06	6.79831e+06	4.76319e+06	1.11351e+07	3.52376e+06	5.22265e+06	6.54534e+06	8.83184e+06	5.87815e+06	7.26404e+06	4.58529e+06	4.17254e+06	6.96543e+06	5.17796e+06	6.5627e+06	5.30955e+06	1.39815e+07	5.62318e+06
NEG	NEG_338.27_5.2289	338.27	5.2289	N-Oleoyl Glycine	96.22	C20H37NO3	Organic acids and derivatives	Carboxylic acids and derivatives	NA	NA	NA	Oleoyl glycine;cis-Hydroxy Perhexiline;Monohydroxyperhexiline;Linoleamide	1.19013e+06	3.0895e+06	5.05532e+06	1.10033e+07	1.29784e+06	253115	3.93551e+06	291368	1.39693e+07	369366	3.93031e+07	9.65586e+06	2.86657e+07	7.04562e+06	4.63382e+07	9.28613e+06	1.4172e+07	1.75451e+07	1.90146e+06	4.55342e+06	498976	1.46133e+07	1.40835e+06	1.28083e+06	645486	8.12264e+06	1.6469e+06	4.45415e+06	1.57625e+06	2.24405e+06	4.81937e+06	6.9452e+06	1.55302e+07	2.48173e+07	9.65998e+06	1.31343e+07	1.10631e+07
POS	POS_135.101_3.3196	135.101	3.3196	Diglyme	96.22	C6H14O3	Organic oxygen compounds	Organooxygen compounds	NA	NA	NA	Polypropylene glycol (m w 1,200-3,000);Diglyme;Trimethylolpropane	1.59195e+06	45256.2	644634	92385.7	293077	688930	46321.5	194412	1.15258e+06	2.1473e+06	57316.7	237289	485026	188550	300305	126583	543917	2.30649e+06	257056	71100.3	1.09741e+06	53870.7	3.20471e+06	139140	807640	234715	41601.5	321667	1.15048e+06	59896.9	190865	676285	59578.6	751367	9.99205e+06	317935	35686.9
NEG	NEG_249.186_5.8549	249.186	5.8549	1,2-Bis(2-(4,5-dihydro-1H-imidazol-2-yl)propan-2-yl)diazene	96.21	C12H22N6	Organoheterocyclic compounds	Imidolactams	NA	NA	NA	Norambreinolide;3-Methyl-alpha-ionyl acetate;[2,2-Bis(2-methylpropoxy)ethyl]benzene;a Methyl farnesoate;4,7,10,13-Hexadecatetraenoic acid;Triton X-100;Hexadeca-7,10,13-trienoic acid;Hexadecatrienoic acid;Sodium myristate;delta-Amorphene;(-)-3,5-Cadinadiene;alpha-Santalene;Sesquisabinene;beta-Selinene;Aristolene;2,7,10-Bisabolatriene;Sesquithujene;Daucene;Valencene;(2Z,4E,6E)-2,4,6,10-Farnesatetra…	2.04311e+06	3.96199e+06	4.08165e+08	8.82765e+06	5.97485e+06	4.27774e+07	1.20748e+09	1.57871e+06	4.91222e+07	4.56245e+06	1.02726e+07	2.76602e+07	5.794e+07	2.10083e+08	2.35019e+09	7.45078e+07	1.17178e+08	1.52506e+09	5.16724e+08	3.65862e+07	3.8446e+06	2.13368e+08	1.94833e+08	3.76895e+08	2.29427e+07	2.2979e+07	1.06152e+07	5.84456e+07	5.06956e+06	8.84924e+06	5.76529e+07	1.27756e+09	1.06326e+07	1.35238e+07	4.76733e+08	1.07417e+08	1.67647e+07
POS	POS_250.186_3.8454	250.186	3.8454	5-Butyl-4-hydroxy-3-methyl-6-(3-methyl-2-buten-1-yl)-2(1H)-pyridinone	96.21	C15H23NO2	NA	NA	NA	NA	NA	3-Mercaptohexyl hexanoate	1.0469e+06	250814	61336.7	308464	35030.6	92430	26589.4	251074	412934	1.05016e+06	276716	887567	97301.6	135382	441514	454446	126210	1.09813e+06	363557	24784.5	194324	1.11739e+06	407542	126633	588215	347868	52060.3	28795.2	252179	214744	256360	432456	91844.2	1.6639e+06	308910	130902	72058.7
NEG	NEG_102.056_0.7442	102.056	0.7442	DL-3-Aminoisobutyric acid	96.19	C4H9NO2	Organic acids and derivatives	Carboxylic acids and derivatives	HMDB0003911	C05145	NA	Dimethylglycine;gamma-Aminobutyric acid;L-alpha-Aminobutyric acid;D-alpha-Aminobutyric acid;2-Aminoisobutyric acid;(R)-beta-Aminoisobutyric acid;3-Aminoisobutanoic acid;Butyl nitrite;3-Aminobutanoic acid;O-Acetylethanolamine;N-Ethylglycine;N-Methylalanine;Propanamide, 2-hydroxy-2-methyl-;alpha-Aminobutyric acid;1-Amino-4-hydroxybutan-2-one;Ethyl glycinate;Isobutyl nitrite;N-Methyl-DL-alanine;Ally…	2.38556e+07	3.8972e+07	2.60963e+07	5.18396e+07	2.28164e+07	4.50785e+06	1.08241e+07	4.71132e+06	3.31178e+07	1.26407e+07	4.24965e+07	2.25851e+07	1.21231e+07	1.70413e+07	5.78918e+07	1.28006e+07	1.04611e+07	1.3217e+07	7.84281e+07	5.72121e+07	6.3318e+06	3.58768e+07	2.60421e+07	1.499e+07	5.91375e+06	1.45985e+07	8.34389e+06	6.28176e+07	6.14632e+07	4.66347e+07	3.28125e+07	3.73335e+07	4.30074e+07	3.7648e+07	2.57393e+07	3.92192e+07	2.0957e+07
POS	POS_597.446_9.0346	597.446	9.0346	DG 33:4	96.19	C36H62O5	Lipids and lipid-like molecules	Glycerolipids	HMDB0056004	NA	NA	1,2-Epoxy-1,2,7,7',8,8',11,12-octahydro-psi,psi-carotene;DG(15:0/18:4(6Z,9Z,12Z,15Z)/0:0);DG(18:4(6Z,9Z,12Z,15Z)/15:0/0:0);DG(15:0/0:0/18:4n3)	1.06742e+06	1.24233e+06	1.21404e+06	3093.42	1.13898e+07	141185	177519	617189	3.26048e+06	519675	3.07692e+06	6.36485e+06	176269	1.36645e+06	382590	2.21661e+06	1.64473e+06	899658	561310	481490	5.81569e+06	1.56019e+06	866569	1.91488e+06	1.36917e+06	1.30376e+06	7836.66	833770	710409	6.37019e+06	435701	619590	400537	1.36473e+06	434597	4.79059e+06	664530
POS	POS_102.079_2.9493	102.079	2.9493	Betaine aldehyde	96.16	C5H12NO	Organic nitrogen compounds	Organonitrogen compounds	HMDB0001252	C00576	map00260(Glycine, serine and threonine metabolism);map01100(Metabolic pathways)	NA	1.18039e+06	1.23577e+06	4.71683e+06	4.02764e+06	3.36221e+06	2.43816e+06	1.64661e+06	2.16256e+06	1.49664e+06	1.70796e+06	3.11092e+06	1.79939e+06	2.06752e+06	3.51172e+06	1.68375e+06	1.7612e+06	1.38352e+06	1.52114e+06	7.11967e+06	1.41804e+07	4.12673e+06	4.44044e+06	2.82105e+06	1.80389e+06	2.41253e+06	1.23934e+06	1.00427e+07	4.55971e+06	1.72597e+06	7.37136e+06	5.94344e+06	1.41557e+06	5.80314e+06	1.66348e+06	5.59661e+06	2.52829e+06	1.50942e+06
POS	POS_345.239_4.6278	345.239	4.6278	5(Z),8(Z),11(Z)-Eicosatrienoic acid methyl ester [IIN-based on: CCMSLIB00003137415]	96.16	NA	NA	NA	NA	NA	NA	Medroxyprogesterone;17-HDoHE;19(20)-EpDPE;16(17)-EpDPE;Medrysone;Testosterone Propionate;Anacardic acid;3-Hydroxyneogrifolin;10-HDoHE;11-HDoHE;16-HDoHE;20-HDoHE;4-HDoHE;7-HDoHE;8-HDoHE;4-Hydroxy-all-trans-retinyl acetate;14-Hydroxydocosahexaenoic acid;17(R)-HDoHE;Epoxydocosapentaenoic acid;metenolone acetate;methoxyprogesterone;(8R,9S,10R,13S,14S,16R,17S)-16-Ethyl-17-(2-hydroxyacetyl)-13-methyl-2…	6.80211e+06	7.25098e+06	1.42792e+07	1.59627e+07	8.83461e+06	1.17366e+06	2.58838e+06	2.92523e+06	4.75503e+06	3.72803e+06	6.15016e+06	4.54903e+06	6.98701e+06	63190.2	4.14092e+06	3.83737e+06	1.73924e+07	3.03345e+06	1.11462e+07	9.30138e+06	1.65023e+06	4.43475e+06	2.36978e+06	1.01741e+07	2.68799e+06	2.19596e+06	970989	1.44587e+07	9.68026e+06	1.44252e+07	8.14319e+06	6.37919e+06	1.39155e+07	3.63729e+06	3.86338e+06	956714	1.85644e+07
POS	POS_247.165_9.052	247.165	9.052	NCGC00385962-01_C16H24O3_	96.16	C16H24O3	Phenylpropanoids and polyketides	Macrolides and analogues	NA	NA	NA	3,3'-Iminodipropionitrile;Linalyl isobutyrate;Linalyl butyrate;Ethyl (2E,6Z)-dodecadienoate;alpha-Terpineol butanoate;Isobornyl isobutyrate;Terpinyl isobutyrate;Allyl undecylenate;2-Propenyl cyclohexanepentanoate;Bornyl butyrate;Neryl butyrate;Geranyl 2-methylpropanoate;Lavandulyl butyrate;Butenylcarnitine;3-Butenylcarnitine;butenoylcarnitine	2.05673e+07	2.9817e+07	2.54158e+07	1.96128e+07	3.90994e+07	4.96031e+07	2.14948e+07	2.86563e+07	2.17852e+07	2.13967e+07	2.40824e+07	2.60978e+07	2.61414e+07	5.69331e+07	2.30939e+07	2.44716e+07	1.92102e+07	2.44646e+07	2.32449e+07	2.03811e+07	3.73267e+07	2.14752e+07	4.26755e+07	2.21322e+07	3.0389e+07	2.01766e+07	2.11775e+07	1.91463e+07	2.24844e+07	1.93317e+07	2.16753e+07	2.27857e+07	1.87543e+07	2.06091e+07	2.5351e+07	2.306e+07	1.88158e+07
NEG	NEG_497.364_8.3956	497.364	8.3956	Oleanolic acid 3-acetate	96.16	C32H50O4	Lipids and lipid-like molecules	Prenol lipids	NA	NA	NA	Tsugaric acid A;beta-Boswellic acid acetate;Acetylursolic acid;Ursololactone;3-O-Acetyloleanolic acid;(1R,3S,5Z)-5-[(2E)-2-[(1R,3As,7aR)-1-[(2R)-3-ethoxy-7-ethyl-7-hydroxynon-4-yn-2-yl]-7a-methyl-2,3,3a,5,6,7-hexahydro-1H-inden-4-ylidene]ethylidene]-4-methylidenecyclohexane-1,3-diol;Oleanolic acid 3-acetate;7,11-Dioxolanost-8-en-3-yl acetate;Phylloquinol;2',3'-Dihydro-phytomenadione;Dihydrovitami…	3.80871e+06	1.52309e+06	65726	867847	78694.4	17368.5	892626	173375	326666	386826	1.51422e+06	13255.2	693669	1.38994e+06	57040.5	976515	1.38034e+06	533897	122877	15092.5	843037	3.71088e+06	20327.5	12448.1	33257.4	55942.1	13012.8	1.82631e+06	122935	1.28367e+06	14167.9	1.18232e+06	248005	83702.7	74480.5	199019	4.90766e+06
NEG	NEG_498.288_3.8123	498.288	3.8123	Taurochenodesoxycholic acid	96.15	C26H45NO6S	Lipids and lipid-like molecules	Steroids and steroid derivatives	HMDB0000951	C05465	map00120(Primary bile acid biosynthesis);map00121(Secondary bile acid biosynthesis);map04976(Bile secretion);map04979(Cholesterol metabolism)	Tauroursodeoxycholic acid;Taurodeoxycholic acid;Chenodeoxycholyltaurine;Beloranib;LysoPE(0:0/16:0);LysoPE(16:0/0:0);Sambutoxin;[3-[2-Aminoethoxy(hydroxy)phosphoryl]oxy-2-hydroxypropyl] hexadecanoate;LysoPE(0:0/15:0);LysoPE(15:0/0:0);Dodecanoyl-sn-glycero-3-phosphocholine (isomer 1) (LPC(12:0) i1) &#8224; &#8225;;Dodecanoyl-sn-glycero-3-phosphocholine	1.47854e+06	2.94447e+07	2.2125e+06	1.55388e+06	3.79992e+06	1.57307e+07	2.10444e+07	7.32333e+08	1.50821e+07	2.31806e+07	9.00677e+06	4.62265e+06	1.76718e+06	2.96241e+06	1.3833e+06	5.39356e+06	5.27429e+07	4.36509e+07	3.32684e+07	4.52993e+06	4.44732e+07	1.97772e+08	1.41725e+08	1.7379e+07	4.41659e+06	1.41712e+07	1.14976e+07	3.06146e+07	3.78478e+07	4.88903e+06	3.66526e+06	6.11233e+06	2.09511e+06	1.38195e+07	1.89049e+07	4.98747e+07	7.19527e+07
NEG	NEG_324.262_5.6219	324.262	5.6219	5-Oxo-ETE	96.15	C20H30O3	Lipids and lipid-like molecules	Fatty Acyls	NA	NA	NA	NA	2.6446e+06	36153.6	1.63835e+07	1.533e+08	178130	26816.7	393363	2.33614e+06	1.77392e+06	5.70006e+06	7.85482e+06	5.77625e+06	325250	1.49953e+06	2.6183e+06	40069.4	9.27831e+06	1.21759e+08	3.02969e+06	1.73894e+06	2.90632e+06	119974	16119.1	20829.4	4.08508e+07	1.32038e+07	1.61898e+06	5.82312e+06	48926.8	784254	262974	4.60859e+06	58825.8	1.61389e+08	6.96873e+06	343488	2.27459e+06
POS	POS_473.322_5.0405	473.322	5.0405	DG 8:0_16:3	96.15	C27H46O5	Lipids and lipid-like molecules	Glycerolipids	NA	NA	NA	NA	813138	1.43982e+07	4.05938e+06	6.84199e+06	6.94707e+06	1.96513e+06	3.26693e+06	1.65328e+06	982994	3.60967e+06	1.53677e+07	255025	8.50475e+06	724326	8.15274e+06	2.58175e+06	5.56428e+06	5.31641e+06	1.00851e+07	1.40338e+07	6.76675e+06	2.20411e+06	1.91543e+07	4.5264e+06	1.1702e+06	7.26799e+06	4.32263e+06	8.96337e+06	7.1326e+06	562736	6.23052e+06	5.03186e+06	6.13439e+06	7.06953e+06	2.78242e+07	4.4897e+06	9.20437e+06
NEG	NEG_471.348_5.5292	471.348	5.5292	HEDERAGENIN	96.14	C30H48O4	Lipids and lipid-like molecules	Prenol lipids	NA	NA	NA	Maslinic acid;Lucidumol A;Queretaroic acid;Priverogenin A;(3beta,23xi)-3,23-Dihydroxycycloart-24-en-26-oic acid;Pomolic acid;20beta-Hydroxyursolic acid;Azukisapogenol;delta-Maslinic acid;Sebiferenic acid;Momordicin I;Ganoderic acid U;Ganodermanontriol;Epoxyganoderiol A;(3b,22S,24E)-3,22-Dihydroxycycloart-24-en-26-oic acid;27-Hydroxyisomangiferolic acid;Albigenic acid;Rubitic acid;Ganoderiol E;3al…	1.88327e+08	1.42279e+06	7.29073e+06	1.46775e+07	1.90577e+07	1.99505e+06	444934	444726	9.71871e+08	9.01127e+06	1.68724e+07	2.05687e+08	1.09788e+06	1.04953e+07	2.26227e+06	658402	6.43989e+06	3.84492e+06	5.57596e+06	1.04252e+06	6.10893e+06	4.85437e+06	4.72283e+06	2.72994e+06	5.80453e+06	7.14655e+06	726460	6.26029e+06	9.41391e+07	252866	7.12661e+06	4.36962e+07	3.38557e+06	9.37099e+06	5.17186e+07	1.66624e+07	1.52921e+06
POS	POS_527.155_0.7704	527.155	0.7704	1-Kestose	96.13	C18H32O16	Organic oxygen compounds	Organooxygen compounds	HMDB0011729	C03661	NA	Gemcitabine;Desaminosulfamethazine;Difluorodeoxycytidine;Gemctitabine;Maltotriose;Levan;3-Galactosyllactose;Dextrin;1-Kestose;Melezitose;Gentiotriose;Neokestose;Galactotriose;6-O-Glucosylmaltose;beta-D-Fructofuranosyl alpha-D-glucopyranosyl-(1-&gt;4)-D-glucopyranoside;Panose;6-Kestose;Umbelliferose;Fagopyritol B2;beta-D-Galactopyranosyl-(1-&gt;2)-[beta-D-galactopyranosyl-(1-&gt;4)]-D-galactose;be…	1.34269e+07	458288	7.88655e+06	2.05366e+06	1.55779e+06	3.37043e+07	8.58724e+06	1.42228e+07	1.1169e+06	1.4482e+06	526461	3.20672e+06	6.69079e+06	506290	278649	1.20886e+06	1.13187e+06	493470	1.0622e+06	74392.7	2.44655e+07	1.29916e+06	8.11876e+06	1.6546e+06	5.09089e+06	466177	1.92146e+08	1.75653e+07	1.36749e+06	1.35622e+07	416400	29815	2.56267e+06	256081	1.17742e+06	169118	3.05175e+06
NEG	NEG_270.049_3.9453	270.049	3.9453	Luteolinidin	96.13	C15H11O5	Phenylpropanoids and polyketides	Flavonoids	HMDB0029249	C08652	NA	N-Methyl-D-glucamine dithiocarbamate;2-[Carbamimidoyl(phosphonomethyl)amino]acetic acid	773513	2.21088e+07	2.36248e+07	1.37533e+09	609439	5.86336e+07	1.27783e+06	5.70784e+07	896397	2.54248e+06	7.57454e+06	27919.1	1.77483e+07	347114	658598	478400	29606.3	1.08741e+06	1.1633e+07	9.59827e+06	1.12528e+06	8.78544e+06	7.34303e+06	7.54443e+07	836936	1.46815e+06	2.01987e+06	3.7527e+08	327099	2.41334e+07	5.92366e+06	3.46102e+07	1.01867e+09	332997	2.32808e+06	316442	556770
POS	POS_209.116_3.3199	209.116	3.3199	Asarone	96.09	C12H16O3	Benzenoids	Phenol ethers	HMDB0029872	C17821	NA	Isoelemicin;gamma-Asarone;Jasmine ketolactone;(Z)-3-Oxo-2-(2-pentenyl)-1-cyclopenteneacetic acid;5-Deoxydiplosporin;trans-Isoasarone;Elemicin;4-Methoxybenzyl butanoate;3,4-Dihydro-6-methoxy-3,7-dimethyl-1H-2-benzopyran-8-ol;Amyl salicylate;2-Phenoxyethyl isobutyrate;Isoamyl salicylate;3,4-Dihydro-6-methoxy-2,2-dimethyl-2H-1-benzopyran-4-ol;2-Methyl-3-methoxy-4-phenylbutyric acid;1,2,4-Trimethoxy-…	8.71913e+06	5.71109e+06	1.12084e+07	5.73854e+06	2.0197e+06	4.11496e+06	1.52627e+06	3.00682e+06	7.72017e+06	2.3905e+07	2.50082e+07	2.03259e+06	6.70785e+06	354211	9.74115e+06	6.31325e+06	6.09686e+06	1.09846e+07	6.08955e+06	6.23197e+06	2.75084e+06	2.39148e+06	1.22428e+07	8.50567e+06	6.09425e+06	3.51668e+06	681353	8.02346e+06	1.84876e+07	1.92248e+07	2.69501e+06	3.14264e+07	3.45432e+07	1.03575e+07	1.21434e+07	5.79087e+06	1.80455e+06
POS	POS_340.28_4.8865	340.28	4.8865	Phytosphingosine	96.07	C18H39NO3	Organic nitrogen compounds	Organonitrogen compounds	HMDB0004610	C12144	map00600(Sphingolipid metabolism);map01100(Metabolic pathways)	4-hydroxysphinganine	319366	2.23885e+07	4.78425e+07	1.29142e+06	9.66942e+06	9.69606e+06	3.64536e+07	3.71782e+07	1.11526e+06	4.4657e+06	6.09258e+06	1.26637e+07	3.75707e+06	962061	7.39214e+06	954349	6.05531e+06	3.56238e+06	839416	466357	5.94459e+06	4.83386e+06	3.71188e+07	1.74023e+07	3.19793e+06	1.71076e+07	5.07339e+06	4.11507e+07	1.24299e+07	1.62934e+07	4.28235e+06	3.84508e+06	1.30029e+07	1.74433e+07	5.75632e+06	6.69753e+06	1.07745e+07
NEG	NEG_204.067_3.3396	204.067	3.3396	Indolelactic acid	96.06	C11H11NO3	Organoheterocyclic compounds	Indoles and derivatives	HMDB0000671	C02043	NA	Cinnamoylglycine;Edulitine;Methyl 1-methoxy-1H-indole-3-carboxylate;3-Indolehydracrylic acid;5-Ethyl-5-phenyl-1,3-oxazolidine-2,4-dione;Methyl oxindole-3-acetate;Pyridoxaminium(1+);N-Hydroxy-1-aminonaphthalene;1-Amino-2-naphthol;2-Quinolinylmethanol;4-Amino-1-naphthol;Indole-3-carboxaldehyde;1-Hydroxyisoquinoline;4-Hydroxyquinoline;4,1-Benzoxazepine	3.10223e+06	4.07628e+06	4.39811e+06	6.24978e+06	3.07568e+06	8.22304e+06	3.27795e+06	2.5329e+06	4.38566e+06	2.71208e+06	2.15442e+06	3.96011e+06	7.75537e+06	5.01639e+06	7.51272e+06	3.47411e+06	2.09739e+06	2.66204e+06	7.76387e+06	8.16624e+06	6.63615e+07	3.37501e+06	2.55018e+06	1.0617e+07	2.51278e+06	6.59196e+06	1.09393e+07	2.78811e+06	3.10559e+06	3.50587e+06	1.17793e+06	3.9453e+06	1.3686e+06	1.23349e+07	1.12506e+07	2.86513e+06	1.34875e+06
POS	POS_251.114_4.155	251.114	4.155	Methaqualone	96.05	C16H14N2O	Organoheterocyclic compounds	Diazanaphthalenes	HMDB0038854	C07560	NA	1,4'-Bipiperidine-1'-carboxylic acid;Brivaracetam;2-(2-Cyclohexylethylhydrazono)propionic acid;Metyrapol;7-Methoxy-1,2,3,4-tetrahydroacridin-9-amine;5-Methoxy-3-(1,2,3,6-tetrahydropyridin-4-yl)-1H-indole;4-(3-Pyridin-2-yl-[1,2,4]oxadiazol-5-yl)-butyric acid	796613	456475	591990	282307	1.68437e+06	2.51966e+06	1.25003e+06	93793.9	1.02191e+06	1.84661e+06	4.59815e+06	3.46089e+06	1.72037e+06	306829	2.56619e+06	1.65474e+06	547537	2.11407e+06	1.81295e+06	3.11908e+06	582844	1.11103e+06	461963	3.70427e+06	1.20518e+06	1.64763e+06	1.42554e+06	2.43878e+06	1.67833e+06	1.67458e+06	1.74088e+06	2.06959e+06	1.10733e+06	5.07034e+06	1.63898e+06	1.14721e+06	4.81891e+06
NEG	NEG_408.282_3.8399	408.282	3.8399	AM1172	96.05	C27H39NO2	NA	NA	NA	NA	NA	N-Tetradecyl-N,N-dimethyl-3-ammonio-1-propanesulfonate	9.40828e+06	5.10872e+08	8.05522e+08	2.27021e+07	5.43844e+08	1.66078e+08	1.21668e+08	1.13654e+07	4.49052e+06	1.63848e+07	1.40682e+09	4.68256e+07	4.58409e+08	2.41049e+08	1.88619e+07	2.57752e+07	4.12482e+07	1.355e+07	1.22662e+09	1.27973e+09	4.13011e+08	1.01604e+08	1.29333e+08	5.87611e+08	2.37091e+07	3.17514e+07	2.42872e+08	6.40015e+08	6.54572e+07	1.79865e+09	7.52189e+08	4.45277e+07	8.75306e+08	2.64798e+07	3.56307e+07	2.21235e+08	1.76566e+08
POS	POS_480.306_4.4959	480.306	4.4959	Glycerophospho-N-Oleoyl Ethanolamine	96.05	C23H46NO7P	NA	NA	NA	NA	NA	LysoPE(0:0/18:1(11Z));LysoPE(0:0/18:1(9Z));LysoPE(18:1(11Z)/0:0);LysoPE(18:1(9Z)/0:0);3-Hydroxy-11Z-octadecenoylcarnitine;3-Hydroxy-9Z-octadecenoylcarnitine;(9Z)-3-Hydroxyoctadecenoylcarnitine;(12E)-9-Hydroxyoctadecenoylcarnitine;(12Z)-10-Hydroxyoctadecenoylcarnitine;(9Z)-12-Hydroxyoctadec-9-enoylcarnitine;3-Oxooctadecanoylcarnitine;hydroxyoctadecenoylcarnitine;1-(11Z,14Z-eicosadienoyl)-glycero-3…	199240	3.22856e+06	294581	998353	1.46276e+07	2.41261e+06	2.12022e+07	2.10101e+07	1.18209e+07	3.59282e+06	327157	8.92155e+06	4.02082e+06	1.19663e+06	8.91276e+06	2.35261e+06	2.86505e+06	4.63239e+06	1.73842e+07	6.27069e+06	4.99108e+06	1.33461e+07	552814	6.34055e+06	329264	1.1419e+07	6.15724e+07	4.80493e+07	2.77096e+07	1.94376e+07	2.13464e+06	2.34061e+06	8.02342e+06	2.0905e+07	6.31045e+06	256047	1.63169e+07
NEG	NEG_185.118_3.6823	185.118	3.6823	8-oxodecanoic acid	96.03	C10H18O3	Organic acids and derivatives	Keto acids and derivatives	NA	NA	NA	3-Oxodecanoic acid;Ethyl (3R,5Z)-3-hydroxy-5-octenoate;3-Hydroxy-5Z-octenyl acetate;(1S,2S,4S,5R)-1,8-Epoxy-p-menthane-2,5-diol;6-Methyl-2-methylene-6-octene-1,3,8-triol;(1beta,2beta,5beta)-p-Menth-3-ene-1,2,5-triol;(E)-10-Hydroxy-8-decenoic acid;6-Hexyl-1,4-dioxan-2-one;5-Hexyl-1,4-dioxan-2-one;2-Methylbutyl 3-hydroxy-2-methylidenebutanoate;3-Methylbutyl 3-hydroxy-2-methylidenebutanoate;exo,exo-…	3.02377e+06	4.63951e+06	8.53271e+06	4.08948e+06	6.95666e+06	6.55428e+06	9.92318e+06	9.06032e+06	2.94098e+06	7.63088e+06	6.50431e+06	5.95618e+06	4.91184e+06	9.72597e+06	3.82256e+06	4.51875e+06	3.12976e+06	1.08335e+07	3.13525e+06	2.98057e+06	1.38799e+07	4.08521e+06	8.9065e+06	4.49611e+06	1.15119e+07	3.40762e+06	3.81188e+06	4.37716e+06	8.25853e+06	4.44877e+06	9.3697e+06	3.68077e+06	4.83842e+06	2.9588e+06	4.58779e+06	9.73514e+06	1.91265e+06
NEG	NEG_128.071_1.1603	128.071	1.1603	Pipecolic acid	96	C6H11NO2	Organic acids and derivatives	Carboxylic acids and derivatives	HMDB0000070	C00408	map00310(Lysine degradation);map00960(Tropane, piperidine and pyridine alkaloid biosynthesis);map01060(Biosynthesis of plant secondary metabolites);map01064(Biosynthesis of alkaloids derived from ornithine, lysine and nicotinic acid);map01100(Metabolic pathways);map01110(Biosynthesis of secondary metabolites);map01120(Microbial metabolism in diverse environments)	Pipecolic acid;L-Pipecolic acid;N4-Acetylaminobutanal;D-Pipecolic acid;Vigabatrin;L-trans-4-Methyl-2-pyrrolidinecarboxylic acid;3-Acetamidobutanal;(2E)-Decenoyl-ACP;1-Piperidine carboxylic acid;1-Methylpyrrolidine-2-carboxylic acid;(1r,2s)-2-Aminocyclopentanecarboxylic acid;(2R)-2-Methylpyrrolidine-1-carboxylic acid;2-Aminoethyl methacrylate;3-Pyrrolidineacetic acid;Isonipecotic acid;Nipecotic ac…	2.7507e+06	1.60274e+06	1.37212e+06	82339.8	262665	1.50184e+06	347465	600416	3.51531e+06	582081	1.42566e+06	1.68029e+06	2.37942e+06	3.72858e+06	1.47002e+07	652575	1.00112e+07	2.69096e+06	2.47306e+06	2.02962e+06	1.69645e+06	2.0639e+06	134402	115594	1.09648e+06	3.02081e+06	1.38997e+06	762753	1.7461e+06	486505	694856	1.01431e+07	1.2512e+06	6.31187e+06	615674	1.09127e+07	145086
NEG	NEG_285.243_5.5807	285.243	5.5807	10-hydroxyheptadecanoic acid	95.98	C17H34O3	Lipids and lipid-like molecules	Fatty Acyls	NA	NA	NA	Avocadene;12-hydroxyheptadecanoic acid;Methyl 16-hydroxyhexadecanoate;Palmitaldehyde;2-Hexadecanone;Pentadecanal;2-Pentadecanone;Heptyl ketone;Pentadecanone	5.4968e+06	2.19882e+07	6.66852e+07	5.87206e+06	1.60277e+07	2.43959e+07	6.79518e+07	9.17927e+06	1.72351e+08	4.39876e+06	4.01386e+08	2.83384e+07	9.48317e+07	2.47396e+07	2.70962e+08	9.98742e+07	2.59286e+08	1.13373e+07	1.33959e+08	3.12187e+08	3.45862e+06	3.09081e+07	1.15325e+07	2.22009e+07	1.69077e+07	4.15224e+08	5.27552e+07	4.67253e+07	6.89406e+06	9.58851e+07	6.74548e+07	1.7403e+08	1.90705e+08	5.1561e+07	3.6444e+07	6.90826e+07	1.06479e+08
POS	POS_349.197_4.7735	349.197	4.7735	NCGC00380451-01_C20H28O5_2-(3-Furyl)-7,8-dihydroxy-6a,7,10b-trimethyldodecahydro-4H-benzo[f]isochromen-4-one	95.98	C20H28O5	Lipids and lipid-like molecules	Prenol lipids	NA	NA	NA	NA	2.71634e+06	332000	1.6642e+06	415866	1.53362e+06	1.52652e+06	3.11427e+06	2.72382e+06	182520	7.06631e+06	454012	433782	970141	200754	1.03908e+06	601448	523049	1.12838e+06	861925	557250	40803.8	655014	242648	521502	683446	150806	124421	1.14226e+06	1.41532e+06	680850	334019	4.90542e+06	1.68464e+06	5.68882e+06	229647	3.63593e+06	2.62242e+06
POS	POS_148.075_3.5479	148.075	3.5479	3-methyloxyindole	95.97	C9H9NO	Organoheterocyclic compounds	Indoles and derivatives	NA	NA	NA	1-(2-Furanylmethyl)-1H-pyrrole;4-(2-Furanylmethylene)-3,4-dihydro-2H-pyrrole;3-(2-Furanylmethyl)-1H-pyrrole;5-Methoxyindole;Cinnamamide;methoxyindole;Phenethyl isocyanate;(R)-pantoate;3-Methyloxindole	1.30329e+07	1.03809e+06	204378	1.06887e+06	125377	1.38058e+06	734309	907210	924707	2.02952e+06	2.6864e+06	937320	276973	673578	1.50498e+07	718381	496395	123180	159195	810590	1.46407e+06	483438	885872	523967	531268	3.08093e+07	513352	39716.8	1.94171e+07	2.07848e+06	1.08319e+06	842119	3.4091e+06	1.71746e+06	344513	1.13394e+06	709452
NEG	NEG_287.222_3.9621	287.222	3.9621	Unknown (carbon number 16)	95.95	C16H32O4	NA	NA	NA	NA	NA	NA	1.08074e+06	486740	2.30169e+07	1.63547e+06	2.68537e+06	672068	1.24187e+06	9.05023e+06	2.43955e+06	1.51113e+07	146984	5.77375e+06	8.62915e+06	3.31388e+06	2.83899e+06	4.55794e+06	638061	2.42848e+07	5.58148e+07	1.32968e+06	3.21499e+06	7.10883e+06	1.58216e+06	1.67455e+06	3.68862e+06	1.47794e+06	1.38517e+06	3.94663e+06	957040	156827	704631	2.08045e+06	4.944e+06	4.44586e+07	6.07998e+06	1.82284e+06	1.174e+06
POS	POS_471.307_4.7987	471.307	4.7987	3-Hydroxyspirost-9(11)-en-12-one, 3-Ac	95.95	C29H42O5	Lipids and lipid-like molecules	Prenol lipids	NA	NA	NA	17,23-Epoxy-29-hydroxy-27-norlanost-8-ene-3,15,24-trione;(3beta,17alpha,23S)-17,23-Epoxy-3,29-dihydroxy-27-norlanosta-7,9(11)-diene-15,24-dione;19alpha-19-Hydroxy-3,11-dioxo-12-ursen-28-oic acid;Polyglycerol esters of fatty acids;Porrigenin A;Asperagenin;Fuziline	2.45686e+06	5.60635e+06	2.19972e+07	1.17242e+06	7.95019e+06	2.35365e+07	5.40241e+06	1.4849e+06	4.21665e+06	1.31038e+06	3.54279e+06	6.23941e+06	3.81451e+06	262568	1.15342e+06	1.12896e+07	9.75996e+06	2.43494e+06	7.94466e+06	7.53345e+06	5.89248e+06	1.31939e+06	7.54222e+06	7.65932e+06	8.20165e+06	3.79457e+06	7.32359e+06	2.2496e+06	2.18365e+06	2.03515e+06	3.01479e+06	5.61445e+06	2.68416e+06	5.59375e+06	7.99016e+06	4.60007e+06	3.54384e+06
NEG	NEG_153.019_3.0464	153.019	3.0464	1,1,1-Trifluoro-2,4-pentanedione	95.91	C5H5F3O2	Organic oxygen compounds	Organooxygen compounds	NA	NA	NA	Gentisic acid;2-Pyrocatechuic acid;Protocatechuic acid;2,6-Dihydroxybenzoic acid;3,5-Dihydroxybenzoic acid;2,4-Dihydroxybenzoic acid;Patulin;2,4,6-trihydroxybenzaldehyde;3,4,5-Trihydroxybenzaldehyde;Terreic acid;Biurea;Quinone;1,2-Benzoquinone;Furofuran;Oxybutynin AL	1.11209e+06	1.26623e+06	969748	4.64113e+06	1.33255e+07	3.91845e+06	7.11202e+06	616287	2.12179e+06	1.20376e+06	428406	1.42089e+06	463283	1.10507e+06	444081	613222	2.74167e+06	1.27769e+06	2.12493e+06	1.36756e+06	743643	1.25432e+06	6.65183e+06	1.02855e+06	1.24612e+06	1.17527e+06	283730	2.40905e+06	3.69861e+06	713950	836838	503288	1.16237e+06	737449	2.06613e+06	6.45436e+06	566358
POS	POS_411.248_4.6437	411.248	4.6437	Val Arg His	95.91	C17H30N8O4	NA	NA	NA	NA	NA	LysoPA(0:0/16:0);LysoPA(16:0/0:0);2-Dicyclohexylphosphino-2',6'-dimethoxybiphenyl;Vesatolimod;DG(8:0/10:0/0:0);DG(8:0/0:0/10:0);DG(10:0/8:0/0:0);DG(10:0/0:0/8:0);Cavipetin C;7alpha-hydroxy-3-oxochol-4-en-24-oic Acid	2.96199e+07	172679	1.92835e+06	864685	6.01057e+06	3.0509e+06	36871	989993	1.16952e+07	1.05863e+07	25962.9	2.39936e+06	1.02731e+06	1.70089e+06	1.08989e+07	1.60794e+07	6.29236e+06	1.17972e+06	31070.2	59631	842159	5.05907e+07	1.2252e+06	1.60849e+06	4.03634e+06	4.42607e+06	787280	1.85065e+06	3.05807e+07	552543	743424	3.15619e+06	774700	1.51069e+07	1.04435e+06	4.14776e+07	5.39729e+06
NEG	NEG_103.04_1.0238	103.04	1.0238	3-HYDROXYBUTANOIC ACID	95.9	C4H8O3	Organic acids and derivatives	Hydroxy acids and derivatives	HMDB0000357	C01089	map00650(Butanoate metabolism);map01100(Metabolic pathways);map04024(cAMP signaling pathway)	2-Hydroxybutyric acid;3-Hydroxybutyric acid;(R)-3-Hydroxyisobutyric acid;(S)-3-Hydroxybutyric acid;4-Hydroxybutyric acid;alpha-Hydroxyisobutyric acid;Ethoxyacetic acid;2-Methyl-3-hydroxypropanoate;(1,2-Dihydroxyethyl)oxirane;Methyl lactate;Acetone;Propanal;Methyloxirane;Allyl alcohol;(E)-1-Propenol;Methyl vinyl ether;Acetaldehyde;Polyvinyl alcohol;Ethylene oxide	4.31499e+06	8.32148e+07	3.33796e+07	1.52784e+07	1.55978e+07	2.27559e+07	1.73586e+07	2.51439e+07	1.8336e+07	9.18706e+06	3.39089e+07	8.45111e+06	4.36674e+06	2.13996e+07	4.42529e+08	1.29592e+07	1.43277e+07	2.63582e+07	3.36554e+07	1.11885e+07	1.4501e+07	2.95163e+07	2.35191e+07	2.44787e+07	1.16027e+07	9.27765e+06	2.79201e+07	5.67695e+07	7.38351e+06	2.353e+07	1.47845e+07	2.12373e+07	2.93855e+07	1.17676e+07	1.00944e+07	1.31151e+07	5.88091e+06
POS	POS_95.06_0.8609	95.06	0.8609	2-Aminopyridine	95.9	C5H6N2	Organoheterocyclic compounds	Pyridines and derivatives	NA	NA	NA	Methylpyrazine;1-Vinylimidazole;2-Aminopyridine;Diazepine	972140	881154	342994	2.10036e+06	2.76256e+06	974430	1.77001e+07	1.66611e+07	279684	519965	2.32276e+06	3.6066e+06	3.16565e+06	1.02022e+06	209548	680056	468753	1.11044e+06	796333	1.06719e+07	793979	1.10167e+06	1.10854e+07	715780	759136	4.42145e+06	132059	635665	72764.4	1.35745e+07	539868	1.00695e+06	792130	3.89453e+06	731111	5.03669e+06	372100
POS	POS_197.116_3.7214	197.116	3.7214	Loliolide	95.88	C11H16O3	Organoheterocyclic compounds	Benzofurans	NA	NA	NA	2,6-Dimethoxy-4-propylphenol;Hexyl 2-furoate;Isobutyl 2-furanpropionate;2-Propenoic acid, 2-methyl-, 7-oxabicyclo[4.1.0]hept-3-ylmethyl ester;Phenol A;Loliolide;3-Methylidene-4-oxopentyl angelate;Guanidine, (6-aminohexyl)-;(&#177;)-3-Hydroxynonanoic acid;2,4,6-Triethyl-1,3,5-trioxane;(1R,2R,4R,5S)-(+)-p-Menthane-2,5-diol;7-Aminomethyl-7-carbaguanine;9-Ethylguanine	4.46567e+06	363066	881150	1.39971e+06	949804	432000	2.5624e+06	846961	854590	3.99547e+06	539387	593637	974654	626565	2.18848e+06	2.49884e+06	1.41697e+06	4.04716e+06	1.3796e+06	509932	783628	1.93796e+06	2.46719e+06	1.70776e+06	2.50622e+06	948650	903817	382580	1.42375e+06	190226	572381	3.9311e+06	411527	1.39393e+06	792612	756109	600273
NEG	NEG_255.066_4.4177	255.066	4.4177	KU002-14	95.87	C15H12O4	Phenylpropanoids and polyketides	Flavonoids	NA	NA	NA	Dihydrodaidzein;(E)-2,4,4'-Trihydroxychalcone;Liquiritigenin;4'-Methoxybenzophenone-2-carboxylic acid;7E-Mycosinyl acetate;Emodinanthranol;Isoliquiritigenin;2-Dehydro-O-desmethylangolensin;Mono-benzyl phthalate;2-Propenoic acid, 3-(3,4-dihydroxyphenyl)-, phenyl ester;Hydrangeic acid;Liquiritin rhamnoside;2,4-Diamino-6,7-dimethoxyquinazoline;1,2-O-Isopropylidene-D-glucofuranose;Benzil;Ethyl 3-(4-F…	678811	277588	1.33547e+06	8.90362e+07	2.40988e+06	1.12281e+06	1.46242e+06	765307	724776	78208.9	570051	2.18736e+06	910646	2.14124e+06	1.23063e+06	1.66968e+06	33384	1.2767e+07	2.80583e+07	318068	53561.2	2.51735e+06	4.76351e+06	1.1544e+06	1.26989e+06	2.72081e+06	679265	7.60313e+06	387185	29343.9	1.97004e+07	4.1784e+06	7.49674e+06	1.01069e+06	6.86687e+06	1.22035e+06	330190
POS	POS_447.09_3.376	447.09	3.376	5,6-dihydroxy-4-oxo-2-phenyl-4H-chromen-7-yl beta-D-glucopyranosiduronic acid	95.84	C21H18O11	Phenylpropanoids and polyketides	Flavonoids	HMDB0041832	C10025	NA	Methyl 4-chloro-1H-indole-3-acetate;Glucorhein;Genistein 4'-O-glucuronide;Genistein 5-O-glucuronide;Genistein 7-O-glucuronide;Baicalin;Apigenin 7-glucuronide;1-(4-Methanesulfonamidophenoxy)-3-(N-methyl-3,4-dichlorophenylethylamino)-2-propanol;(2S,3S,4S,5R)-3,4,5-Trihydroxy-6-[7-hydroxy-3-(4-hydroxyphenyl)-4-oxochromen-5-yl]oxyoxane-2-carboxylic acid;(2S,3S,4S,5R)-6-[4-(5,7-Dihydroxy-4-oxochromen-…	4.78619e+07	3.35445e+07	1.68428e+07	1.23426e+07	4.96631e+07	3.63511e+07	5.46859e+07	501594	4.36333e+07	33523.8	23598.7	3.65387e+07	5.44122e+07	3.89626e+07	3.91615e+07	3.35521e+07	3.69868e+07	159709	2.64479e+07	3.82265e+07	4.1008e+07	3.8e+07	3.65094e+07	2.54455e+07	3.64398e+07	3.49343e+07	5.28107e+07	4.18332e+07	3.59355e+07	100798	474174	3.54454e+07	3.49124e+07	7.15801e+06	102299	710092	3.67858e+07
POS	POS_358.234_3.3623	358.234	3.3623	Enecadin	95.82	C21H28FN3O	Organoheterocyclic compounds	Diazines	NA	NA	NA	N-(8-Amino-1-carboxyoctyl)-alanyl-proline;Perindoprilat;Pexacerfont	1.73431e+06	5.51071e+06	7.74431e+06	3.04589e+06	4.85314e+06	3.21181e+06	6.622e+06	3.60614e+06	2.3891e+06	1.56458e+06	1.56134e+08	1.835e+06	2.6792e+06	477511	1.53058e+06	1.69493e+07	1.23623e+07	2.48313e+06	1.14828e+07	3.27054e+06	1.75498e+07	2.63267e+06	1.11677e+07	2.30189e+06	3.12907e+07	1.52754e+07	1.18075e+07	1.26245e+07	1.37614e+07	1.4971e+07	1.31182e+07	2.0474e+06	3.60426e+06	7.16169e+06	900585	9.72874e+06	7.22278e+06
POS	POS_350.313_6.5894	350.313	6.5894	histamine-C16:0	95.82	C21H39N3O	Lipids and lipid-like molecules	Fatty Acyls	NA	NA	NA	N-Heptanoylsolamine	2.28999e+07	2.60863e+06	2.88093e+06	4.36968e+06	1.10594e+06	160990	1.50315e+06	479212	2.19012e+06	5.09223e+06	4.90986e+06	669710	1.50283e+06	3.58974e+06	684724	6.19183e+06	1.22999e+07	2.51253e+06	4.29721e+06	1.27996e+07	172338	2.97327e+06	5.43615e+06	3.08863e+06	9.21213e+06	8.96408e+06	2.26132e+06	738212	3.83764e+06	1.08326e+06	2.30903e+06	5.57028e+06	2.89708e+06	5.07468e+07	4.17867e+06	2.9482e+06	9.36349e+06
POS	POS_269.087_1.7675	269.087	1.7675	Allopurinol riboside	95.8	C10H12N4O5	Nucleosides, nucleotides, and analogues	Pyrazolo[3,4-d]pyrimidine glycosides	HMDB0000481	NA	NA	Ethyl 2-mercaptopropionate;Methyl 3-mercaptobutanoate;Methyl 3-(methylthio)propanoate;Ethyl 2-(methylthio)acetate;Ethyl 3-mercaptopropanoic acid;2-Hydroxy-4-methylthiobutyric acid;Dimethylpropiothetin;Ethyl 2-propene sulfinate;Inosine;3-Deoxy-D-glycero-D-galacto-2-nonulosonic acid;Allopurinol riboside;Arabinosylhypoxanthine;Ara-HX;Formycin b;Fructose lactate;galactose lactate;Methylphenobarbital;…	1.46386e+07	1.40973e+07	8.20677e+06	1.42352e+06	4.9283e+06	6.74687e+06	2.08789e+06	2.72971e+07	1.52777e+06	9.69696e+06	5.42501e+06	6.87416e+06	4.49159e+06	167930	2.23756e+06	1.81736e+07	1.59052e+06	1.13098e+07	1.37104e+06	2.35366e+06	2.79587e+07	7.40776e+06	1.94175e+06	959402	1.01661e+07	2.2107e+07	2.18293e+06	2.01476e+06	6.90015e+06	1.37442e+07	2.59947e+06	9.74819e+06	795160	851110	1.44585e+06	2.98173e+06	8.63959e+06
NEG	NEG_865.503_6.7793	865.503	6.7793	PG 44:12	95.79	C50H75O10P	Lipids and lipid-like molecules	Glycerophospholipids	HMDB0116605	NA	NA	PG(22:6(4Z,7Z,10Z,13Z,16Z,19Z)/22:6(4Z,7Z,10Z,13Z,16Z,19Z));PI(16:1(9Z)/18:1(12Z)-2OH(9,10));PI(18:1(12Z)-2OH(9,10)/16:1(9Z));PG(18:0/20:4(6Z,8E,10E,14Z)-2OH(5S,12R));PG(20:4(6Z,8E,10E,14Z)-2OH(5S,12R)/18:0);PG(18:0/20:4(6E,8Z,11Z,13E)-2OH(5S,15S));PG(20:4(6E,8Z,11Z,13E)-2OH(5S,15S)/18:0);PG(18:0/20:4(8Z,11Z,14Z,17Z)-2OH(5S,6R));PG(20:4(8Z,11Z,14Z,17Z)-2OH(5S,6R)/18:0);PG(18:1(11Z)/20:3(8Z,11Z,14…	4.16099e+06	9.03852e+06	1.43631e+07	1.84831e+07	2.08994e+06	1.97468e+06	1.39302e+06	6.47561e+06	6.56669e+06	285573	4.57932e+07	428359	186438	3.15074e+06	2.44701e+06	1.12443e+07	5.58302e+06	2.47167e+06	1.51963e+07	3.13121e+06	1.73876e+07	6.37518e+06	2.25233e+06	1.40519e+07	617551	1.45268e+06	7.19961e+06	5.14473e+06	1.49757e+06	792718	8.67747e+06	4.25154e+06	2.97337e+06	572728	59017.8	9.71898e+06	1.09029e+07
NEG	NEG_257.212_5.5769	257.212	5.5769	3-hydroxypentadecanoic acid	95.78	C15H30O3	Lipids and lipid-like molecules	Fatty Acyls	HMDB0061657	NA	NA	10-Hydroxymyristic acid methyl ester;Ethyl 3-hydroxytridecanoate;3-hydroxypentadecanoic acid;2-Tetradecanone;12-Methyltridecanal;Tetradecanal;Tridecanal;2-Tridecanone	2.82028e+07	1.97041e+06	8.50796e+06	5.40184e+06	5.05427e+06	2.53204e+06	1.74959e+06	3.00186e+06	5.74594e+06	6.77188e+06	8.02487e+06	3.61133e+07	3.53745e+06	1.50657e+07	1.01951e+07	3.74424e+06	1.29741e+07	5.27275e+06	3.86382e+06	2.53737e+07	3.22823e+06	2.24917e+07	3.88838e+06	4.2307e+06	3.71547e+06	9.07434e+06	5.35315e+06	1.99515e+07	7.56731e+06	4.43336e+06	1.34445e+07	3.99632e+07	2.00092e+07	3.85944e+06	3.30877e+06	2.45014e+07	2.39141e+07
NEG	NEG_247.057_0.6957	247.057	0.6957	Volemitol	95.78	C7H16O7	Organic oxygen compounds	Organooxygen compounds	NA	NA	NA	L-beta-aspartyl-L-aspartic acid;Dapsone;Enoximone;Aspartyl-Aspartate;3,3'-Sulfonyldianiline;Garomefrine;D-Glycero-D-galacto-heptitol;S-2,5-Dimethyl-3-furanyl 3-methylbutanethioate;Penmacric acid;1-(1-Naphthyl)-2-thiourea;2-(Sec-butyldisulfanyl)-1h-imidazole	2.36744e+06	2.61056e+06	656748	1.55842e+06	910197	1.73435e+06	1.86206e+06	4.45303e+06	1.5539e+06	3.50982e+06	4.01203e+06	1.23979e+06	1.93205e+06	1.33891e+06	2.8105e+06	5.22823e+06	3.93041e+06	1.70685e+06	1.01603e+06	670874	1.93726e+06	1.03163e+06	708291	1.9561e+06	2.01904e+06	3.97503e+06	2.42526e+06	836500	846964	1.54513e+06	3.07868e+06	6.98639e+06	3.71362e+06	1.11241e+06	1.71271e+06	711565	2.87775e+06
POS	POS_203.138_3.1834	203.138	3.1834	L-Leucyl-L- Alanine	95.77	C9H18N2O3	Organic acids and derivatives	Carboxylic acids and derivatives	NA	NA	NA	Alanylisoleucine;Alanylleucine;Isoleucyl-Alanine;N-Acetylisoputreanine;n2-Acetyl,n6-methyllysine;DL-Alanyl-DL-leucine;Leucyl-Alanine;Pseudoecgonine;Ecgonine;2-Hepteneoylglycine;3-Hepteneoylglycine;4-Hepteneoylglycine;5-Hepteneoylglycine;3h-Adrenaline	971435	295591	2.41531e+06	3.26195e+06	1.66128e+06	440484	552473	493772	4.16814e+07	4.9588e+06	1.97685e+06	3.66989e+06	225495	1.62071e+06	3.75289e+06	2.54382e+06	5.86136e+06	3.69626e+06	5.58999e+06	1.25109e+06	2.48299e+06	1.38528e+06	807658	2.41733e+06	1.16226e+07	4.99332e+07	1.35509e+07	396779	1.51841e+07	1.90848e+06	8.59663e+06	4.07681e+06	3.09663e+06	9.11395e+06	777126	1.96569e+07	526001
NEG	NEG_144.074_1.7661	144.074	1.7661	N-Butyrylglycine	95.76	C6H11NO3	Organic acids and derivatives	Carboxylic acids and derivatives	HMDB0000808	NA	NA	NA	1.48936e+06	2.06749e+06	2.66573e+07	1.62621e+06	2.8322e+08	1.81653e+07	1.78824e+06	1.72469e+06	465060	1.52804e+06	1.91891e+06	1.41989e+06	1.53146e+06	3.05345e+06	1.68456e+06	1.60662e+06	1.7533e+06	4.38913e+07	2.60788e+06	1.76675e+06	2.27312e+06	1.32387e+06	5.41176e+06	1.61108e+07	3.28801e+06	606249	2.27364e+06	1.3791e+06	1.43772e+06	1.68985e+06	1.51576e+06	2.6778e+06	1.99175e+06	1.20668e+06	1.51972e+06	822026	1.29554e+06
POS	POS_188.175_1.1286	188.175	1.1286	N1-Acetylspermidine	95.71	C9H21N3O	Organic acids and derivatives	Carboximidic acids and derivatives	HMDB0001276	C00612	NA	N1-Acetylspermidine;N8-Acetylspermidine;2-Amino-3-methyl-1-pyrrolidin-1-YL-butan-1-one	9.83292e+06	9.97003e+07	3.66215e+07	2.70082e+06	1.3032e+08	2.9676e+07	2.25867e+08	3.20228e+07	1.80446e+07	1.42526e+08	979039	7.69134e+07	3.99743e+07	1.484e+08	9.77732e+06	1.75377e+08	3.83768e+06	1.19546e+08	4.9747e+07	2.56548e+08	1.47972e+08	1.92009e+08	1.06324e+08	2.10002e+08	2.14651e+08	4.18613e+07	1.44597e+08	2.86506e+08	8.10471e+06	5.64532e+07	9.05156e+07	2.47329e+07	3.01954e+08	9.3151e+07	7.58049e+08	2.83658e+07	2.77162e+08
POS	POS_331.232_2.2898	331.232	2.2898	Lys Ile Ala	95.71	C15H30N4O4	NA	NA	NA	NA	NA	NA	1.81272e+06	361132	4.75627e+06	721448	2.00295e+06	650566	3.96038e+06	435531	1.17614e+06	408795	1.46523e+06	1.85178e+06	1.75769e+06	48261.6	2.46682e+06	1.06723e+07	1.03817e+07	3.2716e+06	3.68861e+06	4.38746e+06	8.25888e+06	3.45312e+06	3.17071e+06	8.26859e+06	1.5235e+07	9.95657e+06	1.0504e+07	7.40225e+06	1.40321e+07	1.29103e+07	5.29381e+06	3.00542e+06	3.80642e+06	553361	1.96223e+06	6.08753e+06	6.52188e+06
NEG	NEG_405.264_3.7748	405.264	3.7748	3-Oxocholic acid	95.7	C24H38O5	Lipids and lipid-like molecules	Steroids and steroid derivatives	HMDB0000502	NA	NA	7-Ketodeoxycholic acid;3,7-Dihydroxy-12-oxocholanoic acid;Annocherin A;(6b,7b,13R)-6,7-Diacetoxy-8,14-labdadiene-13-ol;Alfaprostolum;Pebulate;VERNOLATE;[12]-Shogaol;Methyl-[10]-shogaol;Ginkgoic acid;Siderol;ent-17-Acetoxy-16b-kauran-19-al;Volemolide;(R)-3,4-Dihydro-8-hydroxy-3-tridecyl-1H-2-benzopyran-1-one;Dihydrotestosterone propionate;Ginkgolic acid C15:1	1.24167e+08	3.70706e+06	9.31561e+07	2.2038e+06	2.4105e+08	9.4078e+07	9.37046e+07	1.27953e+06	1.32148e+06	2.94833e+07	2.45236e+08	4.0066e+07	9.50974e+08	4.92258e+07	1.7181e+07	1.28051e+08	4.71992e+07	1.92415e+07	1.72233e+08	8.99383e+08	8.47796e+07	4.46683e+08	7.33183e+07	1.40819e+08	2.97925e+07	3.27876e+07	405904	1.37009e+08	1.04174e+08	5.1438e+08	2.95321e+08	2.95106e+07	3.77758e+08	5.20604e+07	1.34046e+08	5.58123e+08	1.23113e+08
POS	POS_322.185_2.8193	322.185	2.8193	Arginylphenylalanine	95.7	C15H23N5O3	Organic acids and derivatives	Carboxylic acids and derivatives	HMDB0028716	NA	NA	Arginylphenylalanine;(2S)-2-(2-Benzamidoethylamino)-5-(diaminomethylideneamino)pentanoic acid	1.56954e+06	1.66664e+06	1.14198e+06	2.21267e+06	5.16808e+06	2.44827e+06	1.61687e+06	3.00133e+06	1.97695e+06	2.37072e+06	1.48555e+06	1.78685e+06	996000	264581	1.22789e+06	2.34209e+06	1.27013e+07	2.2323e+06	2.11712e+06	1.3172e+06	3.84684e+06	2.66665e+06	1.93118e+06	2.75582e+06	4.33056e+06	7.1305e+06	1.95855e+06	3.24423e+06	2.89239e+06	6.16359e+06	6.32239e+06	2.75308e+06	3.7773e+06	2.20389e+06	59439.5	4.89904e+06	8.9071e+06
POS	POS_432.275_3.8246	432.275	3.8246	Arg Thr Arg	95.66	C16H33N9O5	NA	NA	NA	NA	NA	alpha-hydroxysalmeterol;N-Eicosapentaenoyl Glutamic acid;5-(3,4-Dimethyl-5-pentylfuran-2-yl)pentanoylcarnitine;6-(5-Hexylfuran-2-yl)hexanoylcarnitine;7-(3,4-Dimethyl-5-propylfuran-2-yl)heptanoylcarnitine;7-(5-Pentylfuran-2-yl)heptanoylcarnitine;8-(5-Butylfuran-2-yl)octanoylcarnitine;N-Linoleoyl Glutamic acid;delta9-Tetrahydrocannabinol hemisuccinate	1.55423e+06	2.09592e+07	4.39673e+07	574863	3.81248e+06	1.58091e+08	2.00182e+06	7.83651e+07	6.33477e+06	2.55107e+07	1.02507e+06	4.88148e+06	4.47591e+06	776575	3.97299e+06	8.00036e+06	1.94162e+07	3.96403e+07	3.47327e+06	1.33227e+06	2.30732e+06	4.20782e+06	8.96666e+07	722928	7.19698e+06	1.30283e+06	4.09444e+06	1.93398e+07	1.83556e+08	2.45181e+06	2.15459e+07	1.72307e+06	2.82386e+06	1.03678e+07	8.9923e+06	2.92894e+07	3.09312e+06
POS	POS_422.286_4.0641	422.286	4.0641	Talatisamine	95.64	C24H39NO5	Lipids and lipid-like molecules	Prenol lipids	NA	NA	NA	Talatisamine;Melinamide;N-Stearoyl Aspartic acid;7a,12a-Dihydroxy-3-oxo-4-cholenoic acid;Lovastatin;Lucidone C;[(1S,3S,7R,8R,8As)-8-[2-[(4R)-4-hydroxy-6-oxooxan-2-yl]ethyl]-3,7-dimethyl-1,2,3,7,8,8a-hexahydronaphthalen-1-yl] (2R)-2-methylbutanoate	1.1961e+07	9.38088e+07	2.66195e+07	5.88628e+06	2.85649e+08	7.10359e+06	3.76294e+07	3.10025e+06	3.00879e+07	6.29315e+07	2.26239e+07	9.88169e+07	1.1539e+09	662560	8.78819e+07	8.52561e+06	2.85326e+07	1.85789e+07	4.02831e+07	1.67038e+08	5.81294e+07	7.29176e+07	5.67778e+07	4.38973e+07	2.8323e+07	5.48261e+07	8.73354e+06	1.16003e+07	2.93918e+07	4.06894e+07	1.77434e+08	4.04929e+07	2.46696e+07	9.86088e+07	3.91505e+06	1.26603e+08	7.18195e+06
POS	POS_475.336_4.4457	475.336	4.4457	DG 8:0_16:2	95.61	C27H48O5	Lipids and lipid-like molecules	Glycerolipids	NA	NA	NA	5b-Cholestane-3a,7a,12a,23S,25-pentol;5b-Cholestane-3a,7a,12a,23R,25-pentol;5b-Cholestane-3a,7a,12a,24,25-pentol;5a-Cholestane-3a,7a,12a,23,25-pentol;5b-Cholestane-3a,7a,12a,25,26-pentol;Cholestane-3,7,12,24,25-pentol;5beta-cholestan-3alpha,7alpha,12alpha,24(S),27-pentol;5beta-cholestane-3alpha,7alpha,12alpha,23,25-pentol;5alpha-Cyprinol;(8S,9S,10R,13R,14S,17R)-5,6-Dihydroperoxy-10,13-dimethyl-17…	7.27516e+06	9.03909e+06	1.01409e+07	9.88259e+06	2.67297e+06	7.59847e+06	9.70219e+06	1.07656e+07	8.21401e+06	3.45539e+06	7.50367e+06	2.46113e+07	2.81759e+06	212143	5.85262e+06	1.41453e+07	3.2029e+06	9.92136e+06	4.09243e+06	4.16498e+06	5.46385e+06	9.16698e+06	3.37933e+06	1.03249e+07	8.43064e+06	8.3565e+06	5.35396e+06	4.23735e+06	6.0964e+06	9.21791e+06	4.86343e+06	7.12796e+06	4.87439e+06	1.72458e+07	3.68601e+06	7.90949e+06	1.15297e+07
POS	POS_406.265_3.9067	406.265	3.9067	Met Lys Lys	95.6	C17H35N5O4S1	NA	NA	NA	NA	NA	Astromicin;N-Acetyl-leucyl-leucyl-norleucinal;(2S)-N-[(2S)-1-[Acetyl-[(2S)-1-oxohexan-2-yl]amino]-4-methyl-1-oxopentan-2-yl]-2-amino-4-methylpentanamide	2.51926e+07	7.57855e+06	6.71411e+06	2.16057e+07	9.45962e+06	1.24864e+07	3.21129e+06	3.6314e+06	3.42865e+06	1.76096e+06	6.38243e+06	2.92852e+06	1.46627e+08	1.11695e+06	654087	3.21135e+06	1.65896e+06	1.91825e+06	4.97156e+06	1.88506e+07	4.05397e+06	3.07756e+07	3.66336e+06	5.49589e+06	3.38401e+06	4.54709e+06	2.80395e+06	2.47596e+06	2.23634e+06	7.76186e+06	1.70359e+07	1.67655e+06	2.3382e+06	4.14513e+06	994608	3.98521e+07	3.29789e+06
NEG	NEG_121.029_3.0338	121.029	3.0338	Benzoic acid	95.56	NA	Benzenoids	Benzene and substituted derivatives	HMDB0001870	C00539	NA	Benzoic acid;4-Hydroxybenzaldehyde;3-(2-Furanyl)-2-propenal;2-Hydroxybenzaldehyde;1,3-Benzodioxole;Tropolone;morpholino;Cyclohexa-1,2,4,5-tetraene	7.96504e+06	9.32587e+06	7.99578e+06	4.47357e+07	1.11242e+07	1.38757e+07	6.99967e+06	1.00299e+07	1.17179e+07	8.11635e+06	8.47811e+06	1.4491e+07	7.58336e+06	1.72371e+07	8.06582e+06	7.78736e+06	7.56767e+06	9.94982e+06	1.03044e+07	1.30153e+07	1.23162e+07	5.99823e+06	1.16796e+07	7.52381e+06	9.8075e+06	6.3379e+06	7.20467e+06	8.53905e+06	1.51489e+07	9.34952e+06	2.05434e+07	1.18728e+07	1.86234e+07	2.62834e+07	1.56673e+07	1.04644e+07	6.29514e+06
NEG	NEG_253.05_4.3996	253.05	4.3996	Chrysophanic acid	95.5	C15H10O4	Benzenoids	Anthracenes	HMDB0030670	C10315	NA	Daidzein;5-L-Glutamyl-taurine;Chrysophanol;5,7-Dihydroxyisoflavone;Phomarin;(Z)-4',6-Dihydroxyaurone;5,7-Dihydroxyflavone;7,4'-Dihydroxyflavone;7,8-Dihydroxyflavone;Rubiadin;Xanthenone-4-acetic acid;Anhydroglycinol;Triacetin;4-[4-(Dimethylamino)phenyl]-3H-1,2,4-triazole-3,5(4H)-dione;3,7-Dimethyl-1-propargylxanthine;Cysteinyl-Serine;Serylcysteine;1,2-Anthraquinone;Anthraquinone;DL-Lanthionine;9,1…	170989	151918	3.94661e+06	1.30606e+09	3.04198e+06	1.30977e+06	98556.7	167996	255904	4.05912e+06	1.64387e+06	425095	107896	217471	181364	1.45164e+06	99085.2	1.3357e+06	2.14681e+06	95632.5	1.13782e+06	250077	1.16041e+06	151897	34459	376661	478083	2.43608e+06	1.68201e+06	200319	587698	655810	3.0137e+06	1.15441e+06	1.05547e+06	2.4669e+06	33205
NEG	NEG_406.267_4.0216	406.267	4.0216	SL 10:0;O/10:0	95.46	C20H41NO5S	Organic acids and derivatives	Organic sulfonic acids and derivatives	NA	NA	NA	Disobutamide;Carrageenan, potassium salt of	2.4831e+07	7.47704e+08	3.19305e+08	8.47147e+06	3.2569e+08	1.23553e+08	1.59624e+08	7.38409e+07	1.16971e+07	1.45614e+07	4.47784e+08	2.48334e+07	9.35654e+08	2.69922e+07	1.28489e+07	1.65088e+07	2.09427e+07	1.31181e+07	5.14356e+08	7.97435e+08	2.22912e+08	6.63807e+07	2.96138e+08	2.57215e+08	9.73852e+06	4.95392e+07	7.60221e+07	2.31757e+08	5.04879e+07	8.98743e+08	9.09708e+08	1.25405e+07	3.35751e+08	3.34306e+07	9.25311e+07	2.01329e+08	4.54418e+07
POS	POS_158.096_3.283	158.096	3.283	2,4-Dimethylquinoline	95.42	C11H11N	Organoheterocyclic compounds	Quinolines and derivatives	NA	NA	NA	2,4-Dimethylquinoline;2,6-Dimethylquinoline;4,8-Dimethylquinoline;5-Phenyl-1,3-pentadiyne	6.10621e+06	6.22323e+06	1.36005e+07	688906	974526	1.86826e+06	2.00622e+06	650009	6.56904e+06	1.86597e+06	6.22419e+06	2.3871e+06	5.19299e+06	1.2148e+06	1.11827e+07	3.89206e+06	1.43226e+07	1.22241e+07	1.74736e+06	870387	1.11468e+07	5.97925e+06	6.00578e+06	5.13431e+06	5.24087e+06	1.23099e+07	609473	4.95366e+06	1.37421e+07	2.21906e+06	823801	6.6698e+06	1.20633e+07	4.1157e+06	5.89868e+06	1.01324e+07	1.53234e+07
POS	POS_515.332_5.2934	515.332	5.2934	Gln Val Leu Arg	95.41	C22H42N8O6	NA	NA	NA	NA	NA	2-Hexenoylcarnitine;4-Hexenoylcarnitine;(3E)-Hexenoylcarnitine;Hexenoylcarnitine;Homodolicholide	1.64271e+06	3.92983e+06	1.15454e+07	1.20877e+06	1.29175e+06	2.4747e+06	2.31818e+06	3.93361e+06	570032	2.67874e+06	1.6987e+06	4.46389e+06	3.5269e+06	1.0649e+06	1.79533e+06	3.67808e+06	1.92305e+06	2.40608e+06	876040	2.60876e+06	366487	1.19544e+06	683963	1.55409e+06	1.3571e+06	1.55705e+07	3.3936e+06	130737	5.72992e+06	2.11857e+06	1.79638e+06	962891	3.12616e+06	2.80766e+06	1.94552e+06	2.38862e+06	5.00323e+06
NEG	NEG_211.134_3.8007	211.134	3.8007	7-Oxo-11-dodecenoic acid	95.39	C12H20O3	NA	NA	NA	NA	NA	Cucurbic acid;Dihydrojasmonic acid;Vulgarole;3-Ethenyl-4-hydroxy-2,5-dimethylhex-5-en-2-yl acetate;Nontrial;(+)-1,2-Epoxyneomenthyl acetate;(-)-Nopol;Limonene aldehyde;2,4-Undecadienal;Dihydrojasmone;2-Hexylidenecyclopentanone;2,6,6-Trimethyl-1-cyclohexen-1-acetaldehyde;2,5-Undecadienal;2-Heptylfuran;Norecasantalol;Myrtenyl methyl ether;(+/-)-cis- and trans-2-Methyl-2-(4-methyl-3-pentenyl)cyclopr…	1.27549e+06	964151	1.42895e+07	977482	1.79167e+06	2.9716e+06	610170	4.35584e+06	872042	3.61359e+06	794778	3.729e+06	2.13322e+06	4.81665e+06	1.25609e+06	8.29564e+06	345785	5.52731e+06	1.65491e+06	2.93913e+06	4.2529e+06	1.1864e+06	3.4679e+06	3.40447e+06	9.67094e+06	3.06057e+06	1.85875e+06	7.8907e+06	2.25593e+06	3.10138e+06	903115	443192	1.62806e+06	1.46964e+06	1.71944e+06	1.49165e+06	566540
POS	POS_467.325_5.3787	467.325	5.3787	N-Linoleoyl Tryptophan	95.39	C29H42N2O3	Organic acids and derivatives	Carboxylic acids and derivatives	NA	NA	NA	N-Linoleoyl Tryptophan;Cholesterol phosphate;4alpha-Formyl-4beta-methyl-5alpha-cholesta-8-en-3beta-ol;4alpha-Hydroxymethyl-4beta-methyl-5alpha-cholesta-8,24-dien-3beta-ol;3-Hydroxystigmast-5-en-7-one;Mangiferdesmethylursanone;(6beta,24R)-6-Hydroxystigmast-4-en-3-one;Stigmastane-3,6-dione;(3alpha,5alpha,7alpha)-14-Methylergosta-9(11),24(28)-dien-3,7-diol;3-beta-Hydroxy-4-beta-methyl-5-alpha-choles…	1.31582e+06	9.0262e+06	1.2329e+06	1.79795e+07	466157	241357	387411	1.41781e+06	1.05743e+07	119744	4.33935e+06	2.98937e+06	1.52417e+07	2.58333e+06	3.55727e+06	2.19667e+06	829124	1.57399e+06	1.08119e+06	506704	1.30382e+06	2.95731e+06	862851	124437	1.55773e+06	358342	1.7805e+06	1.25046e+06	903738	146343	750675	3.94116e+06	882806	1.47979e+06	812643	3.23096e+06	4.26945e+06
POS	POS_563.261_6.1341	563.261	6.1341	Protoporphyrin IX	95.35	C34H34N4O4	Organoheterocyclic compounds	Tetrapyrroles and derivatives	HMDB0000241	C02191	map00860(Porphyrin metabolism);map01100(Metabolic pathways);map01110(Biosynthesis of secondary metabolites);map01240(Biosynthesis of cofactors)	L-3-(3-Hydroxy-4-pivaloyloxyphenyl)alanine;Sanfetrinem;Protoporphyrin IX;7-(1,5-dimethyl-3-(phenoxymethyl)-1H-pyrazol-4-yl)-3-(3-(naphthalen-1-yloxy)propyl)-1H-indole-2-carboxylic acid	1.08827e+07	3.37381e+07	5.8624e+07	3.07905e+08	3.16399e+07	8.74223e+07	2.33223e+07	1.76396e+07	1.10957e+08	2.55134e+07	3.94342e+07	3.98613e+06	1.16027e+07	7.15297e+06	1.30584e+07	4.77638e+07	3.64047e+06	5.52302e+06	1.60696e+08	6.24804e+07	8.26644e+06	3.46847e+06	4.37761e+07	9.17463e+07	4.83918e+07	6.0069e+07	5.06984e+07	6.62112e+06	315546	3.08165e+06	1.68455e+07	2.51077e+07	4.29277e+06	1.52127e+07	1.70908e+06	7.39964e+07	4.66834e+07
NEG	NEG_588.431_6.6852	588.431	6.6852	SL 17:0;O/15:1;O	95.32	C32H63NO6S	Organic acids and derivatives	Organic sulfonic acids and derivatives	NA	NA	NA	N-Nervonoyl Tyrosine	9.18147e+07	185899	1.6356e+07	1.52232e+06	2.29712e+06	3.10977e+07	5.25876e+06	1.55775e+06	8.9852e+07	1.30478e+08	1.33175e+06	3.11103e+07	1.6178e+07	5.17166e+07	9.92029e+07	4.72342e+07	4.89856e+07	1.16869e+07	2.67509e+06	5.25113e+06	3.1643e+06	2.83148e+07	3.33275e+06	2.42906e+06	6.01867e+07	1.79204e+07	1.88109e+06	4.2659e+06	1.67791e+08	850382	1.10292e+07	1.22693e+08	260296	7.32005e+06	4.55338e+06	3.25553e+07	3.30462e+07
POS	POS_525.286_3.308	525.286	3.308	Undecaethylene glycol [IIN-based on: CCMSLIB00003138750]	95.21	NA	NA	NA	NA	NA	NA	Phaseolic acid;Streptidine;Methyl (2-((R)-(3-chlorophenyl)((R)-1-(((S)-2-(methylamino)-3-((R)-tetrahydro-2H-pyran-3-yl)propyl)carbamoyl)piperidin-3-yl)methoxy)ethyl)carbamate;Sucrose laurate;Sucrose monolaurate;Sucrose, 1-laurate;Hovenine A;Versetamide	9.19096e+06	1.346e+06	227495	1.08689e+07	552486	399852	2.02342e+06	427678	697696	725952	522411	4.21451e+06	2.59982e+06	7606	877364	2.30353e+06	1.68926e+06	1.05463e+07	4.32796e+06	1.80287e+06	349528	1.04202e+06	5.26541e+06	1.34483e+06	1.07454e+06	7.61372e+06	625625	2.46527e+06	1.49798e+06	851144	1.39617e+07	3.04849e+06	3.47443e+06	1.22647e+07	5.77057e+06	1.49366e+06	373844
POS	POS_517.315_4.0378	517.315	4.0378	Cucurbitacin D	95.2	C30H44O7	Lipids and lipid-like molecules	Steroids and steroid derivatives	HMDB0034695	C08796	map00996(Biosynthesis of various alkaloids);map01110(Biosynthesis of secondary metabolites)	Probucol;Cucurbitacin D;Ganoderic acid A;Ganoderenic acid C;Ganoderic acid B;Ganoderic acid delta;Ganoderic acid epsilon;Aconine;Rebimastat;L-Alaninamide,N-[2-[2-(hydroxyamino)-2-oxoethyl]-4-methyl-1-oxopentyl]-3-(2-naphthalenyl)-L-alanyl-N-(2-aminoethyl)-;(S)-N-((S)-1-Amino-3,3-dimethyl-1-oxobutan-2-yl)-2-((S)-2-mercapto-4-(3,4,4-trimethyl-2,5-dioxoimidazolidin-1-yl)butanamido)-N,4-dimethylpenta…	9.9597e+06	4.91087e+06	4.00714e+07	1.83827e+06	5.27091e+06	1.88917e+07	6.30481e+06	1.81124e+07	1.07094e+07	8.33975e+06	1.99657e+07	1.0511e+07	9.22016e+06	140205	9.31328e+06	7.12977e+06	5.40497e+06	9.45461e+06	7.49021e+06	4.01804e+06	5.42067e+06	9.08625e+06	5.90009e+06	5.34864e+06	5.49696e+06	1.12256e+07	7.41372e+06	1.39353e+07	9.89618e+06	7.12499e+06	5.94412e+06	1.09823e+07	7.23671e+06	1.535e+07	1.53487e+07	1.62955e+07	1.3899e+07
POS	POS_520.33_3.6483	520.33	3.6483	Undecaethylene glycol [IIN-based on: CCMSLIB00003135327]	95.2	NA	NA	NA	NA	NA	NA	NA	1.69249e+06	1.70617e+06	775694	3.13801e+07	2.2247e+06	1.19297e+07	2.11938e+06	4.42941e+06	2.42389e+06	952106	58688.4	4.68084e+07	4.49591e+07	418194	339011	518417	1.83507e+06	1.03842e+06	99612.6	604921	261908	6.01175e+06	1.42026e+08	479978	395977	44080.6	1.69542e+06	3.34697e+07	807254	3.55728e+06	7.25656e+06	7.92651e+06	2.62237e+06	9.66591e+06	3.74097e+07	1.54704e+06	1.7405e+06
POS	POS_292.127_3.1428	292.127	3.1428	Ser Trp	95.17	C14H17N3O4	NA	NA	NA	NA	NA	Seryltryptophan;Tryptophyl-Serine;(2S)-1-[2-[[(2S)-Pyrrolidine-2-carbonyl]amino]acetyl]pyrrolidine-2-carboxylic Acid;(1xi,3S)-1,2,3,4-Tetrahydro-1-methyl-beta-carboline-1,3-dicarboxylic acid;Charine;Fluzinamide;5-Amino-1-[(2R,3R,4S,5R)-3,4-dihydroxy-5-(hydroxymethyl)oxolan-2-yl]oxyimidazole-4-carboxamide;3-Des(dimethylaminoethyl)-3-acetic acid zolmitriptan;1,6-anhydro-N-acetyl-beta-muramate	6.60111e+06	2.05176e+06	8.71684e+06	989559	910607	2.3527e+06	1.18022e+06	638348	7.75925e+06	1.92029e+06	1.45225e+06	1.08619e+06	2.39034e+06	693765	2.91069e+06	2.41475e+06	6.4294e+06	604168	2.15787e+06	1.20972e+06	639422	534607	3.24235e+06	1.40829e+06	1.05747e+06	3.16728e+06	395907	1.57569e+06	1.02641e+06	1.34601e+06	953795	1.1625e+06	2.38327e+06	647461	5.35157e+06	2.67164e+06	1.23962e+06
POS	POS_269.159_1.3109	269.159	1.3109	His Ile	95.16	C12H20N4O3	NA	NA	NA	NA	NA	NA	3.89763e+07	3.12337e+07	9.49977e+06	3.79025e+06	5.20034e+06	2.07948e+06	6.58006e+06	2.95983e+07	1.12033e+07	1.02071e+07	9.75123e+06	5.36573e+06	1.04666e+06	1.43997e+06	5.12407e+06	3.91829e+07	7.01568e+07	1.15075e+07	1.28944e+07	8.93773e+06	4.6017e+07	2.05708e+06	1.19578e+07	2.9285e+07	1.89384e+07	2.1267e+07	1.92937e+07	1.78347e+07	3.76745e+07	2.27358e+07	1.0443e+07	6.30801e+06	2.64155e+07	1.99015e+07	2.77482e+06	1.60052e+07	8.45056e+06
POS	POS_469.339_5.8609	469.339	5.8609	Trp-C18:1	95.07	C29H44N2O3	Organic acids and derivatives	Carboxylic acids and derivatives	NA	NA	NA	N-Arachidonoyl Phenylalanine	2.38256e+06	1.12573e+07	2.91031e+06	1.39322e+06	1.66904e+06	641503	5.00075e+06	1.50307e+06	2.15034e+07	239789	6.63937e+06	6.6992e+06	8.89963e+06	418962	3.57174e+07	1.34251e+07	6.7876e+06	1.26359e+06	3.45192e+06	7.45368e+06	1.95391e+06	6.93718e+06	1.66698e+06	369581	4.06733e+06	1.05544e+07	2.07646e+06	782364	3.09507e+06	5.2602e+06	7.47037e+06	2.0215e+07	2.92664e+06	5.79718e+06	3.27794e+06	7.44984e+06	1.75909e+07
POS	POS_74.096_8.9986	74.096	8.9986	N,N-Dimethylethylamine	95.07	C4H11N	Organic nitrogen compounds	Organonitrogen compounds	NA	NA	NA	1-Butylamine;sec-Butylamine;2-Methyl-1-propylamine;Diethylamine;N,N-DIMETHYLETHYLAMINE;1-Butene;But-2-ene;Cyclobutane;Isobutylene	2.90806e+07	2.38159e+06	2.74546e+07	2.72738e+07	3.92227e+07	5.04371e+07	3.15266e+07	2.47807e+07	2.55479e+07	2.9519e+07	3.48372e+07	2.48834e+07	2.05729e+07	3.82171e+07	2.92779e+07	2.75006e+07	2.68208e+07	3.38927e+07	1.96102e+07	2.21542e+07	3.37466e+07	2.91603e+07	5.55079e+07	2.10908e+07	2.83889e+07	2.84288e+07	2.96433e+07	2.08202e+07	2.29998e+07	2.41052e+07	2.39244e+07	3.11466e+07	3.10068e+07	1.94579e+07	2.36617e+07	3.02977e+07	1.5728e+07
POS	POS_573.144_2.8432	573.144	2.8432	Adenylyl(3'-5')cytidine	95.02	C19H25N8O11P	Nucleosides, nucleotides, and analogues	NA	NA	NA	NA	3'-Methoxyfukiic acid;Uralenneoside;Diphenol glucuronide;Catechol glucuronide;Quinol glucuronide	411699	1.50101e+06	465603	750395	505443	3.51968e+06	673983	357175	285682	744013	2.43422e+06	41670	2.16019e+06	142659	470812	1.38611e+06	375578	262018	1.74688e+06	1.15783e+06	724320	1.22901e+06	1.60974e+06	322214	572279	2.99705e+06	5.21882e+06	349217	965083	1.93938e+06	1.5056e+06	47125.2	283395	113179	297291	543523	656603
POS	POS_568.338_4.9141	568.338	4.9141	Lyso PC (22:6)	95.02	NA	NA	NA	NA	NA	NA	LysoPC(22:6(4Z,7Z,10Z,13Z,16Z,19Z)/0:0);Penitrem D;Cholesterol glutamate;LysoPC(20:3(5Z,8Z,11Z)/0:0);LysoPC(20:3(8Z,11Z,14Z)/0:0);Cholylhistidine	39710.1	3.35445e+07	164573	3.82106e+07	4.96631e+07	3.63511e+07	424888	8.52832e+06	4.36333e+07	99051.7	4.64801e+06	3.65387e+07	5.44122e+07	3.89626e+07	3.91615e+07	3.35521e+07	3.69868e+07	2.71601e+07	2.64479e+07	3.82265e+07	3.84844e+06	3.8e+07	2.58341e+06	2.54455e+07	3.64398e+07	3.49343e+07	2.1285e+06	4.18332e+07	3.59355e+07	5.36785e+07	4.12662e+07	232084	3.49124e+07	3.47931e+07	4.11976e+07	3.10941e+07	3.02992e+06
NEG	NEG_459.348_7.9215	459.348	7.9215	3-epi-2-Deoxy-25-methyldolichosterone	94.99	C29H48O4	Lipids and lipid-like molecules	Steroids and steroid derivatives	NA	NA	NA	13'-Carboxy-alpha-tocopherol;(3beta,5alpha,6beta,9alpha,22E,24R)-23-Methylergosta-7,22-diene-3,5,6,9-tetrol;Lexacalcitol;2-Deoxy-25-Methyldolichosterone;3-epi-2-Deoxy-25-methyldolichosterone;4alpha-Formyl-5alpha-cholesta-8-en-3beta-ol;4Alpha-hydroxymethyl-5alpha-cholesta-8,24-dien-3beta-ol;Ergostane-3,6-dione;Stenocereol;1-Phenyl-1,3-docosanedione;(3beta,5alpha,7alpha)-14-Methylcholesta-9(11),24-…	1.27073e+08	3.61594e+07	2.12174e+07	9.36427e+07	1.62651e+07	537986	3.28327e+07	1.18436e+06	5.49042e+07	1.91125e+07	9.43612e+07	2.45895e+07	2.30154e+07	6.73574e+07	3.60825e+07	3.88978e+07	3.32068e+07	2.89416e+07	3.11123e+07	6.10573e+07	1.03467e+07	6.75118e+07	1.6123e+06	3.91449e+07	1.15391e+07	2.20627e+07	1.23876e+07	2.84069e+07	1.13997e+08	1.00251e+07	4.07854e+07	6.826e+07	5.03214e+07	5.85041e+07	2.91235e+07	2.09577e+07	8.58459e+07
POS	POS_177.163_5.9636	177.163	5.9636	2-Butanone, 4-(2,6,6-trimethyl-2-cyclohexen-1-yl)-	94.96	C13H22O	Lipids and lipid-like molecules	Prenol lipids	NA	NA	NA	NA	555651	250818	2.86368e+06	37948.5	1.18e+06	60620	1.46083e+06	425838	9.5701e+06	3.59504e+06	223732	4.62011e+06	858359	61819.4	6.91727e+06	2.09366e+06	1.39423e+07	2.76663e+06	7.41047e+06	1.38387e+06	756333	3.63793e+06	240304	96906.9	3.90747e+06	1.21702e+07	1.16348e+06	766950	1.87236e+07	567265	949893	7.88282e+06	9.30622e+06	1.63755e+07	1.88751e+06	3.53342e+06	1.05969e+07
POS	POS_303.143_2.818	303.143	2.818	His Phe	94.95	C15H18N4O3	NA	NA	NA	NA	NA	Garcinia lactone dibutyl ester;Feruloylcholine;Phenacetyl-carnitine;Lisofylline;Albifylline;3-Carbamyl-(3'-picolyl)-4-methoxy-1-benzamide	143278	3.82922e+06	1.70952e+06	1.56001e+06	1.27094e+06	1.02479e+07	4.67446e+06	4.75078e+06	796579	1.73929e+06	1.92028e+06	1.4573e+06	7.41327e+06	17719.5	837581	4.87056e+06	1.61014e+07	1.78103e+06	2.83048e+06	1.52992e+06	1.41025e+07	983987	4.45377e+06	5.94923e+06	4.90059e+06	7.88415e+06	7.05263e+06	4.43953e+06	4.88293e+06	6.80784e+06	5.39197e+06	1.74323e+06	4.12461e+06	4.38793e+06	412223	4.11596e+06	2.83414e+06
NEG	NEG_101.061_3.6291	101.061	3.6291	2,4-Dimethyl-1,3-dioxolane	94.94	C5H10O2	Organoheterocyclic compounds	Dioxolanes	HMDB0032230	NA	NA	Isovaleric acid;Valeric acid;Ethylmethylacetic acid;Ethyl propionate;Tetrahydro-2-furanmethanol;Isopropyl acetate;2-Methylpropyl formate;Methyl isobutyrate;3-Hydroxy-2-pentanone;2,4-Dimethyl-1,3-dioxolane;(S)-2-Methylbutanoic acid;Methyl butyrate;Propyl acetate;Tetrahydro-2-methyl-3-furanol;Butyl formate;Pivalic acid;1-Hydroxy-2-pentanone;3-Acetyl-1-propanol;4-Hydroxypentan-2-one;Tert-butyl forma…	1.42928e+09	3.28761e+08	2.235e+08	2.875e+08	3.62146e+08	4.94933e+08	5.13545e+08	5.18877e+07	1.08285e+09	1.00135e+09	9.67829e+08	1.17257e+09	7.69492e+08	1.46989e+09	2.07205e+09	1.13539e+09	1.26531e+09	1.22017e+09	8.04545e+08	1.00553e+09	4.54228e+08	1.37495e+09	1.19897e+09	3.1142e+08	5.77507e+08	2.10685e+09	7.05354e+07	3.56316e+08	2.43896e+09	4.4581e+08	6.35413e+08	2.13566e+09	1.37817e+09	3.5674e+09	6.80114e+08	8.29825e+08	1.45692e+09
NEG	NEG_143.071_3.1025	143.071	3.1025	trans-4-Hydroxycyclohexanecarboxylic acid - 40.0 eV	94.9	C7H12O3	Organic oxygen compounds	Organooxygen compounds	NA	NA	NA	4-Hydroxycyclohexylcarboxylic acid;Tetrahydrofurfuryl acetate;Botryodiplodin;Methyl (R)-3-methyl-2-oxopentanoate;Ethyl levulinate;3-Hydroxypropyl methacrylate;Cyclohexanone;2-Methyl-4-pentenal;4-Methyl-2-pentenal;2-Hexenal;3-Hexenal;4-Methyl-3-penten-2-one, 9CI;4-Methyl-4-penten-2-one;(E)-4-Hexenal;2-Methyl-2-pentenal;4-Hexen-3-one;(Z)-2-Hexenal;(Z)-4-Hexenal;cis-Cyclohexene Oxide;1,4-Epoxycycloh…	5.78782e+06	6.8271e+06	2.39599e+07	8.26655e+06	1.63411e+09	2.25143e+07	5.05599e+06	6.01448e+06	7.07747e+06	2.3933e+07	4.48376e+06	5.20568e+06	8.46103e+06	9.72112e+06	1.04524e+07	3.8535e+06	8.69636e+06	5.90228e+07	5.64624e+06	4.04678e+06	6.56326e+06	3.4255e+06	1.01936e+07	1.60108e+07	1.49786e+07	7.16625e+06	6.66914e+06	5.1517e+07	2.4216e+07	4.29932e+06	4.4252e+06	7.03336e+07	4.26528e+06	1.70763e+07	6.74163e+06	4.42457e+06	3.37196e+06
POS	POS_182.08_1.2596	182.08	1.2596	L-Tyrosine [IIN-based: Match]	94.77	NA	NA	NA	NA	NA	NA	4-Hydroxy-4-(3-pyridyl)-butanoic acid;L-Threo-3-Phenylserine;Beta-Tyrosine;o-Tyrosine;Meta-Tyrosine;4,6,7-Trihydroxy-1,2,3,4-tetrahydroisoquinoline;2-Amino-3-hydroxy-3-phenylpropanoic acid;D-Tyrosine;2-Methylbutyrylglycine;Isovalerylglycine;Valerylglycine;N-Acetylvaline;5-Acetamidovalerate;4-Hydroxystachydrine;Turicine;Calystegine A6;Calystegine A7;Calystegin A3;Medicanine;Methyl 5-(hydroxymethyl…	2.38159e+08	8.44724e+08	2.65766e+08	1.95756e+08	2.1686e+08	1.63298e+08	2.83078e+08	4.17176e+08	3.84227e+08	2.07079e+08	4.40475e+08	2.74013e+08	4.04715e+08	2.46854e+07	3.13118e+08	5.78114e+08	2.5403e+08	3.63272e+08	8.0942e+08	4.2905e+08	2.48046e+08	4.44904e+08	3.35462e+08	5.89437e+08	2.06899e+08	2.21988e+08	1.9701e+08	2.80576e+08	5.22514e+08	7.99759e+08	4.6265e+08	3.21281e+08	2.74862e+08	2.95058e+08	2.45748e+08	3.21906e+08	3.50508e+08
NEG	NEG_390.269_5.372	390.269	5.372	N-stearoyl taurine	94.77	C20H41NO4S	Lipids and lipid-like molecules	Fatty Acyls	NA	NA	NA	N-Stearoyltaurine	1.66755e+06	1.48438e+06	699068	590218	504537	230663	2.73621e+06	580491	4.38119e+07	875442	2.86751e+06	1.19357e+06	4.23211e+06	958920	1.51852e+06	3.02971e+06	1.59124e+06	841301	271529	841162	1.67577e+06	1.18273e+07	436058	818336	833857	2.49922e+06	2.87796e+06	1.03982e+06	3.17662e+06	1.22454e+06	707311	1.33947e+06	204317	2.83844e+06	1.33629e+06	2.75983e+06	597409
NEG	NEG_253.051_5.7182	253.051	5.7182	Chrysophanol	94.72	C15H10O4	Benzenoids	Anthracenes	HMDB0030670	C10315	NA	Daidzein;5-L-Glutamyl-taurine;Chrysophanol;5,7-Dihydroxyisoflavone;Phomarin;(Z)-4',6-Dihydroxyaurone;5,7-Dihydroxyflavone;7,4'-Dihydroxyflavone;7,8-Dihydroxyflavone;Rubiadin;Xanthenone-4-acetic acid;Anhydroglycinol;4-[4-(Dimethylamino)phenyl]-3H-1,2,4-triazole-3,5(4H)-dione;3,7-Dimethyl-1-propargylxanthine;Cysteinyl-Serine;Serylcysteine;1,2-Anthraquinone;Anthraquinone;DL-Lanthionine;9,10-Phenanth…	59426.4	602786	690294	8.63149e+06	362812	594182	297002	309563	237039	235274	282525	149107	45234.1	717261	192748	172406	497477	189369	1.0003e+07	124941	414702	391575	1.14124e+06	155654	223445	67400.1	434633	431869	247315	517269	179281	116644	671243	68756.6	848556	429610	220746
NEG	NEG_315.255_4.8897	315.255	4.8897	9,10-Dihydroxystearic acid	94.7	C18H36O4	Lipids and lipid-like molecules	Fatty Acyls	NA	NA	NA	MG(0:0/15:0/0:0);MG(15:0/0:0/0:0);(+)-15,16-Dihydroxyoctadecanoic acid;(9S,10S)-9,10-dihydroxyoctadecanoate;MG(0:0/i-15:0/0:0);MG(0:0/a-15:0/0:0)[rac];MG(a-15:0/0:0/0:0)[rac];MG(i-15:0/0:0/0:0);9,10-Dihydroxystearic acid;Dihydroxystearic acid;Oenanthic ether;Pelargonic acid;xi-2-Ethylheptanoic acid;Methyl caprylate;Heptyl acetate;4-Methyloctanoic acid;Butyl 3-methylbutanoate;3-Heptyl acetate;5-Me…	1.16291e+07	3.58271e+07	4.36005e+07	1.12291e+07	3.59771e+07	6.28418e+07	7.08359e+07	4.335e+07	4.32649e+08	1.57378e+07	2.34358e+07	1.07868e+08	3.72591e+08	3.59783e+07	1.74765e+08	7.97376e+07	1.24845e+08	1.46793e+08	1.80947e+08	1.12546e+08	2.12636e+07	3.93552e+07	3.0764e+07	7.7651e+07	8.80041e+07	4.0859e+07	3.62674e+07	9.72533e+07	3.82758e+07	7.86956e+07	4.32732e+07	5.58709e+08	4.96231e+07	3.68854e+07	9.42301e+07	3.37621e+07	4.07283e+07
NEG	NEG_197.068_1.2199	197.068	1.2199	5-Acetylamino-6-amino-3-methyluracil	94.62	C7H10N4O3	Organic nitrogen compounds	Organonitrogen compounds	HMDB0004400	C16366	map00232(Caffeine metabolism)	5-Acetylamino-6-amino-3-methyluracil;6-amino-5[N-methylformylamino]-1-methyluracil;5-Hydroxylysine;2-Deoxystreptamine;2,6-Diamino-5-hydroxyhexanoic acid;N-Nitrosobis(2-hydroxypropyl)amine;Ribitol;D-Arabitol;L-Arabitol;D-Xylitol;L-2-(Hydroxymethyl)-1,2,3,4-butanetetrol;Xylitol;6-Hydrazinylnicotinamide;Hydrazino nicotinamide;Hydrazinonicotinamide;4-Hydrazinylpyridine-3-carboxamide;8-Hydroxypurine	2.0339e+07	1.78531e+06	1.35399e+07	1.00646e+07	1.205e+07	1.94693e+07	839136	1.87359e+06	1.95677e+06	970243	6.14767e+06	1.42261e+06	2.73021e+06	2.87717e+06	3.49801e+07	1.16043e+06	3.03538e+06	1.279e+07	8.17202e+06	439069	1.5382e+06	527566	2.21133e+07	563955	1.75875e+06	1.1109e+07	1.15869e+06	4.28884e+06	568076	5.23029e+06	1.88692e+06	1.54243e+07	700662	1.88614e+07	4.20054e+06	4.52768e+06	1.8769e+06
NEG	NEG_471.348_6.3078	471.348	6.3078	Albigenic acid	94.61	C30H48O4	Lipids and lipid-like molecules	Prenol lipids	HMDB0036638	NA	NA	Maslinic acid;Lucidumol A;Queretaroic acid;Priverogenin A;(3beta,23xi)-3,23-Dihydroxycycloart-24-en-26-oic acid;Pomolic acid;20beta-Hydroxyursolic acid;Azukisapogenol;delta-Maslinic acid;Sebiferenic acid;Momordicin I;Ganoderic acid U;Ganodermanontriol;Epoxyganoderiol A;(3b,22S,24E)-3,22-Dihydroxycycloart-24-en-26-oic acid;27-Hydroxyisomangiferolic acid;Albigenic acid;Rubitic acid;Ganoderiol E;3al…	3.25423e+07	2.61546e+06	3.0943e+06	2.04496e+06	1.65506e+06	2.86646e+06	110812	1.20602e+06	1.60445e+08	4.65604e+06	1.03873e+06	2.86793e+07	805592	2.1976e+08	5.18327e+06	7.26721e+06	7.86171e+06	2.49225e+07	5.95156e+06	2.58516e+06	1.11019e+06	9.86724e+06	9.76989e+07	1.06879e+07	6.77763e+07	3.434e+07	507448	1.44921e+07	3.43078e+06	3.50251e+06	1.90061e+06	1.98286e+06	2.5495e+08	2.65072e+06	1.23772e+07	4.24651e+06	3.32415e+06
NEG	NEG_199.134_4.1584	199.134	4.1584	2-hydroxyundec-9-enoic acid	94.6	C11H20O3	Lipids and lipid-like molecules	Fatty Acyls	NA	NA	NA	NA	2.34124e+07	1.12248e+07	1.4068e+07	9.04612e+06	1.57044e+07	1.60263e+07	2.81852e+07	1.56611e+07	1.42853e+07	2.7144e+07	1.53951e+07	2.0718e+07	1.37483e+07	3.17779e+07	3.57268e+07	1.79709e+07	1.86368e+07	3.90422e+07	1.81127e+07	9.49469e+06	4.04386e+07	1.90181e+07	1.88775e+07	1.31149e+07	1.73624e+07	1.56624e+07	1.04872e+07	1.39378e+07	1.55196e+07	1.46327e+07	1.21015e+07	3.55117e+07	9.63224e+06	2.77583e+07	1.95561e+07	2.45066e+07	1.33041e+07
NEG	NEG_299.259_6.1487	299.259	6.1487	DL-5-hydroxy stearic acid	94.57	C18H36O3	Lipids and lipid-like molecules	Fatty Acyls	HMDB0112180	NA	NA	NA	7.96814e+07	4.63566e+09	3.629e+09	1.43449e+09	9.97871e+08	2.02737e+09	7.6263e+09	1.64273e+09	2.02285e+10	6.03944e+08	7.11947e+09	3.53507e+09	1.43258e+10	2.50974e+09	1.46785e+10	8.20155e+09	1.87922e+10	1.76964e+09	2.90369e+09	4.05914e+09	2.3239e+08	2.24554e+09	1.27785e+09	5.20346e+09	1.70145e+09	5.44494e+09	2.0963e+09	1.61603e+09	3.93994e+08	6.12248e+09	6.23634e+09	1.87348e+10	2.49578e+09	1.93768e+09	3.04621e+09	1.55534e+09	6.58556e+09
NEG	NEG_171.078_0.7961	171.078	0.7961	Glycyl-L-proline	94.49	C7H12N2O3	Organic acids and derivatives	Carboxylic acids and derivatives	HMDB0000721	NA	NA	Glycylproline;Prolylglycine;Glycyl-D-proline	1.23581e+07	690169	2.15729e+07	2.66445e+06	4.01262e+06	1.1237e+07	2.25515e+06	607097	6.70375e+06	2.68726e+06	4.26107e+06	5.05595e+06	3.77598e+06	3.09973e+06	5.4577e+06	6.69045e+06	3.70629e+06	7.46307e+06	5.20811e+06	3.249e+06	2.4401e+07	7.71108e+06	2.72949e+06	6.85297e+06	5.26745e+06	1.46944e+07	2.19286e+06	2.7075e+06	5.97955e+06	2.91907e+06	4.25491e+06	682602	5.67464e+06	1.64296e+07	3.77577e+06	2.93438e+06	9.29952e+06
POS	POS_311.122_1.3419	311.122	1.3419	gamma-Glutamyltyrosine	94.48	C14H18N2O6	Organic acids and derivatives	Carboxylic acids and derivatives	HMDB0011741	NA	NA	methoxycatecholamine;gamma-Glutamyltyrosine;Glutamyltyrosine;Tyrosyl-Glutamate;Phenylalanine glutamate;Valine-betaxanthin	549323	2.9558e+06	2.41559e+06	3.64034e+06	997464	1.46229e+06	1.53213e+06	2.10999e+06	1.83667e+06	347091	1.6125e+06	3.05525e+06	927963	5.46076e+06	1.16452e+06	2.5206e+06	3.30051e+06	2.76061e+06	745652	1.71053e+06	4.63454e+06	618541	142138	2.13474e+06	310673	1.41254e+06	1.93073e+06	1.45893e+06	1.14269e+06	1.47656e+07	2.73783e+06	3.05894e+06	3.71786e+06	2.24208e+06	1.536e+06	1.14305e+06	1.85787e+06
NEG	NEG_229.181_4.6753	229.181	4.6753	3-hydroxytridecanoic acid	94.42	C13H26O3	Lipids and lipid-like molecules	Fatty Acyls	HMDB0061655	NA	NA	3-[[5-Methyl-2-(1-methylethyl)cyclohexyl]oxy]-1,2-propanediol;3-hydroxytridecanoic acid;2-Dodecanone;2-Methylundecanal;(+/-)-2,4,8-Trimethyl-7-nonen-2-ol;Lauric aldehyde;(2E)-2-dodecen-1-ol;Undecanal;6-Undecanone;10-Undecen-1-ol;(Z)-3-Methyl-3-decen-1-ol;(&#177;)-(E)-3-Methyl-4-decen-1-ol;1-Menthyl methyl ether;trans- and cis-1-Methoxy-1-decene;2-Undecanone;2-Undecen-1-ol;2,8-Dimethylnonan-5-one	6.44916e+06	400841	2.2581e+07	1.62426e+06	1.05475e+07	8.97347e+06	1.46841e+06	6.68751e+06	1.8657e+06	4.49137e+06	1.10667e+07	2.25488e+07	3.1268e+06	3.57025e+07	7.24118e+06	1.37721e+06	2.56436e+06	2.49501e+06	1.42159e+07	4.41653e+07	3.70751e+06	2.79657e+06	8.38553e+06	3.14643e+06	2.89197e+06	5.23797e+06	3.47498e+06	4.8633e+06	5.62781e+06	2.67924e+07	4.12306e+06	5.04644e+06	5.29411e+06	4.52522e+06	1.58345e+06	2.02417e+07	4.80042e+06
POS	POS_289.161_3.157	289.161	3.157	Asn Arg	94.4	C10H20N6O4	NA	NA	NA	NA	NA	Arginylasparagine;Asparaginylarginine	7.18523e+06	5.19991e+06	9.34376e+06	511365	2.79914e+06	3.83274e+06	3.30009e+06	1.85927e+06	2.28181e+07	2.21708e+06	1.94617e+07	1.79295e+06	2.51879e+06	501831	1.36393e+07	6.13836e+06	2.10713e+07	1.35693e+07	4.27657e+06	2.06418e+06	2.7828e+06	4.31682e+06	8.19679e+06	8.74818e+06	1.39645e+07	8.05894e+06	2.14011e+06	1.13892e+07	4.56541e+06	7.83453e+06	2.22904e+06	1.67945e+06	2.46944e+07	6.79539e+06	8.46702e+06	9.01456e+06	1.12908e+07
NEG	NEG_305.249_7.4257	305.249	7.4257	11-Eicosatrienoic acid	94.39	C20H34O2	Lipids and lipid-like molecules	Fatty Acyls	NA	NA	NA	Dihomo-gamma-linolenic acid;5,8,11-Eicosatrienoic acid;Sciadonic acid;Sagittariol;Dihomo-alpha-linolenic acid;11-Eicosatrienoic acid;Eicosa-11,14,17-trienoic acid;Eicosa-5,8,11-trienoic acid;5,11,14-Eicosatrienoic acid;Dihomo--linolenic acid;Icosa-2,4,6-trienoic acid;Ethyl octadeca-9,12,15-trienoate;Ethyl alpha-linolenate;ent-16b-Kauran-16,19-diol;Ethyl linilenate;Sodium octadecanoate;5alpha-Andr…	7.35627e+07	1.49089e+09	1.67648e+09	2.68669e+09	4.46112e+08	1.54699e+08	1.00754e+09	5.08036e+08	6.32577e+08	8.34603e+07	8.85794e+09	4.19914e+08	1.08268e+09	1.0287e+09	7.88831e+08	3.85091e+08	7.85607e+08	1.7743e+08	1.61823e+09	4.78188e+08	2.25292e+08	1.3703e+09	4.78175e+08	5.73603e+08	6.58953e+08	2.33153e+08	1.67645e+09	2.32942e+09	1.06078e+08	2.33834e+09	8.12722e+08	4.19127e+08	2.40507e+09	3.91608e+08	6.20698e+08	1.24085e+09	1.43252e+09
POS	POS_325.11_0.7735	325.11	0.7735	4-O-.beta.-Galactopyranosyl-D-mannopyranose	94.37	C12H22O11	Organic oxygen compounds	Organooxygen compounds	NA	NA	NA	2-Hydroxyadipic acid;3-Hydroxyadipic acid;3-Hydroxymethylglutaric acid;2(R)-Hydroxyadipic acid;Levoglucosan;D-1-Deoxy-erythro-hexo-2,3-diulose;Diethyl dicarbonate;D-1,5-Anhydrofructose;2-Hydroxy-2-ethylsuccinic acid;2,5-Anhydro-D-mannose;3-Deoxyglucosone;(2S)-2-[(2S,3S,4R)-3,4-Dihydroxyoxolan-2-yl]-2-hydroxyacetaldehyde;2-(2-Hydroxy-1-oxopropoxy)propionic acid;Conduritol epoxide;Glycerol pyruvate…	7.73381e+06	4.44692e+07	1.31312e+07	357888	1.10638e+06	1.43365e+07	2.96605e+07	1.01557e+07	8.63527e+06	2.62972e+06	1.45342e+06	1.76234e+07	7.52999e+06	3.74576e+06	1.34596e+06	248045	2.86203e+06	3.66857e+07	1.81387e+07	1.15123e+07	4.14415e+06	4.15462e+06	6.77324e+06	5.83782e+06	9.68773e+06	1.83167e+06	1.30258e+08	2.11488e+07	4.25355e+06	1.61211e+07	5.15183e+06	1.79576e+06	4.57905e+06	1.6436e+06	2.0147e+06	5.73717e+06	4.9079e+06
NEG	NEG_566.485_6.7765	566.485	6.7765	NAGly 15:0/17:0	94.28	C34H65NO5	Organic acids and derivatives	Carboxylic acids and derivatives	NA	NA	NA	NA	1.34127e+07	2.34132e+06	444967	296604	2.57602e+06	5.42322e+06	77270	97396.2	304697	103080	204446	117756	2.74059e+07	4.22889e+06	1.05232e+06	362031	8.23928e+06	502661	524369	347134	372475	1.49611e+06	1.52319e+06	262785	509117	1.07522e+06	283293	101003	51100.1	848536	139034	3.17298e+06	1.29178e+06	565048	1.04271e+06	319271	263147
NEG	NEG_256.069_4.419	256.069	4.419	1,3,5-Trihydroxy-10-methylacridone	94.26	C14H11NO4	Organoheterocyclic compounds	Quinolines and derivatives	HMDB0041468	NA	NA	6-Carboxy-5,6,7,8-tetrahydropterin	822187	544286	34319.5	1.4618e+07	268791	21510.2	151865	19919.8	3.3785e+06	2.4223e+06	21578.1	175764	1.12829e+06	309085	1.37931e+06	80578.2	1.40646e+06	1.70925e+06	4.3132e+06	1.55435e+06	27904.1	4.60844e+06	631882	81073.8	387592	144799	640692	1.03894e+06	1.30803e+06	2.32685e+06	2.78313e+06	20283.8	1.09608e+06	1.6797e+06	1.01821e+06	1.56672e+06	778460
NEG	NEG_263.122_3.461	263.122	3.461	Abscisic acid	94.18	C15H20O4	Lipids and lipid-like molecules	Prenol lipids	HMDB0036093	NA	NA	NA	2.55704e+06	5.4216e+07	1.8927e+07	2.37937e+07	535239	6.87263e+07	858480	3.20741e+07	1.06353e+06	1.45172e+06	1.52547e+06	576855	1.47661e+06	334296	3.79596e+06	452750	609794	8.04206e+06	8.56126e+07	825889	1.7873e+06	828031	9.01267e+06	6.83154e+06	1.56991e+06	1.10811e+06	1.06704e+07	1.2513e+07	3.42237e+06	1.66035e+07	837404	7.75105e+06	2.79554e+06	790395	2.6085e+06	428690	1.11599e+07
NEG	NEG_220.083_0.7779	220.083	0.7779	N-Acetylmannosamine	94.12	C8H15NO6	Organic oxygen compounds	Organooxygen compounds	HMDB0001129	C00645	map00520(Amino sugar and nucleotide sugar metabolism);map00541(O-Antigen nucleotide sugar biosynthesis);map01100(Metabolic pathways);map01250(Biosynthesis of nucleotide sugars)	N-Acetylgalactosamine;N-Acetyl-D-glucosamine;2'-Deoxysepiapterin;beta-N-Acetylglucosamine;N-Acetyl-b-D-galactosamine;N-Acetylmannosamine;Avenic acid B;Aldehydo-N-acetyl-D-glucosamine;N-((2R,3R,4R,5R)-3,4,5,6-Tetrahydroxy-1-oxohexan-2-yl)acetamide;2-(Acetylamino)-2-deoxy-alpha-D-mannopyranose;(2R,5S)-5-Amino-1,2,6,7-tetrahydroxyoctane-3,4-dione;N-Carboxyethyl-g-aminobutyric acid;2-Aminoheptanedioi…	2.09221e+07	6.67636e+07	6.79445e+07	4.38907e+07	1.47871e+08	2.82709e+08	9.78507e+07	1.24457e+08	9.91545e+07	6.18848e+07	3.60765e+08	6.13948e+07	1.82563e+07	1.59858e+07	2.59772e+07	8.04905e+07	3.54359e+07	6.1423e+07	9.18588e+07	5.36718e+07	1.06035e+08	6.57496e+07	1.98002e+08	5.51677e+07	6.52423e+07	4.54677e+07	6.289e+07	8.58976e+07	4.15529e+07	7.8104e+07	7.05811e+07	7.66125e+07	6.24968e+07	9.39026e+07	1.40425e+07	3.648e+07	5.15191e+07
NEG	NEG_427.262_4.89	427.262	4.89	3alpha,12beta-Dihydroxy-5alpha-cholan-24-oic Acid	94.11	C24H40O4	Lipids and lipid-like molecules	Steroids and steroid derivatives	NA	NA	NA	3b,12a-Dihydroxy-5a-cholanoic acid;3b,7a-Dihydroxy-5b-cholanoic acid;3a,7a-Dihydroxycholanoic acid;3a,12b-Dihydroxy-5b-cholanoic acid;3b,12a-Dihydroxy-5b-cholanoic acid;Allodeoxycholic acid;Allochenodeoxycholic acid;Chenodeoxycholic acid;Isohyodeoxycholic acid;Hyodeoxycholic acid;Murocholic acid;Ursodeoxycholic acid;7b,12a-Dihydroxycholanoic acid;7a,12b-dihydroxy-5b-Cholan-24-oic acid;Isodeoxycho…	5.06123e+06	6.62013e+07	8.5683e+07	1.78782e+07	7.21753e+07	4.28339e+07	6.77199e+07	1.34297e+08	2.00618e+07	6.56804e+07	2.92431e+07	1.02498e+08	3.25423e+07	1.13214e+08	6.92148e+07	2.90876e+07	8.25631e+07	5.53024e+07	2.89967e+07	2.75338e+07	8.31685e+07	5.36523e+07	2.5232e+08	5.15409e+07	6.44042e+07	1.12174e+08	8.99227e+07	6.47505e+07	9.23716e+07	2.84926e+07	2.43709e+07	5.17665e+07	1.38807e+08	1.29687e+08	8.15924e+07	6.85653e+07	1.28929e+08
POS	POS_203.178_5.4277	203.178	5.4277	1-methyl-4-methylidene-7-(propan-2-yl)-1,2,3,3a,4,5,6,8a-octahydroazulen-1-ol	94.07	C15H24O	Lipids and lipid-like molecules	Prenol lipids	NA	NA	NA	NA	2.34446e+06	48682.5	717356	1.37114e+08	25472.2	45540.9	1.60335e+06	1.59702e+06	134740	23235.1	233761	289271	275501	122045	4.51326e+06	259856	827146	2.32099e+06	398618	45110.5	132547	312692	37390.2	176597	761086	176611	1.61593e+06	454668	370101	2.63073e+06	185118	69008.6	1.26632e+06	4.67936e+06	114580	167472	594692
POS	POS_283.127_1.2917	283.127	1.2917	Thr Tyr	94.06	C13H18N2O5	NA	NA	NA	NA	NA	2-(2-Methylpropyl)thiazole;2-(1-Methylpropyl)thiazole;4-Methyl-2-(1-methylethyl)thiazole;6-Isothiocyanato-1-hexene;2-Ethyl-4,5-dimethylthiazole;4-Ethyl-2,5-dimethylthiazole;5-Ethyl-2,4-dimethylthiazole;2,5-Diethylthiazole;2-Methyl-4-(1-methylethyl)thiazole;2,4-Diethylthiazole;Isothiocyanatocyclohexane;Tyrosyl-Threonine;Hydroxy-lacosamide;gamma-Glutamylisoleucine;gamma-Glutamylleucine;Glutamylisol…	237830	2.2495e+06	1.01424e+06	900772	2.26831e+06	340643	1.47528e+06	1.31854e+06	1.58297e+06	166175	550221	525292	3.18033e+06	1.57437e+06	938421	2.50037e+06	1.5357e+07	1.5942e+06	2.95572e+06	2.35947e+06	2.3663e+06	722003	340187	946693	3.16101e+06	4.97066e+06	4.2737e+06	2.44046e+06	2.14151e+06	2.73375e+06	4.14827e+06	199114	1.7256e+06	1.64066e+06	650047	1.64346e+06	825311
NEG	NEG_339.072_3.1363	339.072	3.1363	Sinapoyl malate	94	C15H16O9	Phenylpropanoids and polyketides	Cinnamic acids and derivatives	METPA1707	C02887	map00940(Phenylpropanoid biosynthesis);map01110(Biosynthesis of secondary metabolites)	Cichoriin;6-[3-(2-carboxyeth-1-en-1-yl)phenoxy]-3,4,5-trihydroxyoxane-2-carboxylic acid;O-Coumaric acid glucuronide;p-Coumaric acid glucuronide;Daphnetin glucoside;Diazinon;Vicine;Indole-3-acetylglutamic acid;2,5-Dimethyl-3-furanthiol acetate;S-(2-Furanylmethyl) propanethioate;D-Malic acid p-coumarate	1.58655e+07	604664	2.57418e+08	732640	7.34133e+06	9.09397e+07	259220	320280	841423	447688	256699	51485.6	7.95855e+06	624958	2.73708e+06	390657	1.13965e+06	977824	5.71785e+07	586277	1.48975e+06	2.26804e+06	597142	1.80515e+06	896591	216702	309714	589119	161742	1.81845e+06	1.03918e+06	911951	650556	919182	1.68868e+06	653992	301206
NEG	NEG_132.03_0.6601	132.03	0.6601	L-Aspartic Acid	93.99	C4H7NO4	Organic acids and derivatives	Carboxylic acids and derivatives	HMDB0000191	C00049	map00220(Arginine biosynthesis);map00250(Alanine, aspartate and glutamate metabolism);map00260(Glycine, serine and threonine metabolism);map00261(Monobactam biosynthesis);map00270(Cysteine and methionine metabolism);map00300(Lysine biosynthesis);map00340(Histidine metabolism);map00410(beta-Alanine metabolism);map00460(Cyanoamino acid metabolism);map00470(D-Amino acid metabolism);map00710(Carbon f…	L-Aspartic acid;D-Aspartic acid;Iminodiacetic acid;2-Aminoacrylic acid;3-Isoxazolidinone;2-Iminiopropanoate;2-Oxazolidinone;Glycidamide;Isonitrosoacetone;Vinyl carbamate	2.58912e+07	1.40844e+08	2.8631e+06	7.2843e+07	3.1729e+07	4.63505e+07	3.36146e+07	5.45332e+07	7.76064e+07	1.36007e+07	1.47018e+08	4.94262e+07	7.69012e+07	6.10798e+07	5.10362e+07	1.06443e+08	5.58034e+07	1.87256e+07	8.09239e+07	1.48268e+08	4.68586e+07	1.90288e+08	1.94531e+07	4.9854e+07	1.92821e+07	7.44119e+07	1.91948e+07	4.24155e+06	2.61745e+07	8.07736e+07	1.44976e+08	8.78065e+06	3.78546e+07	7.79709e+07	3.83359e+07	6.72828e+07	1.06554e+08
NEG	NEG_432.319_4.841	432.319	4.841	Lithocholic acid glycine conjugate	93.97	C26H43NO4	Lipids and lipid-like molecules	Steroids and steroid derivatives	HMDB0000698	C15557	NA	NA	2.06525e+06	2.24339e+06	9.29938e+06	866070	1.07633e+06	1.04959e+06	9.90768e+06	367408	742539	4.90323e+06	2.59766e+06	3.13282e+06	1.53118e+06	1.22752e+06	3.30613e+06	2.71064e+06	4.30985e+06	1.39157e+06	5.80045e+06	6.15288e+06	1.07123e+06	1.47093e+06	3.79095e+06	1.84113e+06	263380	2.86354e+06	6.75097e+06	3.37502e+06	5.58014e+06	1.32173e+06	3.85899e+06	2.02822e+06	4.14385e+06	2.65127e+06	8.71878e+06	3.31321e+06	2.83903e+06
NEG	NEG_201.114_3.6723	201.114	3.6723	Decanedioic acid	93.95	C10H18O4	Lipids and lipid-like molecules	Fatty Acyls	HMDB0000792	C08277	NA	Sebacic acid;R-2-Hydroxy-3-methylbutanoic acid 3-Methylbutanoyl;Oxalic acid dibutyl ester;2-Ethylsuberic acid;Heptylmalonic acid;3-Methylazelaic acid;N-Lactoylisoleucine;(R)-6-(3-Methylpiperazin-1-yl)nicotinonitrile;1,4-Butanediol diglycidyl ether;4-Hydroxynonenal;2,4-Nonanedione;2-Nonenoic acid;6-Butyltetrahydro-2H-pyran-2-one;Dihydro-5-pentyl-2(3H)-furanone;cis-Ethyl 4-heptenoate;Hept-trans-2-e…	2.02289e+08	8.17497e+06	1.24789e+07	6.79527e+06	7.48859e+07	1.02015e+07	1.78578e+07	7.07841e+06	1.03693e+08	5.43713e+07	7.98405e+06	3.55043e+07	9.46607e+06	2.91243e+07	1.72117e+08	4.86849e+07	2.05884e+07	5.55676e+07	1.90444e+07	3.68789e+07	1.66735e+07	2.95424e+07	2.29847e+07	2.54062e+07	3.21944e+07	4.95506e+07	5.82829e+06	1.22788e+07	1.47871e+08	8.34386e+06	1.92135e+07	1.66701e+07	3.03032e+07	4.71443e+07	4.43833e+07	4.22995e+07	1.12146e+07
NEG	NEG_593.15_3.2158	593.15	3.2158	NP-000002(10)	93.91	C27H30O15	Phenylpropanoids and polyketides	Flavonoids	NA	NA	NA	Scolymoside;Isovitexin 2''-O-glucoside;Safflor Yellow A;Vicenin 2;Kaempferol 4'-glucoside 7-rhamnoside;Kuwanon Z;1,8-Dihydroxy-3-hydroxymethylanthraquinone 1,8-di-O-b-D-glucoside;3,6-Diglucopyranosyl-4',5,7-trihydroxyflavone;Astragalin 7-rhamnoside;Orientin 2''-rhamnoside;Orientin 7-rhamnoside;Graveobioside B;Kaempferol 3-neohesperidoside;Biorobin;Isorhamnetin 3-O-a-L-arabinopyranoside 7-O-a-L-rh…	123516	989489	1.47191e+06	3.53787e+06	4.08513e+06	1.95449e+06	1.14192e+06	247229	195097	16134.3	469297	119630	88544.2	382263	193136	138165	98327.5	214967	102538	628960	186058	238811	1.04072e+06	5.14317e+06	123383	48232.3	436296	746647	47962.8	841254	897287	74111.7	105100	738521	437677	71444.9	341405
POS	POS_246.168_3.1096	246.168	3.1096	Isovalerylcarnitine	93.81	C12H23NO4	Lipids and lipid-like molecules	Fatty Acyls	HMDB0000688	NA	NA	2-Methylbutyroylcarnitine;Isovalerylcarnitine;Valerylcarnitine;Pivaloylcarnitine;Traumatic acid;5-Heptyltetrahydro-2-oxo-3-furancarboxylic acid;Butanedioic acid, octenyl-	1.92995e+06	1.71179e+07	2.69021e+07	1.47343e+07	1.40513e+07	8.21135e+07	7.61011e+06	6.00792e+07	7.82454e+06	2.29233e+07	2.1506e+07	5.73631e+06	4.73551e+07	326595	1.19278e+07	7.08974e+07	1.28233e+08	2.6175e+07	5.14665e+07	7.64401e+06	1.17026e+08	1.0233e+07	2.45837e+07	2.81742e+07	9.09472e+07	7.9537e+07	9.974e+07	7.02911e+07	3.84192e+07	7.4187e+07	2.6087e+07	1.43531e+07	2.82949e+07	1.51759e+07	2.81336e+06	2.01056e+07	2.29384e+07
POS	POS_362.19_2.916	362.19	2.916	Leu Thr Glu	93.8	C15H27N3O7	NA	NA	NA	NA	NA	Bursin;Bursopoietin;Methotrimeprazine sulfoxide	2.01336e+06	1.66541e+06	6.44628e+06	631893	609843	1.55713e+06	581476	1.94766e+06	474929	510756	770495	1.19866e+06	1.06345e+06	138560	1.16273e+06	2.79444e+06	1.54783e+06	280447	9.59831e+06	1.33542e+06	780296	1.72309e+06	1.57069e+06	593584	865542	1.16513e+06	2.90398e+06	1.64268e+06	1.26796e+06	677561	1.56836e+06	60815.3	1.01843e+06	967292	549969	904436	1.49415e+06
NEG	NEG_105.019_0.6926	105.019	0.6926	Glyceric acid	93.71	C3H6O4	Organic oxygen compounds	Organooxygen compounds	HMDB0000139	C00258	map00030(Pentose phosphate pathway);map00260(Glycine, serine and threonine metabolism);map00561(Glycerolipid metabolism);map00630(Glyoxylate and dicarboxylate metabolism);map00680(Methane metabolism);map01100(Metabolic pathways);map01110(Biosynthesis of secondary metabolites);map01120(Microbial metabolism in diverse environments);map01200(Carbon metabolism)	L-Glyceric acid;Propaneperoxoic acid, 2-hydroxy-;2-(Hydroxymethoxy)acetic acid;Acetic acid;Glycolaldehyde;1,2-Dioxetane;Methyl formate;Formic acid	5.22649e+06	7.64764e+06	1.76974e+06	6.33377e+06	6.1581e+06	8.03459e+06	2.18429e+06	7.99161e+06	1.34775e+07	4.20969e+06	4.04989e+06	5.81122e+06	3.16473e+06	8.62236e+06	6.02867e+06	1.46053e+07	1.91912e+06	2.02182e+06	5.53345e+06	5.46238e+06	1.91829e+06	1.34585e+07	9.21483e+06	7.12755e+06	2.60901e+06	1.26776e+07	1.67852e+07	5.98631e+06	2.68836e+06	3.89888e+06	9.67056e+06	370222	4.19701e+06	8.03016e+06	2.93267e+06	3.77937e+06	5.27804e+06
NEG	NEG_322.247_5.4693	322.247	5.4693	Cytidine-5'-monophosphate disodium salt,from Saccharomyces cerevisiae, crystalline	93.62	C9H14N3O8P	Nucleosides, nucleotides, and analogues	Pyrimidine nucleotides	NA	NA	NA	NA	3.07852e+06	1.14202e+06	1.72194e+07	484369	175749	1.42884e+06	1.47019e+07	5.71701e+06	5.43329e+06	418771	1.12345e+07	1.42127e+07	4.43708e+07	886637	1.85259e+07	2.34771e+06	5.26845e+06	2.1441e+07	2.98151e+08	5.2652e+06	202499	2.07898e+07	644337	2.41133e+07	2.04799e+07	5.54243e+06	6.63674e+06	2.73695e+06	4.91512e+06	3.18186e+06	1.14841e+06	2.66432e+07	1.15551e+07	1.90469e+07	2.78708e+06	4.10399e+07	2.15882e+06
NEG	NEG_190.055_2.8463	190.055	2.8463	N-Acetyl-L-methionine	93.6	C7H13NO3S	Organic acids and derivatives	Carboxylic acids and derivatives	HMDB0011745	C02712	NA	N-Acetyl-L-methionine;L-Cysteine, N-acetyl-, ethyl ester;N-Acetyl-dl-penicillamine;N-Isobutyryl-L-cysteine	2.25429e+07	5.02225e+07	1.89116e+07	1.29272e+07	1.94111e+07	2.21629e+06	8.93842e+06	1.38899e+07	2.36197e+07	7.29154e+06	2.73897e+07	1.25334e+07	1.42642e+07	1.70249e+06	2.19172e+07	1.03086e+07	1.24799e+07	7.43737e+06	9.19116e+07	1.17433e+07	5.98443e+06	6.51896e+06	9.11106e+06	4.38048e+06	2.31456e+06	1.00871e+07	1.22428e+07	1.32623e+07	5.10623e+07	1.12285e+07	5.4055e+06	5.84118e+06	1.15106e+07	9.14726e+07	4.71119e+06	7.72529e+06	1.03874e+07
POS	POS_420.345_6.0422	420.345	6.0422	Leu-C20:3	93.54	C26H45NO3	Organic acids and derivatives	Carboxylic acids and derivatives	NA	NA	NA	Behenoylglycine;N-Stearoyl Isoleucine;N-Stearoyl Leucine;N-Hexanoylsphingosine;Oryzarol;Stanolone enanthate	6.35125e+06	1.86357e+07	2.75276e+06	7.9161e+06	156362	1.64875e+06	1.55488e+06	1.77534e+06	5.22889e+06	7.32835e+06	2.85378e+07	96284.3	5.22839e+06	354951	3.77541e+06	1.22552e+06	1.09096e+06	1.79608e+06	6.65485e+06	648548	1.66416e+06	1.90319e+06	728560	516783	2.57724e+06	4.81102e+06	1.39967e+06	4.52864e+06	755213	3.40318e+06	132798	458756	6.83666e+06	2.64311e+06	2.62549e+06	9.44239e+06	7.52198e+06
POS	POS_533.33_3.8913	533.33	3.8913	taurocholic acid	93.5	C26H45NO7S	Lipids and lipid-like molecules	Steroids and steroid derivatives	HMDB0000036	C05122	map00120(Primary bile acid biosynthesis);map00121(Secondary bile acid biosynthesis);map00430(Taurine and hypotaurine metabolism);map01100(Metabolic pathways);map04976(Bile secretion);map04979(Cholesterol metabolism)	Atenolol;Practolol;Bucolome;CC(=O)Nccccccn1C=CC(=O)C(O)=C1C;TRIMETAZIDINE;Calcium myristate;Tauroursocholic acid;Tauro-b-muricholic acid;LysoPC(18:4(6Z,9Z,12Z,15Z)/0:0);Taurohyocholate;2-[(3alpha,7alpha,12alpha-Trihydroxy-24-oxocholane-24-yl)amino]ethanesulfonic acid;Tauro-alpha-muricholic acid	2.39625e+06	425490	5.35577e+06	805062	1.41973e+06	4.62759e+06	3.40032e+06	1.47974e+06	606716	950525	6.98355e+06	1.13765e+06	8.76338e+06	170724	2.93548e+06	1.20695e+06	739896	1.34769e+06	869873	1.07516e+06	3.67654e+06	4.5727e+06	514555	1.14539e+06	1.34833e+06	3.58303e+06	221982	318939	8.03508e+06	754510	914947	7.2301e+06	3.60296e+06	3.4239e+06	2.83998e+06	1.18911e+07	9.41594e+06
NEG	NEG_229.145_3.936	229.145	3.936	Dodecanedioic aicd	93.47	C12H22O4	Lipids and lipid-like molecules	Fatty Acyls	NA	NA	NA	Dodecanedioic acid;Talaromycin A;Bis(1-methylethyl) hexanedioate;Dipropyl hexanedioate;Dibutyl succinate;(Z)-3-Methyl-3-decenoic acid;(Z)-3-Methyl-4-decenoic acid;trans-2-Hexyl-1-cyclopropaneacetic acid;Ethyl (E)-2-nonenoate;Ethyl 3-cyclohexylpropionate;cis-3-Hexenyl pentanoate;2,3-Undecanedione;(E)-3-Heptenyl 2-methylpropanoate;3-Hexenyl 2-methylbutyrate;Methyl 2-decenoate;6-Methyl-5-hepten-2-on…	8.52346e+07	2.19977e+07	4.06529e+06	7.57876e+06	6.00437e+07	4.68899e+06	1.39398e+07	5.63999e+06	5.42448e+07	5.96471e+08	2.08503e+07	6.86348e+07	1.14278e+07	1.0392e+08	1.23003e+08	1.22341e+09	8.62367e+06	2.20847e+08	5.95549e+06	2.49589e+07	1.2372e+07	1.46243e+08	5.74223e+07	3.40548e+06	1.5777e+08	7.29593e+07	2.03373e+07	1.56275e+08	3.80857e+08	2.86918e+06	3.62465e+07	5.72202e+06	7.98672e+07	5.66379e+08	7.28157e+07	1.66324e+08	8.78441e+06
POS	POS_160.075_4.0881	160.075	4.0881	Serotonin	93.46	C10H12N2O	Organoheterocyclic compounds	Indoles and derivatives	HMDB0000259	C00780	map00380(Tryptophan metabolism);map01063(Biosynthesis of alkaloids derived from shikimate pathway);map01100(Metabolic pathways);map01110(Biosynthesis of secondary metabolites);map04024(cAMP signaling pathway);map04080(Neuroactive ligand-receptor interaction);map04361(Axon regeneration);map04540(Gap junction);map04721(Synaptic vesicle cycle);map04726(Serotonergic synapse);map04742(Taste transducti…	N-Hydroxy-1-aminonaphthalene;1-Amino-2-naphthol;2-Quinolinylmethanol;4-Amino-1-naphthol;Naphth(1,2-b)oxirene	5.37463e+06	461530	1.55259e+06	534400	1.0194e+06	4.86729e+06	980892	685772	3.98813e+06	4.36126e+06	484114	5.49859e+06	2.46069e+06	943349	1.77672e+06	711171	2.9404e+06	257783	1.45557e+07	929523	1.27294e+06	756564	1.20746e+06	444140	1.49111e+07	1.57165e+06	4.63234e+06	497928	499989	804639	451165	3.98272e+06	173249	595664	1.15942e+06	1.57395e+06	1.61826e+06
NEG	NEG_105.001_1.0493	105.001	1.0493	GLYCERATE	93.41	C3H6O4	Organic oxygen compounds	Organooxygen compounds	HMDB0000139	C00258	map00030(Pentose phosphate pathway);map00260(Glycine, serine and threonine metabolism);map00561(Glycerolipid metabolism);map00630(Glyoxylate and dicarboxylate metabolism);map00680(Methane metabolism);map01100(Metabolic pathways);map01110(Biosynthesis of secondary metabolites);map01120(Microbial metabolism in diverse environments);map01200(Carbon metabolism)	2-Mercaptopropanoic acid;3-Mercaptopropanoic acid;Methyl thioglycolate;Thiirane	312653	329114	540722	255354	76794.7	404007	274703	445948	350516	391449	326181	430996	216105	2.84054e+06	2.69661e+06	5.80109e+06	332943	537224	379053	423101	358951	822670	469521	327058	342082	433314	556341	231695	1.60612e+06	322280	423014	375847	738671	661817	1.03477e+06	623045	440675
POS	POS_442.251_3.2858	442.251	3.2858	Ser His Ala Lys	93.38	C18H31N7O6	NA	NA	NA	NA	NA	Spergualin;Difenoxin	3.61128e+06	4.79757e+06	850119	661633	9.09609e+06	441379	356930	183679	1.77773e+06	1.27843e+06	757432	994794	6.26351e+06	176563	4.51411e+06	438995	907888	3.80544e+06	791572	881068	822119	6.55428e+06	707924	1.01867e+06	1.37842e+06	622116	1.08952e+06	4.73996e+06	1.19085e+07	688666	2.08746e+06	2.27701e+06	9.04884e+06	1.49088e+06	3.61699e+07	511606	4.94377e+07
POS	POS_303.168_3.9766	303.168	3.9766	Gln Arg	93.31	C11H22N6O4	NA	NA	NA	NA	NA	Neuromedin B (1-3);Emivirine;trichostatin A;7-[4-(Dimethylamino)phenyl]-N-hydroxy-4,6-dimethyl-7-oxohepta-3,5-dienamide;2-Aminobenzylstatine;Morphine;Hydromorphone;Piperine;Erysopine;Secodemethylclausenamide;(-)-Morphine;Norcodeine;norhydrocodone;Acetamide, N-hydroxy-N-(1-(4-(phenylmethoxy)phenyl)ethyl)-;cis-3,4',5-Trimethoxy-3'-aminostilbene;Galanthaminone;N-Norcodeine;5-(1,3-Benzodioxol-5-yl)-1…	788618	2.0335e+07	8.21085e+06	7.91412e+07	1.27565e+07	1.71146e+07	1.95038e+07	2.01732e+06	7.62872e+07	6.31349e+07	1.11875e+08	2.19251e+07	3.22056e+07	3.74587e+06	6.87498e+07	4.83888e+07	1.99683e+08	9.34951e+07	3.29464e+07	6.52051e+07	8.75217e+07	8.58469e+06	5.30495e+06	4.45277e+07	1.58537e+08	5.1922e+07	3.91984e+07	4.54664e+07	2.62736e+08	4.27469e+07	1.83563e+07	9.62067e+08	2.78934e+08	1.85527e+08	1.24022e+08	1.46583e+08	8.944e+07
POS	POS_255.064_3.7517	255.064	3.7517	7-hydroxy-3-(4-hydroxyphenyl)chromen-4-one	93.29	C15H10O4	Phenylpropanoids and polyketides	Isoflavonoids	NA	NA	NA	Daidzein;5-L-Glutamyl-taurine;Chrysophanol;5,7-Dihydroxyisoflavone;Phomarin;(Z)-4',6-Dihydroxyaurone;5,7-Dihydroxyflavone;7,4'-Dihydroxyflavone;7,8-Dihydroxyflavone;Rubiadin;Xanthenone-4-acetic acid;Anhydroglycinol;Isoketocamphoric acid;Cassiachromone;Dihydrocoriandrin;(2S,3S,4S)-5,7,9,11-Tridecatetrayne-1,2,3,4-tetrol;Salfredin B11;Camphorsulfonic acid;Naphthoxylactic acid;4-Chloro-N-(1-pyridin-…	8.01322e+06	1.52765e+08	3.57463e+07	1.32312e+06	5.36956e+06	2.00723e+08	6.79399e+06	1.93262e+08	7.46288e+06	1.46693e+06	6.54323e+06	4.67424e+06	3.09899e+07	3.78035e+06	2.53342e+06	2.60525e+06	4.5943e+06	1.20131e+08	7.23136e+07	1.29616e+07	1.50716e+07	1.98101e+06	7.34477e+07	9.57904e+07	5.3648e+06	1.64814e+06	6.06697e+06	1.03723e+09	6.11452e+07	2.96032e+07	1.32886e+07	5.8693e+07	1.60141e+09	924678	3.82834e+06	1.48239e+06	1.06859e+07
NEG	NEG_574.451_6.8628	574.451	6.8628	SL 17:0;O/15:0	93.24	C32H65NO5S	Organic acids and derivatives	Organic sulfonic acids and derivatives	NA	NA	NA	NA	1.20424e+09	5.38468e+07	8.74596e+07	5.64166e+07	5.92763e+07	2.7738e+07	9.46706e+07	3.7753e+07	1.02113e+09	1.0058e+09	7.34068e+07	3.20473e+08	7.26852e+06	1.57728e+09	1.1246e+09	5.87094e+08	5.7213e+08	1.47167e+08	3.63316e+07	1.9661e+08	4.34093e+07	4.24886e+08	1.22225e+08	1.74231e+07	8.9591e+08	3.11952e+08	4.09815e+07	9.1057e+06	1.96448e+09	7.93236e+06	6.95927e+08	5.66178e+08	1.75955e+07	1.27899e+08	1.4244e+08	6.23717e+08	7.29501e+08
POS	POS_355.282_5.5671	355.282	5.5671	MG(18:2(9Z,12Z)/0:0/0:0)[rac]	93.22	C21H38O4	Lipids and lipid-like molecules	Fatty Acyls	NA	NA	NA	MG(0:0/18:2(9Z,12Z)/0:0);MG(18:2(9Z,12Z)/0:0/0:0);Glyceryl monolinoleate;2-Linoleoyl Glycerol;RIOPROSTIL	312660	994867	1.22682e+06	331796	1.23167e+06	770299	4.02665e+06	377849	239528	266442	259776	1.52616e+06	7.46324e+06	713337	1.94031e+07	1.68063e+06	2.03928e+06	2.12221e+07	658283	210779	3.15716e+06	857110	857451	977746	430040	685857	2.20803e+07	1.81579e+07	2.82802e+06	6.04401e+06	596868	1.01694e+07	766121	1.51803e+06	1.80424e+06	4.09141e+06	1.21908e+06
NEG	NEG_546.419_6.6635	546.419	6.6635	SL 17:0;O/13:0	93.16	C30H61NO5S	Organic acids and derivatives	Organic sulfonic acids and derivatives	NA	NA	NA	NA	1.61172e+07	27795	94419	780355	207764	1.51725e+06	869837	395161	1.19929e+07	9.34689e+06	114909	4.40573e+06	334451	5.73374e+06	6.55193e+06	3.28033e+06	3.3499e+06	1.17609e+06	168128	469308	415520	3.96857e+06	104718	320259	4.37194e+06	2.08333e+06	82694.9	118232	2.0514e+07	496769	3.14271e+06	7.36238e+06	1.64107e+06	701989	367081	4.57384e+06	3.2341e+06
POS	POS_340.319_7.2167	340.319	7.2167	N-[(1R)-2-Hydroxy-1-methylethyl-9Z-octadecenamide	93.15	C21H41NO2	Lipids and lipid-like molecules	Fatty Acyls	NA	NA	NA	NA	255834	9.33491e+06	3.63755e+06	9.67957e+06	4.43107e+06	517232	3.91054e+06	338704	2.19095e+08	81959.5	7.5506e+06	3.38318e+06	8.3545e+06	3.72449e+07	1.94962e+07	9.62925e+06	2.41866e+07	2.1356e+06	3.30526e+07	1.22398e+07	1.08759e+06	3.2455e+06	1.65272e+06	7.21207e+06	1.47032e+06	7.47729e+06	3.57927e+06	2.29375e+07	4.46504e+06	3.43417e+06	8.12267e+06	4.82988e+07	3.68914e+07	6.04054e+06	1.44381e+06	1.51238e+07	2.05516e+07
NEG	NEG_157.087_3.6189	157.087	3.6189	5-Oxooctanoic acid	93.09	C8H14O3	Lipids and lipid-like molecules	Fatty Acyls	NA	NA	NA	cis-4-Hydroxycyclohexylacetic acid;trans-4-Hydroxycyclohexylacetic acid;3-Oxooctanoic acid;Alpha-Ketooctanoic acid;6-Ethyl-1-methyl-2,7,8-trioxabicyclo[3.2.1]octane;Tetrahydrofurfuryl propionate;Ethyl 3-oxohexanoate;1-Methyl-2-oxopropyl butyrate;2-Methylpropyl 3-oxobutanoate;3-Methylbutyl 2-oxopropanoate;Butyl acetoacetate;Propyl levulinate;5-Butyl-1,4-dioxan-2-one;6-Butyl-1,4-dioxan-2-one;2-n-Pr…	1.00087e+07	1.21215e+07	1.34518e+07	7.48869e+06	1.69831e+07	3.06507e+07	1.27268e+07	1.59332e+07	2.25194e+07	1.05776e+07	1.32397e+07	1.27859e+07	1.25576e+07	2.64953e+07	9.50441e+06	1.40405e+07	1.15785e+07	1.39421e+07	9.61239e+06	1.20945e+07	3.38882e+07	1.24462e+07	1.95473e+07	1.00514e+07	1.51592e+07	2.10902e+07	1.90183e+07	1.23203e+07	1.19833e+07	2.06993e+07	1.17061e+07	9.0779e+06	1.05146e+07	7.61338e+06	5.32169e+06	1.12164e+07	9.54315e+06
POS	POS_163.147_5.9595	163.147	5.9595	3,5-Dimethyladamantan-1-amine	93.03	NA	NA	NA	NA	NA	NA	Cyclohexenyl;1,3-Diisopropylbenzene;Pregeijerene;Hexylbenzene;p-Menthane;1-Isopropyl-2,3-dimethylcyclopentane;Butylcyclohexane;cis-3-Decene;m-Menthane;2-Octene, 3,7-dimethyl-, (Z)-	423145	386181	6.09166e+06	99658	1.13397e+06	666722	368152	83902.2	9.01575e+06	4.51809e+06	95656.6	5.89026e+06	680809	788544	8.59936e+06	2.067e+06	1.90415e+07	2.95144e+06	1.67659e+07	76922.6	111336	4.39283e+06	410174	1.62051e+06	4.5394e+06	1.32296e+07	167092	1.11901e+06	2.19685e+07	314854	1.18812e+06	9.52787e+06	1.07535e+07	2.1054e+07	1.86839e+06	5.13182e+06	1.23977e+07
POS	POS_337.102_5.0417	337.102	5.0417	Clandestacarpin	93	C20H16O5	NA	NA	NA	NA	NA	1,1-Dichloroheptane;Toxin T2 tetrol;3,7,8,15-Scirpenetetrol;7,8-Dihydropteroic acid;(-)-3,4,9-Trimethoxypterocarpan;p-Hydroxyphenethyl trans-ferulate;2'-Hydroxy-4,4',6'-trimethoxychalcone;2,3,9-Trimethoxypterocarpan;5,8-Dimethoxychalepensin;beta,2-Dihydroxy-4,6-dimethoxy-3-methylchalcone;2'-Hydroxyenterolactone;2-Hydroxyenterolactone;4'-Hydroxyenterolactone;4-Hydroxyenterolactone;5-Hydroxyenterol…	638688	1.04219e+06	662734	628044	1.88241e+06	1.48754e+06	1.29154e+06	750639	716017	540390	1.25733e+06	464647	853475	4.97096e+06	201024	709747	1.90385e+06	631515	417336	623097	1.52902e+06	491387	2.40052e+06	831526	1.13155e+06	83150	869743	320056	243449	1.27888e+06	816437	554611	84373.9	432358	4.33731e+06	683587	326208
POS	POS_546.349_6.1701	546.349	6.1701	LysoPC(0:0/18:0)	92.97	C26H54NO7P	Lipids and lipid-like molecules	Glycerophospholipids	HMDB0011128	NA	NA	Cholylhistidine;LysoPC(18:0/0:0);LysoPC(0:0/18:0);Platelet-activating factor;2-Lysophosphatidylcholine;Tabimorelin	1.32264e+06	1.78175e+06	6.10945e+06	6.75695e+07	3.04126e+07	1.81677e+06	3.35478e+07	8.41335e+07	2.28434e+06	8.00428e+06	1.05505e+07	3.4033e+06	706937	398853	396135	8.63203e+06	1.21717e+06	5.56573e+06	1.16342e+07	157236	1.16141e+07	1.7903e+06	5.34573e+07	4.70097e+07	99189.6	1.54911e+06	2.34972e+07	6.72724e+06	1.0391e+06	448404	262132	1.51186e+07	1.37283e+06	1.58129e+06	1.00075e+07	1.97565e+06	3.44533e+06
POS	POS_271.058_3.6255	271.058	3.6255	3'-Hydroxydaidzein	92.93	C15H10O5	Phenylpropanoids and polyketides	Isoflavonoids	HMDB0041655	C14313	NA	Genistein;2'-Hydroxydaidzein;Norizalpinin;Aloeemodin;6-Hydroxydaidzein;1,2,8-Trihydroxy-3-methylanthraquinone;8-Hydroxydaidzein;3,4',7-Trihydroxyflavone;Rhababerone;Emodin;Rheinanthrone;3'-Hydroxydaidzein;Sulfuretin;trihydroxyflavone;Glycerol 1-propanoate diacetate;Coriandrone E;3-(3-(Pyridin-3-yl)-1,2,4-oxadiazol-5-yl)benzonitrile;Chloroethyl nitrosourea	3.06849e+07	1.56022e+07	1.49891e+07	4.16445e+08	414613	1.05421e+07	268422	6.26323e+06	1.38028e+07	979960	1.29834e+07	2.79893e+07	466113	1.2741e+06	345084	4.83729e+06	3.39243e+06	1.69012e+07	2.5353e+07	650333	387876	2.55498e+06	3.8589e+07	1.30507e+06	1.24527e+07	682936	872933	1.35717e+07	3.15923e+06	844788	1.95986e+06	9.82406e+06	3.11476e+08	2.09743e+07	153910	163250	3.13285e+06
NEG	NEG_422.267_5.0383	422.267	5.0383	LPE O-15:1	92.9	C20H42NO6P	Lipids and lipid-like molecules	Glycerophospholipids	NA	NA	NA	2-Hydroxymyristoylcarnitine;3-Hydroxytetradecanoyl carnitine;Deoxyspergualin;Tresperimus;Talinolol	2.24341e+06	665335	1.969e+07	1.45416e+07	4.33121e+07	1.40541e+06	1.26146e+06	3.528e+07	9.5837e+07	1.85217e+08	6.86524e+06	5.44898e+07	9.9149e+06	2.71488e+07	6.75894e+06	1.93474e+06	1.50934e+06	5.13745e+07	4.93728e+06	2.72771e+07	2.8804e+06	2.43523e+06	3.90288e+06	1.22797e+07	1.80427e+07	7.44431e+07	4.8551e+06	2.66929e+06	1.03334e+07	3.7824e+07	7.61519e+06	1.91974e+06	1.53357e+07	6.93174e+06	3.21491e+06	3.62919e+07	9.12319e+06
NEG	NEG_586.452_6.8858	586.452	6.8858	SL 17:0;O/16:1	92.89	C33H65NO5S	Organic acids and derivatives	Organic sulfonic acids and derivatives	NA	NA	NA	Cer(d16:1/PGJ2)	2.63482e+07	965626	5.25993e+06	1.3088e+06	3.1546e+06	805425	3.87007e+06	798569	4.01449e+07	1.49722e+07	1.67481e+06	8.22393e+06	1.19167e+06	4.32379e+07	4.1782e+07	1.21617e+07	2.00879e+07	2.62678e+06	2.57201e+06	8.82171e+06	934864	1.75557e+07	2.08419e+06	212456	1.9965e+07	6.93594e+06	665267	1.05073e+07	5.96251e+07	1.4357e+06	5.73355e+06	3.36987e+07	464884	2.06859e+06	1.00089e+07	2.35799e+07	2.84106e+07
NEG	NEG_602.445_6.7968	602.445	6.7968	SL 17:0;O/16:1;O	92.89	C33H65NO6S	Organic acids and derivatives	Organic sulfonic acids and derivatives	NA	NA	NA	Cer(d16:1/20:5(7Z,9Z,11E,13E,17Z)-3OH(5,6,15))	6.54071e+08	5.90399e+06	7.48761e+06	2.64159e+06	2.0983e+07	4.3548e+06	7.17996e+07	9.69253e+06	4.46125e+08	1.55514e+09	1.72984e+07	1.30373e+08	4.65706e+07	4.58687e+08	6.23777e+08	3.95795e+08	3.89325e+08	6.59267e+07	3.22859e+06	7.50842e+07	1.64193e+07	1.82457e+08	2.796e+07	1.84282e+06	3.13566e+08	1.1566e+08	1.11129e+07	1.21828e+06	8.85913e+08	2.98238e+06	1.12643e+08	4.73037e+08	2.54289e+06	3.7162e+07	6.1795e+07	1.63143e+08	2.2495e+08
POS	POS_530.365_4.2717	530.365	4.2717	His-CDCA	92.76	C30H47N3O5	Lipids and lipid-like molecules	Steroids and steroid derivatives	NA	NA	NA	NA	3.50383e+07	1.1395e+07	5.0695e+06	1.43969e+06	3.33669e+06	1.75015e+07	4.25184e+06	1.1345e+07	4.51895e+07	5.68227e+06	3.1331e+06	2.4937e+07	9.95323e+06	129033	9.39202e+06	1.30351e+07	2.25771e+07	1.13917e+06	3.10819e+06	1.87644e+06	4.47636e+06	9.01076e+06	7.79853e+06	1.46568e+07	2.86457e+07	3.88932e+07	3.28648e+06	8.20308e+06	1.145e+07	1.05102e+07	1.25253e+07	1.02306e+07	3.79207e+07	6.80863e+06	1.20391e+07	9.83194e+06	8.6038e+06
POS	POS_215.145_3.3416	215.145	3.3416	d-Dethiobiotin	92.72	C10H18N2O3	Lipids and lipid-like molecules	Fatty Acyls	NA	NA	NA	NA	730020	791691	801153	2.95901e+06	212413	3.75827e+06	2.15898e+06	658034	1.0645e+06	1.30078e+06	486147	4.87642e+07	4.72728e+06	1.19654e+06	4.47909e+07	1.63248e+06	6.53134e+06	758773	2.75913e+06	7.12601e+06	759463	3.56602e+07	3.94932e+06	1.46733e+06	1.06554e+06	5.40429e+07	396859	3.26984e+06	1.58159e+06	4.16489e+06	2.81727e+06	1.477e+06	9.77142e+06	2.52101e+08	655594	1.07728e+07	4.54864e+06
NEG	NEG_362.236_4.7195	362.236	4.7195	N-palmitoyl taurine	92.68	C18H37NO4S	Lipids and lipid-like molecules	Fatty Acyls	NA	NA	NA	N-Palmitoyltaurine;N-Lauroyl Tyrosine;Bornaprolol	52645.8	525380	1.70739e+06	792950	952633	965416	5.2999e+06	1.43164e+06	6.72011e+07	76255.4	7.30447e+06	1.61331e+06	1.09349e+06	131934	675623	2.07407e+06	147177	192091	6.43892e+06	8.52534e+06	1.05317e+07	6.22739e+07	1.17457e+06	3.10575e+06	192334	6.43974e+06	1.30168e+07	1.64158e+06	29898.3	2.20651e+06	2.416e+06	628932	200854	2.44701e+06	5.19856e+06	4.15888e+06	3.27699e+07
POS	POS_288.288_9.0159	288.288	9.0159	Heptadecasphinganine	92.63	C17H37NO2	Organic nitrogen compounds	Organonitrogen compounds	NA	NA	NA	Heptadecanoic acid;(S)-14-Methylhexadecanoic acid;Nonyl octanoate;3-Methylbutyl dodecanoate;Isopropyl tetradecanoate;(&#177;)-11-Methylhexadecanoic acid;Ethyl pentadecanoate;15-Methylpalmitate;Methyl hexadecanoic acid;2-Methylhexadecanoic acid	5.51568e+06	9.41092e+06	3.99861e+06	7.5926e+06	5.21811e+06	1.85442e+06	4.09105e+06	1.58097e+06	5.49346e+06	3.94242e+06	2.16709e+06	2.51742e+06	9.73725e+06	789395	2.53146e+07	1.15594e+07	1.68093e+07	9.3893e+06	1.34516e+07	2.08321e+07	1.95096e+06	1.44543e+07	7.68919e+06	1.5439e+07	3.80084e+07	1.67276e+07	2.0284e+07	7.95343e+06	4.00616e+07	2.57457e+06	1.84803e+07	1.02266e+07	2.0303e+07	3.12647e+07	5.03301e+06	1.79373e+07	7.48063e+06
NEG	NEG_295.228_5.241	295.228	5.241	Avenoleic acid	92.6	C18H32O3	Lipids and lipid-like molecules	Fatty Acyls	HMDB0029978	NA	NA	alpha-Dimorphecolic acid;9,10-Epoxyoctadecenoic acid;12,13-EpOME;(Z)-13-Oxo-9-octadecenoic acid;Avenoleic acid;12-Hydroxy-8,10-octadecadienoic acid;(10E,12Z)-9-HODE;(13S)-13-hydroxyoctadeca-9,11-dienoic acid;13-Hydroxyoctadeca-9,12-dienoic acid;18-Hydroxyoctadecadienoic acid;13-Hydroxyoctadeca-2,4-dienoic acid;9-Hydroxyoctadeca-2,4-dienoic acid;9-Hydroxylinoleic acid;11-(3-Pentyloxiran-2-yl)undec…	2.61335e+07	2.07006e+08	1.91574e+08	1.16045e+07	3.49774e+07	1.3611e+08	5.59295e+08	1.68548e+08	1.07339e+09	5.63334e+07	2.90719e+08	9.02412e+08	9.53199e+08	1.14377e+08	1.52891e+08	5.02422e+08	1.11937e+08	1.89227e+08	2.7722e+08	7.50175e+07	1.20238e+08	1.81082e+08	7.55951e+07	2.18113e+08	1.32511e+08	6.73678e+07	9.84753e+07	6.936e+08	3.52742e+07	3.37302e+08	9.0231e+07	2.20862e+08	2.42523e+08	1.11488e+08	1.18994e+08	5.92843e+07	2.88884e+08
POS	POS_428.358_8.8606	428.358	8.8606	alpha-Tocomonoenol	92.57	C29H48O2	Lipids and lipid-like molecules	Prenol lipids	NA	NA	NA	NA	5.93669e+07	1.97953e+07	2.67628e+07	6.46205e+07	5.93064e+06	2.39685e+06	1.12395e+07	1.14512e+06	7.32695e+07	2.6415e+07	1.91237e+07	1.69395e+07	9.36248e+06	4.15866e+06	2.73295e+07	5.35305e+07	3.97415e+07	1.74697e+07	2.0556e+07	2.32565e+07	6.0086e+06	3.25692e+07	5.38018e+06	2.70555e+07	3.02505e+07	4.31681e+07	1.12939e+07	9.26067e+06	3.6245e+07	8.49558e+06	3.86641e+07	1.62975e+07	1.82247e+07	4.93184e+07	1.52636e+07	2.65414e+07	6.55639e+07
NEG	NEG_823.553_6.868	823.553	6.868	PG 40:5	92.52	C46H81O10P	Lipids and lipid-like molecules	Glycerophospholipids	HMDB0116622	NA	NA	PG(18:0/22:5(4Z,7Z,10Z,13Z,16Z));PG(18:0/22:5(7Z,10Z,13Z,16Z,19Z));PG(18:1(11Z)/22:4(7Z,10Z,13Z,16Z));PG(18:1(9Z)/22:4(7Z,10Z,13Z,16Z));PG(20:4(5Z,8Z,11Z,14Z)/20:1(11Z));PG(20:4(8Z,11Z,14Z,17Z)/20:1(11Z));PG(22:5(4Z,7Z,10Z,13Z,16Z)/18:0);PG(22:5(7Z,10Z,13Z,16Z,19Z)/18:0);SM(d20:1/20:5(7Z,9Z,11E,13E,17Z)-3OH(5,6,15));MG(20:3(8Z,11Z,14Z)-2OH(5,6)/0:0/0:0);MG(0:0/20:3(8Z,11Z,14Z)-2OH(5,6)/0:0);DG(2:…	2.6887e+06	2.68493e+06	3.68137e+06	364131	496127	935439	3.51362e+06	1.37643e+07	3.0998e+06	1.00248e+07	1.28173e+06	146948	3.05474e+06	5.81486e+07	1.16837e+06	592415	430452	302432	54912.4	3.03318e+06	3.49122e+06	520079	2.31555e+06	1.14455e+06	1.79792e+06	4.28418e+06	2.40862e+06	2.23362e+06	5.85294e+06	549356	1.30718e+07	1.32642e+06	45774.2	48044.5	204726	835802	638485
POS	POS_239.101_1.2958	239.101	1.2958	Gly-Tyr	92.51	C11H14N2O4	Organic acids and derivatives	Carboxylic acids and derivatives	HMDB0028853	NA	NA	Felbamate;Tyrosylglycine;gamma-Glutaminyl-4-hydroxybenzene;Falimint;Tyr-Gly;Glycyl-Tyrosine;Prolyl-Threonine;Sakacin P;2,5-Bis(acetylamino)pentanoic acid;[(2S,3R)-2-Amino-3-hydroxybutanoyl] (2S)-pyrrolidine-2-carboxylate;Methyl 5-hydroxyoxindole-3-acetate;Methyl dioxindole-3-acetate;5-[(Diaminomethylidene)amino]-2-(sulfanylmethyl)pentanethioic S-acid	1.42199e+07	6.65205e+06	2.76986e+06	2.70708e+06	4.13088e+06	7.98545e+06	5.05486e+06	4.08956e+06	2.71661e+06	4.60398e+06	3.40054e+06	2.63312e+06	6.45886e+06	8.39733e+06	1.8119e+06	9.22625e+06	1.73546e+07	6.49788e+06	2.81199e+06	2.16465e+06	4.91801e+06	2.67312e+06	4.36105e+06	2.85601e+06	3.70898e+06	1.18746e+07	4.79221e+06	3.84523e+06	2.31748e+06	3.47573e+06	1.80271e+06	3.4186e+06	4.87358e+06	4.30078e+06	2.75406e+06	3.19137e+06	2.88344e+06
NEG	NEG_383.146_3.2166	383.146	3.2166	16beta-Hydroxydehydroepiandrosterone sulfate	92.5	C19H28O6S	Lipids and lipid-like molecules	Steroids and steroid derivatives	NA	NA	NA	Tetraphenylcyclopentadienone;Foeniculoside VIII;Foeniculoside IX;(1S,2S,4R,5S,7S)-2,5,7-Fenchanetriol 2-O-b-D-glucoside;cis-10-Hydroxylinalyl oxide 7-glucoside;(1S,2S,4S,5S)-2,4,7-Thujanetriol 4-glucoside;(1S,2S,4S)-1,8-Epoxy-p-menthane-2,7-diol 2-O-b-D-glucoside;Foeniculoside V;Nepetariaside;(1S,2S,4R)-p-Menth-8-ene-1,2,10-triol 2-glucoside;Foeniculoside VII;alpha-(4-Fluorophenyl)-4-(5-fluoro-2-…	918607	2.22544e+06	784846	9.61665e+06	3.47618e+06	5.5828e+07	1.25612e+06	322581	1.50172e+06	1.43194e+06	8.2146e+06	996719	705185	1.15007e+06	879403	1.27953e+06	729142	3.1674e+06	1.2623e+06	390021	2.71689e+06	514941	7.35569e+06	971480	812569	2.56745e+06	1.68746e+06	1.50045e+06	1.94116e+06	566672	5.83331e+06	2.44208e+06	3.30284e+06	466892	4.3182e+06	655110	1.77544e+06
POS	POS_215.137_1.2488	215.137	1.2488	Prolyl-Valine	92.48	C10H18N2O3	Organic acids and derivatives	Carboxylic acids and derivatives	HMDB0029030	NA	NA	Prolyl-Valine;Tert-butyl N-[2-(prop-2-enamido)ethyl]carbamate;Metanephrine;Tenuazonic acid;Desglymidodrine;L-Metanephrine;1,2-octadienoylglycine;1,3-octadienoylglycine;1,4-octadienoylglycine;1,5-octadienoylglycine;1,6-octadienoylglycine;1,7-octadienoylglycine;2,3-octadienoylglycine;2,4-octadienoylglycine;2,5-octadienoylglycine;2,6-octadienoylglycine;2,7-octadienoylglycine;3,4-octadienoylglycine;3…	1.05972e+07	1.96511e+07	3.72561e+06	1.02905e+07	1.02722e+07	2.97602e+07	1.01892e+07	1.19055e+07	6.89021e+06	3.75115e+06	1.81216e+06	8.78073e+06	1.90096e+07	1.4401e+06	1.09494e+07	9.87792e+06	3.24426e+07	1.69057e+07	1.21266e+07	1.45577e+07	4.39215e+07	5.65424e+06	1.16385e+06	6.36029e+07	8.26824e+06	2.32281e+07	4.92678e+06	1.03708e+07	1.3481e+07	1.71371e+07	6.03684e+06	2.97159e+07	5.41477e+07	6.12729e+06	6.65522e+06	3.20483e+07	2.03997e+07
NEG	NEG_923.504_5.7913	923.504	5.7913	DLCL 18:2_18:2	92.4	C45H82O15P2	Lipids and lipid-like molecules	Glycerophospholipids	NA	NA	NA	PGP(i-19:0/20:4(6Z,8E,10E,14Z)-2OH(5S,12R));PGP(20:4(6Z,8E,10E,14Z)-2OH(5S,12R)/i-19:0);PGP(i-19:0/20:4(6E,8Z,11Z,13E)-2OH(5S,15S));PGP(20:4(6E,8Z,11Z,13E)-2OH(5S,15S)/i-19:0);PGP(i-19:0/20:4(8Z,11Z,14Z,17Z)-2OH(5S,6R));PGP(20:4(8Z,11Z,14Z,17Z)-2OH(5S,6R)/i-19:0);PG(20:2(11Z,14Z)/6 keto-PGF1alpha);PG(6 keto-PGF1alpha/20:2(11Z,14Z));PG(20:2(11Z,14Z)/TXB2);PG(TXB2/20:2(11Z,14Z));PC(14:0/LTE4);PC(LT…	2.17919e+06	748142	3.6984e+06	1.30443e+07	1.23353e+06	4.23438e+06	2.4984e+07	2.83138e+07	4.22499e+06	4.59948e+06	2.07794e+06	558975	4.8028e+06	2.4676e+06	1.327e+06	2.97906e+07	2.16583e+06	751311	6.78968e+06	1.59144e+06	3.28949e+06	2.17925e+06	5.70789e+06	1.7498e+06	1.36731e+06	7.45322e+06	1.46978e+07	9.02379e+06	239737	1.22723e+06	809776	32690	500952	367246	216102	1.95665e+06	3.7637e+06
POS	POS_370.206_2.7927	370.206	2.7927	His Thr Leu	92.39	C16H27N5O5	NA	NA	NA	NA	NA	5-Fluoro-3-[3-[4-(5-methoxypyrimidin-4-yl)piperazin-1-yl]propyl]-1H-indole	1.51001e+06	1.05314e+06	932765	286069	458550	4.13717e+06	2.24365e+06	1.4964e+06	1.15887e+06	1.73044e+06	1.74391e+06	1.25942e+06	2.925e+06	710148	705804	3.63063e+06	4.49529e+06	1.82841e+06	2.26886e+06	1.98179e+06	2.7551e+06	851627	2.19007e+06	3.31543e+06	1.85259e+06	3.87374e+06	5.05377e+06	1.60769e+06	5.10064e+06	3.28052e+06	1.19645e+06	810767	1.59136e+06	2.07475e+06	536787	2.7712e+06	6.80448e+06
NEG	NEG_424.254_5.0719	424.254	5.0719	LPE 14:0	92.3	C19H40NO7P	Lipids and lipid-like molecules	Glycerophospholipids	NA	NA	NA	Florbenazine	631818	955326	1.81957e+06	4.95002e+06	1.12308e+06	702784	4.8319e+06	674441	3.16577e+06	6.07402e+06	483462	1.10207e+06	3.16211e+06	3.61411e+06	2.08967e+06	1.41604e+06	280906	1.09837e+06	514666	781674	371977	1.15067e+06	436796	710628	224235	2.05383e+06	1.16454e+06	1.33877e+06	547901	1.07959e+06	2.27412e+06	311589	627690	4.96844e+06	101652	9.26104e+06	5.31603e+06
NEG	NEG_552.331_5.5467	552.331	5.5467	LPS 20:0	92.28	C26H52NO9P	Lipids and lipid-like molecules	Glycerophospholipids	NA	NA	NA	Gly-Pro-Arg-Pro-Lys;LysoPE(0:0/20:1(11Z));LysoPE(20:1(11Z)/0:0);Gymnodimine;LysoPC(16:1(9Z)/0:0);1-(9Z-Nonadecenoyl)-glycero-3-phosphoethanolamine;(2R)-2-{[(9Z)-Hexadec-9-enoyl]oxy}-3-hydroxypropyl 2-(trimethylazaniumyl)ethyl phosphate;PC(16:1(9E)/0:0);[(2R,3S,4S,6R,7S,8R)-4-Ethenyl-3-hydroxy-2,4,7,14-tetramethyl-9-oxo-6-tricyclo[5.4.3.01,8]tetradecanyl] 2-[2-(diethylamino)ethylsulfanyl]acetate	75765	4.42615e+06	486032	3.01878e+07	1.76492e+06	3.03108e+07	2.02723e+07	2.47515e+07	1.62497e+06	2.8014e+07	1.06825e+06	3.48354e+06	22547	1.3845e+07	3.30491e+06	1.45836e+07	9.95674e+06	4.3056e+06	799414	4.82792e+06	1.34342e+06	475225	1.25467e+07	2.87583e+06	2.97748e+06	526648	1.10435e+07	4.98831e+06	587957	2.80907e+06	2.58779e+06	154057	1.01058e+06	1.71174e+06	1.42008e+07	4.27528e+06	947848
POS	POS_413.371_5.9693	413.371	5.9693	N-Stearoyl Lysine	92.24	C24H48N2O3	Organic acids and derivatives	Carboxylic acids and derivatives	NA	NA	NA	N-Stearoyl Lysine;N-Oleoyl Isoleucine;N-Oleoyl Leucine	2.53318e+07	6.09767e+06	2.37286e+07	1.47073e+07	1.23117e+07	3.59216e+06	2.27116e+07	1.1927e+07	2.01563e+07	2.7259e+07	1.0806e+06	1.72655e+07	2.3813e+06	3.35631e+07	4.71333e+07	6.62181e+07	2.16898e+07	4.73839e+07	3.2999e+07	1.58502e+07	6.98242e+06	2.17616e+07	4.04826e+07	3.38531e+07	2.15537e+07	3.08998e+07	5.5946e+07	2.17778e+06	3.73321e+07	1.10338e+06	4.39855e+06	1.83057e+07	8.72769e+06	2.63289e+07	2.2018e+07	4.16161e+07	1.89225e+07
POS	POS_162.054_2.9343	162.054	2.9343	4,6-Dihydroxyquinoline	92.11	C9H7NO2	Organoheterocyclic compounds	Quinolines and derivatives	HMDB0004077	C05639	map00380(Tryptophan metabolism);map01100(Metabolic pathways)	2-Indolecarboxylic acid;Indole-3-carboxylic acid;4,6-Dihydroxyquinoline;3-Formyl-6-hydroxyindole;Quinoline-4,8-diol;1,5-Isoquinolinediol;2,4-Quinolinediol;3-Hydroxyquinolin-2(1h)-One;Indole-5-carboxylic acid;2-keto-3-deoxy-L-rhamnonate;3,4-Dihydroxybenzylamine;5-Acetyl-2,4-dimethyloxazole;Ethyl 2-pyrrolecarboxylate;3-((Aminooxy)methyl)phenol;3-(1H-Pyrrol-2-yl)propanoic Acid;Deferiprone;Dihydroxyb…	6.55658e+06	1.23244e+06	1.61969e+06	4.31411e+06	1.31436e+06	2.36282e+06	1.68127e+06	1.98e+06	1.77278e+07	7.65374e+06	6.60553e+06	6.24572e+06	2.01191e+06	3.4814e+06	2.14836e+07	1.54727e+06	6.53309e+06	1.00758e+07	3.35203e+06	1.41247e+06	1.35168e+07	1.38677e+06	4.92404e+06	1.64465e+06	3.23356e+06	3.07117e+06	6.86119e+06	1.3548e+06	2.93096e+07	959643	2.07278e+06	8.46935e+06	1.36375e+07	1.26481e+07	1.53617e+07	4.42492e+06	7.64079e+06
NEG	NEG_215.002_3.5114	215.002	3.5114	2-Hydroxyacetophenone sulfate	92.11	C8H8O5S	Organic oxygen compounds	Organooxygen compounds	NA	NA	NA	3- Acetylphenol sulfate;2-Mercapto-3-furan-2-ylpropenoic acid	4.78619e+07	3.35445e+07	653612	3.82106e+07	4.96631e+07	576623	5.46859e+07	1.47037e+06	4.36333e+07	19167.8	4.62417e+07	3.65387e+07	5.44122e+07	3.89626e+07	3.91615e+07	3.35521e+07	3.69868e+07	2.71601e+07	1.47016e+07	20934.5	2.33341e+06	3.8e+07	124635	2.54455e+07	3.64398e+07	3.49343e+07	21133.5	4.18332e+07	3.59355e+07	5.36785e+07	4.12662e+07	3.54454e+07	3.49124e+07	3.47931e+07	132706	3.10941e+07	3.67858e+07
POS	POS_207.078_1.198	207.078	1.198	Gly-Met	92.1	C7H14N2O3S	Organic acids and derivatives	Carboxylic acids and derivatives	HMDB0028847	NA	NA	Glycyl-Methionine;Methionyl-Glycine;Aldicarb sulfoxide;Amidinophenylpyruvic acid;trans-4,5-epoxy-2(E)-decenal;Ethyl (4Z)-4,7-octadienoate;Methyl octynecarboxylate;(+/-)-Dihydromintlactone;2,4-Hexadienyl butyrate;2,4-Hexadienyl isobutyrate;cis-3-Hexenyl crotonate;(+/-)-2-(5-Methyl-5-vinyltetrahydrofuran-2-yl)propionaldehyde;(-)-(Z)-Tetrahydro-6-(2-pentenyl)-2H-pyran-2-one;5,6-Dihydro-6-pentyl-2H-p…	1.10653e+06	477178	1.03331e+06	337890	589146	4.44639e+06	2.17698e+06	2.0752e+06	613943	1.38055e+06	2.1046e+06	278386	5.13324e+06	462605	454152	5.67379e+06	1.30151e+07	2.28749e+06	996438	342132	8.62622e+06	130045	1.8041e+06	4.07142e+06	5.98331e+06	4.39296e+06	4.82724e+06	4.10866e+06	1.02047e+06	7.57477e+06	885259	1.946e+06	5.57122e+06	4.26998e+06	840156	402442	2.13666e+06
POS	POS_116.07_0.7731	116.07	0.7731	D-Pyrrolidine-2-carboxylic acid	92.09	C5H9NO2	Organic acids and derivatives	Carboxylic acids and derivatives	NA	NA	NA	L-Proline;Acetamidopropanal;4-Amino-2-methylenebutanoic acid;Pterolactam;5-(Hydroxymethyl)pyrrolidin-2-one;5-Hydroxy-1-methylpyrrolidin-2-one;DL-Allylglycine;DL-Proline;N-(2-Hydroxyethyl)acrylamide;N-Allylglycine;2-Furanmethanol;5-Methyl-2(3H)-furanone;5-Hydroxy-4-pentenoic acid d-lactone;alpha-Methylene-gamma-butyrolactone;2-Pentenedial;5-Methyl-3(2H)-furanone	1.28279e+08	9.14202e+08	2.15661e+07	1.31147e+08	6.43988e+07	7.64048e+07	2.54149e+07	1.09657e+08	1.63316e+08	2.42964e+07	1.6446e+08	1.46128e+08	4.67529e+07	2.84113e+07	1.97755e+08	5.16049e+07	6.95122e+07	3.24701e+07	7.05942e+07	9.61615e+07	2.99469e+07	1.70488e+08	1.27342e+08	1.53569e+09	1.93048e+07	8.92939e+07	4.10717e+07	1.07719e+08	1.31321e+08	6.04513e+07	8.66338e+07	1.32056e+08	1.71964e+07	3.7617e+08	7.81009e+07	1.10813e+08	1.60541e+08
POS	POS_208.096_3.2381	208.096	3.2381	N-ACETYLPHENYLALANINE	92.05	C11H13NO3	Organic acids and derivatives	Carboxylic acids and derivatives	HMDB0000512	C03519	map00360(Phenylalanine metabolism);map01100(Metabolic pathways)	N-Acetyl-L-phenylalanine;Phenylpropionylglycine;3-Phenylpropionylglycine;N-isopropylterephthalamic acid;2-Acetamido-4-methylphenyl acetate;3,4-Dimethylhippuric acid;Methylone;N-Acetyl-DL-phenylalanine;THURFYL NICOTINATE;Pseudoecgonine;Ecgonine;2-Hepteneoylglycine;3-Hepteneoylglycine;4-Hepteneoylglycine;5-Hepteneoylglycine;3h-Adrenaline;7-Methoxy-6-methyl-2H-1-benzopyran-2-one;Methyl (Z,Z)-10-hydr…	4.99969e+06	4.53873e+06	9.86634e+06	7.12938e+07	7.87544e+06	1.4644e+06	1.14756e+07	1.69078e+06	8.66304e+06	6.79129e+06	2.08373e+06	1.87671e+06	5.66946e+06	1.71768e+06	5.18394e+06	3.20333e+06	1.81062e+06	2.54221e+06	1.53202e+07	5.00432e+06	2.19678e+06	7.94425e+07	5.32989e+06	1.0701e+07	3.50766e+06	928793	4.36993e+06	4.53632e+06	7.03596e+06	1.23007e+07	1.13177e+07	947398	4.05071e+06	5.58959e+06	1.72953e+07	1.38901e+06	1.35193e+07
NEG	NEG_476.314_5.9826	476.314	5.9826	LPE O-19:2	92.05	C24H48NO6P	Lipids and lipid-like molecules	Glycerophospholipids	NA	NA	NA	3-Hydroxy-11Z-octadecenoylcarnitine;3-Hydroxy-9Z-octadecenoylcarnitine;(9Z)-3-Hydroxyoctadecenoylcarnitine;(12E)-9-Hydroxyoctadecenoylcarnitine;(12Z)-10-Hydroxyoctadecenoylcarnitine;(9Z)-12-Hydroxyoctadec-9-enoylcarnitine;3-Oxooctadecanoylcarnitine;hydroxyoctadecenoylcarnitine;N-Linoleoyl Histidine	4.76582e+07	1.82826e+07	1.34838e+07	2.0285e+07	6.54245e+06	4.63005e+06	6.51681e+06	2.84016e+06	3.25579e+07	1.8015e+07	4.88945e+06	1.42147e+07	1.26734e+07	2.36453e+07	7.36693e+06	1.59601e+07	8.48212e+07	3.1861e+07	1.51418e+07	1.65724e+07	8.25223e+06	1.84064e+07	1.65157e+06	2.43808e+07	5.80704e+06	8.72468e+06	6.8926e+06	1.2605e+07	6.46677e+07	6.43442e+06	2.26275e+07	7.58169e+07	2.37229e+07	5.02487e+07	1.58682e+07	1.3151e+08	2.30551e+07
NEG	NEG_221.082_3.7027	221.082	3.7027	Diethyl phthalic acid	92.04	C12H14O4	Benzenoids	Benzene and substituted derivatives	HMDB0094660	C14175	NA	Monoisobutyl phthalic acid;Monobutylphthalate;5'-(3'-Methoxy-4'-hydroxyphenyl)-gamma-valerolactone;Isodillapiole;Dillapiol;Dihydrodeoxy-8-epiaustdiol;Apiole;5-(3,4-Methylenedioxyphenyl)pentanoic acid;Piperonyl isobutyrate;Vanillin isobutyrate;(Z)-3-(2,4,5-Trimethoxyphenyl)-2-propenal;2,3-Dihydro-3-hydroxy-6-methoxy-2,2-dimethyl-4H-1-benzopyran-4-one;Diethyl phthalic acid;3-Butylphthalic acid;Carb…	3.25754e+06	1.20664e+06	1.39096e+06	1.22768e+06	6.03092e+06	3.25087e+06	1.01875e+06	1.49296e+06	967665	822476	1.30511e+06	943915	1.67023e+06	2.93428e+06	2.00656e+06	1.51218e+06	1.4073e+06	1.66789e+06	451666	1.50618e+06	8.67388e+06	1.48616e+06	1.88807e+06	2.272e+06	4.37767e+06	3.64477e+06	1.07685e+06	4.65536e+06	490263	479853	1.0604e+06	1.57393e+06	656925	1.678e+06	7.59749e+06	656858	804020
POS	POS_518.319_5.2506	518.319	5.2506	Lyso-PC(16:0) [IIN-based on: CCMSLIB00003136631]	92.04	NA	NA	NA	NA	NA	NA	LysoPC(18:3(6Z,9Z,12Z)/0:0);LysoPC(18:3(9Z,12Z,15Z)/0:0);LysoPC(16:0/0:0);LysoPC(0:0/16:0);1-Nonadecanoyl-glycero-3-phosphoethanolamine;1-Palmitoylphosphatidylcholine;Laprafylline	8.61634e+06	9.40879e+06	2.17561e+07	1.16127e+08	1.18886e+08	1.27772e+07	5.01788e+07	2.85059e+08	2.08215e+07	6.77052e+07	6.11709e+07	1.3246e+07	6.5869e+06	358754	1.70947e+06	1.61333e+07	1.07989e+07	9.81276e+06	2.69667e+07	4.32542e+06	5.914e+07	2.88202e+06	9.90934e+07	1.1795e+08	3.74074e+06	5.62206e+06	5.99998e+07	4.9931e+07	1.14873e+07	2.91985e+06	5.27267e+06	3.19279e+06	7.65946e+06	3.43813e+06	2.12914e+06	5.46681e+06	1.70033e+07
POS	POS_398.36_7.0044	398.36	7.0044	N-Stearoyl Leucine	92.01	C24H47NO3	Organic acids and derivatives	Carboxylic acids and derivatives	NA	NA	NA	Behenoylglycine;N-Stearoyl Isoleucine;N-Stearoyl Leucine;N-Hexanoylsphingosine	2.6027e+06	6.04169e+06	3.85741e+06	1.48296e+07	4.76813e+06	4.75982e+06	1.06562e+07	770971	5.1583e+06	73463	9.26079e+06	5.09197e+06	1.05622e+06	4.29199e+06	2.99432e+06	9.78899e+06	7.14703e+06	2.16727e+06	9.33205e+06	6.79602e+06	2.59285e+06	3.22827e+06	2.6499e+06	7.2818e+06	1.57004e+06	1.04553e+07	7.0164e+06	2.89301e+06	1.04624e+07	168420	2.14399e+06	573178	4.73295e+06	8.01702e+06	1.34608e+06	7.99564e+06	2.18212e+07
NEG	NEG_655.474_6.8384	655.474	6.8384	Docosahexaenoic acid	91.97	C22H32O2	Lipids and lipid-like molecules	Fatty Acyls	HMDB0002183	C06429	map01040(Biosynthesis of unsaturated fatty acids)	PA(P-16:0/18:2(9Z,12Z));DG(15:0/20:3(6,8,11)-OH(5)/0:0);DG(20:3(6,8,11)-OH(5)/15:0/0:0);DG(15:0/0:0/20:3(6,8,11)-OH(5));DG(20:3(6,8,11)-OH(5)/0:0/15:0);DG(17:0/18:2(10E,12Z)+=O(9)/0:0);DG(18:2(10E,12Z)+=O(9)/17:0/0:0);DG(17:0/0:0/18:2(10E,12Z)+=O(9));DG(18:2(10E,12Z)+=O(9)/0:0/17:0);DG(17:0/18:2(9Z,11E)+=O(13)/0:0);DG(18:2(9Z,11E)+=O(13)/17:0/0:0);DG(17:0/0:0/18:2(9Z,11E)+=O(13));DG(18:2(9Z,11E)+…	2.32816e+06	6.11062e+06	2.19606e+06	1.33603e+07	3.10715e+07	1.24034e+07	9.50001e+06	2.83216e+07	8.4716e+06	8.80079e+06	1.11668e+08	5.08659e+06	1.60092e+07	6.97789e+06	1.06139e+06	9.86252e+06	2.77224e+06	4.36759e+06	3.43907e+06	6.49163e+06	1.41128e+08	2.15719e+07	1.59079e+07	1.6482e+07	2.50988e+06	5.72503e+06	2.72925e+06	1.38869e+06	2.2895e+06	1.19708e+06	2.32865e+06	4.4162e+06	2.07943e+06	1.94465e+07	7.00238e+06	3.30316e+06	2.37066e+07
NEG	NEG_115.076_3.2578	115.076	3.2578	TRANS-CYCLOHEXANE-1,2-DIOL	91.93	C6H12O2	Organic oxygen compounds	Organooxygen compounds	NA	NA	NA	Caproic acid;Isocaproic acid;Methyl (S)-2-Methylbutanoate;Methyl 3-methylbutanoate;Isopropyl propionate;Propyl propionate;Methyl pentanoate;2-Ethylbutanoic acid;2-Methylpropyl acetate;Ethyl 2-methylpropanoate;n-Butyl acetate;Diacetone alcohol;(&#177;)-2-Methylpentanoic acid;3-Methylpentanoic acid;Ethyl butyrate;3-Methylbutyl formate;2,2,4-Trimethyl-1,3-dioxolane;2,4,5-Trimethyl-1,3-dioxolane;Pent…	1.90561e+07	1.85195e+06	3.39852e+06	2.01859e+06	2.1043e+06	3.1518e+06	1.87158e+06	890448	5.08918e+06	1.01648e+07	3.93204e+06	5.35883e+06	2.21251e+06	1.38029e+06	3.04327e+06	6.43875e+06	8.18695e+06	1.48938e+07	2.42045e+06	1.9145e+06	1.41144e+06	3.35109e+06	1.09253e+07	3.02755e+06	6.4187e+06	1.15595e+06	1.47627e+06	1.90701e+06	9.67485e+06	1.37437e+06	3.82915e+06	2.88541e+07	2.7733e+06	9.73422e+06	3.03279e+06	5.76469e+06	3.11986e+06
POS	POS_265.11_2.8116	265.11	2.8116	Oryzenin	91.92	C12H17ClN4OS	Organoheterocyclic compounds	Diazines	NA	NA	NA	Benzamide, N-(3R)-1-azabicyclo[2.2.2]oct-3-yl-4-chloro-;Pirlindole	7.75029e+07	7.075e+06	3.90309e+06	1.01855e+07	5.414e+06	3.53791e+06	8.46296e+06	3.86738e+06	4.10403e+07	2.57553e+07	1.09055e+07	2.46314e+07	1.34514e+07	482667	4.39449e+06	2.04678e+07	2.80541e+06	1.84092e+07	1.42063e+07	3.87329e+06	4.82406e+06	2.30601e+07	1.66741e+06	1.38507e+07	1.44838e+07	2.09562e+07	7.71122e+06	1.03634e+07	1.47596e+07	1.43619e+07	7.55948e+06	4.64088e+07	1.83381e+07	2.34927e+07	1.98274e+07	5.7209e+07	5.65271e+07
NEG	NEG_290.088_0.8284	290.088	0.8284	N-Fructosyl pyroglutamate	91.84	C11H17NO8	Organic acids and derivatives	Carboxylic acids and derivatives	NA	NA	NA	1,N6-Ethenoadenosine;2-Deoxy-2,3-dehydro-n-acetyl-neuraminic acid;Carprazidil;Ethenoadenosine;N2-Succinyl-L-glutamic acid 5-semialdehyde	2.25212e+07	3.64205e+06	2.0571e+08	2.42706e+07	8.08085e+06	6.5339e+07	3.60095e+07	2.50899e+07	1.12253e+08	1.30796e+06	1.36051e+08	8.79818e+06	2.20647e+07	1.39561e+08	2.11259e+08	3.10974e+07	3.20659e+07	2.12138e+08	1.87634e+08	5.75166e+06	4.98377e+07	4.44284e+07	5.22867e+07	1.22048e+08	1.0077e+08	6.22733e+07	2.48914e+07	5.88727e+07	4.71753e+06	3.07809e+07	1.97634e+06	8.0264e+07	2.81483e+08	5.37211e+06	2.6207e+08	9.12647e+07	1.32795e+08
POS	POS_395.199_3.3518	395.199	3.3518	Phe Gln Thr	91.83	C18H26N4O6	NA	NA	NA	NA	NA	3-Amino-1-methyl-5H-pyrido[4,3-b]indole;4-Aminoazobenzene;2-(4,5-Dihydro-1H-imidazol-2-yl)quinoline;Brucine;Diflucortolone;1-Formylneogrifolin;14-HDoHE;Aacocf3;Estradiol 3-Valerate;Estradiol valerate;Pelanin;Pyrenedecanoic acid;7-[(3S,4S)-3-(Benzenesulfonamido)-2-bicyclo[2.2.1]heptanyl]hept-5-enoic acid;Sulfinalol;Talarozole	4.01173e+06	1.01316e+06	1.16073e+06	1.85455e+08	2.04194e+06	981347	1.53154e+06	1.29129e+06	2.82615e+06	8.42479e+06	774148	1.59154e+06	922764	191833	2.93533e+06	1.20975e+06	932281	1.80054e+06	3.2207e+06	1.33091e+06	886247	784192	747685	1.39147e+06	1.38171e+06	528979	671105	1.03887e+06	925214	1.08005e+06	2.01378e+06	1.66131e+06	2.28489e+06	3.63111e+06	1.24582e+06	1.10348e+06	1.34572e+06
POS	POS_433.299_1.3292	433.299	1.3292	Val-val	91.8	C10H20N2O3	Organic acids and derivatives	Carboxylic acids and derivatives	HMDB0029140	NA	NA	Latanoprost;7-[(1R,2R,3R,5S)-3,5-Dihydroxy-2-[(3R)-3-hydroxy-5-phenylpentyl]cyclopentyl]-5-heptenoic acid propan-2-yl ester	1.3039e+06	1.98858e+06	1.70358e+06	812230	7.62927e+06	744576	654954	5.73959e+06	211657	330947	2.17703e+06	85829.9	1.75331e+06	12930.6	564087	1.96928e+07	6.00823e+06	423609	1.05358e+06	1.65731e+06	1.39545e+06	1.87613e+06	2.11622e+06	833267	1.31348e+06	4.77035e+06	578347	1.01389e+06	3.38291e+06	3.30484e+06	714955	30219.3	1.04543e+06	4.54985e+06	1.33764e+06	99678.2	1.46911e+06
NEG	NEG_857.52_6.9119	857.52	6.9119	PI 36:4	91.79	C45H79O13P	Lipids and lipid-like molecules	Glycerophospholipids	HMDB0009899	C00626	NA	PI(16:0/20:4(8Z,11Z,14Z,17Z));Phosphatidylinositol(36:4);PG(i-19:0/20:5(7Z,9Z,11E,13E,17Z)-3OH(5,6,15));PG(20:5(7Z,9Z,11E,13E,17Z)-3OH(5,6,15)/i-19:0);PE(P-16:0/LTE4);PE(LTE4/P-16:0);Mifepristone;(8S,11R,13R,14S,17S)-11-[4-(Dimethylamino)phenyl]-17-hydroxy-13-methyl-17-prop-1-ynyl-1,2,6,7,8,11,12,14,15,16-decahydrocyclopenta[a]phenanthren-3-one;PA(21:0/20:5(7Z,9Z,11E,13E,17Z)-3OH(5,6,15));PA(20:5…	3.31095e+06	294548	620310	7.54466e+06	1.67778e+06	606439	1.14023e+06	2.74359e+07	3.07677e+06	1.8526e+07	1.58034e+06	290746	442147	3.77969e+06	2.1454e+06	1.78963e+06	1.19982e+06	1.42555e+06	1.23533e+06	848418	513164	90846.7	3.46065e+06	800714	1.22418e+06	199467	2.29447e+06	1.77461e+06	39246	4.41653e+06	28109.4	961503	128428	1.53211e+06	70808.8	41617.9	1.45413e+06
NEG	NEG_125.024_0.7243	125.024	0.7243	Pyrogallol	91.74	C6H6O3	Benzenoids	Phenols	NA	NA	NA	1,2,3-Trihydroxybenzene;1,3,5-Trihydroxybenzene;Methyl 2-furoate;Maltol;4-Hydroxy-2H-pyran-3-carboxaldehyde;(Z)-Tamarindienal;5-Methylfuran-2-carboxylic acid;2,3-Dimethylmaleic anhydride;3-(Hydroxymethyl)furan-2-carbaldehyde;Isomaltol;Carbohydrazide;Tricyclo[1.1.0.02,4]butane-1-carbaldehyde	6.22418e+06	1.57786e+06	1.14018e+06	1.03163e+06	1.8743e+06	3.90522e+06	3.10223e+06	2.83323e+06	1.88025e+06	1.01039e+06	1.22387e+06	2.89642e+06	2.00558e+06	3.03909e+06	1.97447e+06	839178	1.37632e+06	2.34501e+06	3.79667e+06	3.35558e+06	3.41112e+06	2.29722e+07	1.9028e+06	1.1439e+06	1.78593e+06	1.19605e+06	9.91166e+06	3.53739e+06	1.50801e+06	1.73698e+06	2.41851e+06	1.07538e+06	1.55677e+06	5.87698e+06	1.31067e+06	1.98939e+06	3.17435e+06
NEG	NEG_901.519_6.264	901.519	6.264	DLCL 16:0_18:1	91.68	C43H84O15P2	Lipids and lipid-like molecules	Glycerophospholipids	NA	NA	NA	PG(22:4(7Z,10Z,13Z,16Z)/22:6(5Z,8E,10Z,13Z,15E,19Z)-2OH(7S, 17S));PG(22:6(5Z,8E,10Z,13Z,15E,19Z)-2OH(7S, 17S)/22:4(7Z,10Z,13Z,16Z));PG(22:4(7Z,10Z,13Z,16Z)/22:6(4Z,7Z,11E,13Z,15E,19Z)-2OH(10S,17));PG(22:6(4Z,7Z,11E,13Z,15E,19Z)-2OH(10S,17)/22:4(7Z,10Z,13Z,16Z));PGP(i-19:0/18:1(12Z)-2OH(9,10));PGP(18:1(12Z)-2OH(9,10)/i-19:0);Dibekacin;Dihydroxylysinonorleucine;PGP(18:0/18:1(11Z));PGP(18:0/18:1(9Z)…	133818	3.11164e+06	2.83098e+06	3.87318e+06	1.18445e+06	610128	3.5802e+06	873322	4.54689e+06	1.26601e+06	172570	69895.2	3.10023e+06	8.15328e+06	1.92713e+06	8.8743e+06	148640	67820.2	5.70553e+06	2.69241e+06	343865	144982	1.51108e+06	999038	745790	1.08173e+06	5.52167e+06	1.62531e+06	151843	71293.1	2.78757e+06	4.22806e+06	83963.7	127107	1.10753e+06	1.48474e+06	153184
POS	POS_121.064_2.3152	121.064	2.3152	4-Vinylphenol	91.66	C8H8O	Benzenoids	Benzene and substituted derivatives	HMDB0004072	C05627	map00940(Phenylpropanoid biosynthesis);map01110(Biosynthesis of secondary metabolites)	4-Hydroxystyrene;Phenylacetaldehyde;2,3-Dihydrobenzofuran;2-Methylbenzaldehyde;3-Methylbenzaldehyde;4-Methylbenzaldehyde;Acetophenone;Lentialexin;Styrene Oxide	4.75797e+07	3.33601e+07	1.70072e+07	4.2935e+07	1.40758e+06	4.48542e+06	8.67538e+07	1.53626e+06	1.56748e+06	1.16786e+06	1.27853e+08	1.07938e+06	3.34375e+06	2.28103e+06	2.87256e+06	1.68204e+06	1.94776e+06	1.37434e+06	1.28873e+08	7.90433e+06	3.43081e+07	7.85779e+06	6.93452e+06	1.76105e+07	3.22123e+06	2.19334e+06	5.21196e+06	1.80645e+07	1.49643e+06	1.29953e+07	4.16989e+06	2.29929e+06	3.05262e+08	2.98564e+08	2.83953e+06	1.73242e+06	6.37503e+06
NEG	NEG_311.223_4.9685	311.223	4.9685	Methyl-9-hydroperoxy-delta10E,12E-octadecadienoic acid	91.65	C19H34O4	NA	NA	NA	NA	NA	13-L-Hydroperoxylinoleic acid;8(R)-Hydroperoxylinoleic acid;9(S)-HPODE;12,13-DiHODE;15,16-DiHODE;9,10-DiHODE;(&#177;)-(E)-13-Hydroxy-10-oxo-11-octadecenoic acid;11-HpODE;(10E,12Z)-(9S)-9-Hydroperoxyoctadeca-10,12-dienoic acid;13-HPODE(1-);9-Hpode;18-Hydroperoxyoctadeca-2,4-dienoic acid;Octadecendioic acid;octadecenedioate;4-Hydroxynonenal;2,4-Nonanedione;2-Nonenoic acid;6-Butyltetrahydro-2H-pyran…	2.49188e+07	9.59724e+06	7.92155e+06	4.4059e+06	2.018e+06	1.23107e+07	1.93313e+07	1.07756e+07	5.51989e+07	8.18938e+06	7.53468e+06	1.63412e+07	4.10745e+07	5.16812e+07	3.32829e+07	3.08913e+07	3.29429e+07	1.14065e+07	5.56334e+07	1.56449e+07	1.45621e+07	2.29428e+07	8.93062e+06	1.35727e+07	1.32163e+07	9.73494e+06	6.63041e+06	2.07291e+07	2.16564e+07	1.7838e+07	2.21373e+07	4.76257e+07	1.40301e+07	2.64017e+07	3.01438e+07	2.86858e+07	1.47266e+07
POS	POS_404.313_5.7282	404.313	5.7282	NCGC00380823-01!2-(14-methylpentadecanoylamino)-3-phenylpropanoic acid	91.61	C25H41NO3	Organic acids and derivatives	Carboxylic acids and derivatives	NA	NA	NA	N-Palmitoyl phenylalanine;N-Arachidonoyl Valine;N-Stearoyl Proline;Hexadecadienylcarnitine;Dexanabinol	2.83075e+06	1.09668e+07	9.08221e+06	2.24009e+07	1.25707e+07	736219	1.98576e+07	2.90503e+06	1.51105e+07	3.14345e+06	2.39181e+07	2.32928e+06	1.04586e+07	1.04511e+06	9.33491e+06	1.12827e+07	4.86195e+06	1.53457e+06	2.40923e+07	6.05846e+06	4.12902e+06	4.86152e+06	4.68291e+06	1.13758e+07	506819	6.07547e+06	1.5159e+07	5.33771e+06	1.7922e+06	8.63459e+06	1.25093e+06	1.33334e+07	9.74385e+06	9.58651e+06	1.12499e+06	6.34477e+06	1.39453e+08
POS	POS_226.117_1.4202	226.117	1.4202	His-C4:0	91.6	C10H15N3O3	Organic acids and derivatives	Carboxylic acids and derivatives	NA	NA	NA	Nnal-N-oxide;alpha-[3-[(Hydroxymethyl)nitrosoamino]propyl]-3-pyridinemethanol;Glycyl-Lysine;Lysyl-Glycine;L-Kynurenine;4-Aminobenzoyl-(beta)-alanine;Allobarbital;D-Kynurenine	8.67546e+07	2.71187e+06	282461	1.286e+06	2.23826e+06	3.51169e+06	6.38792e+06	2.01103e+06	2.7083e+06	1.2971e+06	1.07649e+06	6.65528e+06	778962	643286	5.60014e+06	2.90453e+06	5.67419e+06	2.10968e+06	4.12826e+06	2.34728e+06	2.68171e+06	2.49672e+06	807244	1.15255e+07	1.92982e+06	1.62926e+06	1.64691e+07	2.4387e+06	1.31279e+06	3.67493e+06	6.97253e+06	4.76007e+06	685238	5.75404e+06	7.43606e+06	1.21092e+06	780564
NEG	NEG_612.468_7.01	612.468	7.01	SL 17:0;O/18:2	91.57	C35H67NO5S	Organic acids and derivatives	Organic sulfonic acids and derivatives	NA	NA	NA	Cer(d16:1/22:6(5Z,8E,10Z,13Z,15E,19Z)-2OH(7S, 17S));Cer(d16:1/22:6(4Z,7Z,11E,13Z,15E,19Z)-2OH(10S,17));Cer(d18:2(4E,14Z)/PGJ2)	2.7511e+06	6.5809e+06	5.95332e+06	4.22144e+06	4.78184e+06	4.55406e+07	564121	5.23923e+06	6.09684e+06	6.59749e+06	6.76882e+06	2.14706e+06	6.13473e+06	1.8664e+07	4.40732e+06	3.15073e+06	734527	2.05204e+06	4.79179e+06	8.00436e+06	2.97025e+06	6.6957e+06	1.65072e+06	5.41591e+06	3.45445e+06	4.05957e+06	4.07602e+06	3.20689e+06	9.52827e+06	2.9032e+06	6.76203e+06	1.1343e+06	1.88454e+06	1.7029e+06	1.80019e+06	5.70849e+06	3.36444e+06
POS	POS_148.075_2.7653	148.075	2.7653	3-Methyloxindole	91.51	C9H9NO	Organoheterocyclic compounds	Indoles and derivatives	NA	NA	NA	1-(2-Furanylmethyl)-1H-pyrrole;4-(2-Furanylmethylene)-3,4-dihydro-2H-pyrrole;3-(2-Furanylmethyl)-1H-pyrrole;5-Methoxyindole;Cinnamamide;methoxyindole;Phenethyl isocyanate;(R)-pantoate;3-Methyloxindole	1.08481e+06	2.19327e+06	504808	3.12694e+06	1.66048e+06	1.15564e+06	1.25818e+06	1.00258e+06	879760	906985	1.35224e+06	1.47772e+06	629931	871974	685947	885014	862888	1.11643e+06	1.68013e+06	1.18859e+06	937974	940334	686043	984661	823750	649710	706097	794785	961539	1.45894e+06	594298	1.09691e+06	794421	1.03758e+06	387261	580844	2.30766e+06
NEG	NEG_283.068_2.8311	283.068	2.8311	Xanthosine	91.5	C10H12N4O6	Nucleosides, nucleotides, and analogues	Purine nucleosides	HMDB0000299	C01762	map00230(Purine metabolism);map00232(Caffeine metabolism);map01065(Biosynthesis of alkaloids derived from histidine and purine);map01100(Metabolic pathways);map01110(Biosynthesis of secondary metabolites);map01232(Nucleotide metabolism);map02010(ABC transporters)	Xanthosine;Nolatrexed;L-arginino-succinate;Glutamylthreonine;gamma-Glutamylthreonine;TETRAHYDROURIDINE;5-Hydroxymethyluracil;Keto-3-deoxy-D-manno-octulosonic acid;Acefylline;2-Keto-3-Deoxy-D-Mannooctanoic Acid;Furapyrimidone;3-deoxy-D-manno-octulosonate	2.86277e+06	2.05369e+06	327622	399708	1.55477e+06	1.18031e+06	378604	2.95344e+06	4.9774e+06	9.06451e+06	2.61511e+06	7.41122e+06	2.00104e+06	3.06786e+07	2.72771e+06	6.81528e+06	1.28003e+06	6.57021e+06	2.01449e+06	2.35896e+06	4.09023e+06	4.31432e+06	377569	2.11553e+06	4.78079e+06	1.75691e+07	5.03546e+06	575424	1.65803e+07	1.02514e+07	2.63593e+06	1.67491e+07	690732	6.50554e+06	2.0689e+06	1.10398e+06	1.08957e+07
NEG	NEG_245.097_3.0165	245.097	3.0165	Methionyl-Proline	91.47	C10H18N2O3S	Organic acids and derivatives	Carboxylic acids and derivatives	HMDB0028981	NA	NA	Methionyl-Proline;Prolyl-Methionine;Sedanonic acid;Dihydro-3-(2-octenyl)-2,5-furandione;(R)-8-Acetoxycarvotanacetone;1-Benzyloxy-1-(2-methoxyethoxy)ethane;4-(Butoxymethyl)-2-methoxyphenol;Isoamyl 2-furonpropionate;Dihydro-3-(1-octenyl)-2,5-furandione;3-Ethenyl-2,5-dimethyl-4-oxohex-5-en-2-yl acetate;7-Epijasmonic acid	1.02399e+07	490105	374968	2.44906e+06	1.81445e+06	4.10677e+06	628332	750945	8.28965e+06	1.29201e+06	4.20324e+06	8.63203e+06	3.22727e+06	671116	4.52388e+06	5.65256e+06	7.19396e+06	8.25203e+06	2.04218e+06	6.2398e+07	1.03687e+07	5.79918e+06	4.22942e+06	4.61871e+06	8.75038e+06	1.12275e+07	7.17177e+06	4.3044e+06	4.29269e+06	1.76224e+06	1.89598e+06	2.90619e+06	8.60868e+06	2.15612e+07	2.23756e+06	2.76788e+06	1.19812e+06
NEG	NEG_145.051_2.9757	145.051	2.9757	2-METHYLGLUTARATE	91.46	C6H10O4	Lipids and lipid-like molecules	Fatty Acyls	HMDB0000422	NA	NA	2-Methylglutaric acid;Adipic acid;Methylglutaric acid;Monomethyl glutaric acid;2,2-Dimethylsuccinic acid;Solerol;(S)-2-Aceto-2-hydroxybutanoic acid;Dimethyl succinate;4-Ethoxy-4-oxobutanoic acid;1,2,4-Benzotriazin-3-amine;2-Ethylbutanedioic acid;2,3-Dimethylsuccinic acid;(5S)-5,6-Dihydroxy-2-oxohexanal;Ethylidene diacetate;Acetone lactate;Conduritol B;Dianhydrodulcitol;Glucal;isosorbide;3-(Hydrox…	1.23096e+08	3.88956e+06	3.12095e+06	3.72801e+06	9.05383e+06	7.91589e+06	6.72373e+06	3.91232e+06	3.11923e+07	2.3222e+07	4.31624e+06	2.51722e+07	4.68332e+06	1.35724e+07	3.04925e+07	9.45577e+06	3.41476e+07	5.07148e+07	2.53513e+06	6.53506e+06	7.60443e+06	8.19682e+06	1.21146e+07	7.17011e+06	1.90753e+07	1.60862e+07	4.72097e+06	7.38558e+06	2.30584e+07	3.07478e+06	1.03017e+07	1.85563e+07	7.30449e+06	3.53522e+07	1.28778e+07	2.14539e+07	7.17108e+06
POS	POS_856.52_6.6745	856.52	6.6745	SQDG(18:3/18:3)	91.42	C45H78N1O12S1	Lipids and lipid-like molecules	Glycerolipids	NA	NA	NA	PS(20:4(5Z,8Z,11Z,14Z)/22:6(4Z,7Z,10Z,13Z,16Z,19Z));PS(22:6(4Z,7Z,10Z,13Z,16Z,19Z)/20:4(5Z,8Z,11Z,14Z));Azaspiracid 2;PS(20:4(8Z,11Z,14Z,17Z)/22:6(4Z,7Z,10Z,13Z,16Z,19Z));PS(20:5(5Z,8Z,11Z,14Z,17Z)/22:5(4Z,7Z,10Z,13Z,16Z));PS(20:5(5Z,8Z,11Z,14Z,17Z)/22:5(7Z,10Z,13Z,16Z,19Z));PS(22:5(4Z,7Z,10Z,13Z,16Z)/20:5(5Z,8Z,11Z,14Z,17Z));PS(22:6(4Z,7Z,10Z,13Z,16Z,19Z)/20:4(8Z,11Z,14Z,17Z));PS(22:5(7Z,10Z,13Z…	1.23422e+06	217205	78040.1	2.5805e+06	2.41334e+07	2.89912e+06	1.45794e+07	133168	1.63313e+06	2.2516e+06	2.64393e+06	2.11203e+06	89482.8	159990	371862	1.72039e+06	416076	1.84406e+07	2.17336e+06	3.13829e+06	5.10245e+06	2.82231e+06	49429.4	209547	1.15409e+06	3.42127e+06	6.70676e+06	7.72482e+06	31090.8	4.02168e+06	659482	695587	2.92485e+06	2.88432e+06	193002	2.6606e+06	5.04991e+06
POS	POS_689.208_0.7802	689.208	0.7802	Stachyose	91.41	NA	NA	NA	HMDB0003553	C01613	map00052(Galactose metabolism);map01100(Metabolic pathways)	dehydronifedipine;Z-Ala-ONp;Kuwanol E;Glycogen;Maltotetraose;Stachyose;Mannan;Fagopyritol B3;Bifurcose;Neobifurcose;Sesamose;3-beta-Glucosylcellotriose;3-beta-Cellobiosylcellobiose;Nystose;Tetramethylquercetin 3-rutinoside;Fagopyritol A3;2-Acetylacteoside;Glucomannan;Schizophyllan;Tetraglucoside;Verbascotetrose	124318	316687	1.95042e+06	815253	680728	1.74752e+07	2.30454e+06	6.59778e+06	406489	170136	207906	344863	2.25589e+06	92722.8	4.3549e+06	127502	102206	1.24284e+07	898420	42558.4	5.31559e+06	57145.8	2.49863e+06	346270	1.82382e+06	101065	1.06184e+08	7.04259e+06	1.73214e+06	2.08932e+07	90077.7	4.74786e+06	244200	40953.8	303981	189457	580229
POS	POS_122.096_3.1948	122.096	3.1948	4-Methylbenzylamine	91.39	C8H11N	Benzenoids	Benzene and substituted derivatives	NA	NA	NA	N,N-Dimethylaniline;1-Phenylethylamine;Phenylethylamine;5-Ethyl-2-methylpyridine;2-Propylpyridine;2-Ethyl-5-methylpyridine;2,6-Dimethylaniline;2-Ethylaniline;2,3-Dimethylaniline;2,4,6-Trimethylpyridine;3-Ethylaniline;3,5-Dimethylaniline;4-Ethylaniline;4-Methylbenzylamine;N-Methyl-o-toluidine;2-Methyl-6-ethylpyridine;N-Ethylaniline;3-Propylpyridine;N-Methylbenzylamine;Styrene	2.0842e+06	3.52167e+08	9.64238e+07	1.57298e+08	4.34706e+06	3.19615e+06	2.18349e+07	1.85457e+06	1.60931e+06	5.64928e+06	8.35777e+07	1.35752e+06	3.39156e+07	2.55533e+06	1.74119e+06	3.10114e+06	7.37133e+06	2.24599e+06	3.11228e+08	2.31748e+07	1.00083e+07	3.62347e+07	3.25368e+06	7.42903e+06	4.31834e+06	3.04714e+06	8.31217e+06	6.17425e+07	6.98412e+06	9.00852e+07	1.92127e+06	1.76608e+06	9.0211e+07	1.23356e+07	1.82087e+06	2.44775e+06	1.33458e+08
NEG	NEG_431.101_3.7182	431.101	3.7182	Vitexin	91.37	C21H20O10	Phenylpropanoids and polyketides	Flavonoids	NA	NA	NA	alpha-Rhamnorobin;6-Hydroxydaidzein 4'-glucoside;1,8-Dihydroxy-3-hydroxymethylanthraquinone 8-O-b-D-glucoside;Isogenistein 7-glucoside;Genistin;w-O-beta-D-Glucopyranosylaloeemodin;1-O-beta-D-Glucopyranosylaloeemodin;Genistein 5-glucoside;Glucoemodin;6-C-Fucosylluteolin;Kaempferol 3-O-alpha-L-rhamnofuranoside;Dihydrodaidzein 7-O-glucuronide;1-(Perfluorohexyl)octane;Pueraria glycoside;Afzelin;Genis…	1.58379e+06	2.25693e+07	1.94047e+07	2.456e+07	564283	1.71985e+07	1.83837e+06	1.57942e+07	702117	1.61114e+06	4.1908e+06	8.91214e+06	1.04667e+07	1.66191e+06	1.02331e+07	963380	3.08784e+06	5.37613e+06	2.89889e+07	1.2964e+07	1.29111e+07	4.40265e+06	5.87784e+06	2.7137e+06	868300	928490	1.66221e+07	6.11245e+06	2.39834e+06	1.01848e+07	1.65368e+07	851376	5.58872e+06	1.75836e+07	1.4755e+07	5.92927e+06	9.63945e+06
POS	POS_428.364_4.5143	428.364	4.5143	4-Methylheptadecanoylcarnitine	91.36	C25H49NO4	Lipids and lipid-like molecules	Fatty Acyls	NA	NA	NA	NA	837330	1.19747e+06	2.16128e+07	1.78169e+06	1.06239e+08	4.11252e+06	1.39017e+07	1.13124e+07	1.90331e+07	1.72329e+06	4.93009e+06	767498	1.7266e+07	4.65345e+08	2.00906e+07	1.749e+07	5.34612e+06	2.49111e+07	3.44594e+06	969179	2.69169e+06	2.11277e+07	6.53606e+06	158125	6.26876e+07	1.32259e+07	2.47432e+06	1.38454e+06	1.14482e+07	6.8443e+06	2.56364e+06	4.72405e+06	8.4639e+06	6.30711e+06	1.23043e+07	3.60941e+06	2.55026e+06
POS	POS_428.371_4.8274	428.371	4.8274	12-Methylheptadecanoylcarnitine	91.32	C25H49NO4	Lipids and lipid-like molecules	Fatty Acyls	NA	NA	NA	5-Methylheptadecanoylcarnitine;11-Methylheptadecanoylcarnitine;14-Methylheptadecanoylcarnitine;9-Methylheptadecanoylcarnitine;8-Methylheptadecanoylcarnitine;15-Methylheptadecanoylcarnitine;10-Methylheptadecanoylcarnitine;7-Methylheptadecanoylcarnitine;13-Methylheptadecanoylcarnitine;3-Methylheptadecanoylcarnitine;16-Methylheptadecanoylcarnitine;4-Methylheptadecanoylcarnitine;6-Methylheptadecanoyl…	3.99872e+06	2.43683e+06	1.20859e+07	4.51208e+07	9.52892e+07	5.01784e+06	1.36435e+07	1.33642e+07	1.13719e+07	1.07134e+07	5.80338e+06	3.18824e+06	6.72922e+06	8.55871e+07	1.95596e+07	1.81659e+07	1.02687e+06	2.81096e+07	4.33739e+06	1.01275e+07	2.26539e+06	2.65031e+07	6.61899e+06	1.186e+06	4.19979e+07	31297.7	88534.2	2.60674e+06	1.32581e+07	5.39683e+06	1.39984e+07	5.07165e+06	7.26217e+06	8.20442e+06	9.10979e+06	7.29493e+06	1.15858e+07
POS	POS_247.24_6.016	247.24	6.016	5(Z),8(Z),11(Z)-Eicosatrienoic acid methyl ester [IIN-based: Match]	91.28	NA	NA	NA	NA	NA	NA	Dodecylbenzene;Estrane;1-Hexadecene;Diethylamino nonanoate	3.21499e+06	3.16493e+06	2.6372e+06	480001	175291	2.82271e+06	4.35518e+06	123970	3.82236e+07	546800	3.63133e+06	3.03785e+06	1.06728e+07	5.43499e+06	2.22358e+07	8.81805e+06	2.94945e+07	2.42603e+06	1.10455e+06	3.04421e+06	1.97545e+06	2.31785e+06	4.22603e+06	2.42432e+06	320223	6.23439e+06	130745	2.30898e+06	1.76871e+06	2.05386e+06	3.1782e+06	3.04979e+07	2.25781e+06	2.64159e+06	1.31637e+06	2.54539e+06	9.69798e+06
POS	POS_222.096_0.7806	222.096	0.7806	N-Acetyl-b-D-galactosamine	91.21	C8H15NO6	Organic oxygen compounds	Organooxygen compounds	HMDB0000853	C05021	NA	N-Acetylgalactosamine;N-Acetyl-D-glucosamine;beta-N-Acetylglucosamine;N-Acetyl-b-D-galactosamine;N-Acetylmannosamine;Avenic acid B;Aldehydo-N-acetyl-D-glucosamine;N-((2R,3R,4R,5R)-3,4,5,6-Tetrahydroxy-1-oxohexan-2-yl)acetamide;2-(Acetylamino)-2-deoxy-alpha-D-mannopyranose;(2R,5S)-5-Amino-1,2,6,7-tetrahydroxyoctane-3,4-dione;3,5,6-Trihydroxy-5-(hydroxymethyl)-2-methoxy-2-cyclohexen-1-one;2-(2-Hydr…	6.46167e+06	3.24343e+07	2.66783e+07	6.53742e+07	8.20811e+07	1.52858e+08	2.09582e+07	3.37385e+07	3.7644e+07	1.76946e+07	1.96057e+08	2.88833e+07	1.61222e+06	5.63974e+06	1.05844e+07	3.3876e+07	1.61119e+07	2.54203e+07	2.96422e+07	2.12699e+07	1.93881e+07	2.23378e+07	9.56926e+07	3.81991e+07	1.13808e+07	1.89362e+07	6.44109e+07	3.99825e+06	8.4771e+06	3.65521e+07	1.63571e+07	4.01445e+07	5.28701e+06	5.93059e+07	2.68463e+07	1.30412e+07	4.04934e+07
POS	POS_366.298_5.451	366.298	5.451	GABA-C18:2	91.16	C22H39NO3	Organic acids and derivatives	Carboxylic acids and derivatives	NA	NA	NA	N-Linoleoyl GABA;N-Acetylsphinganine;2-Hydroxy-6-pentadecylbenzoic acid;Tridecyl phloretate;ent-16b,19-Kauranediol 19-acetate;12,15-Epoxy-13,14-dimethyleicosa-10,12,14-trienoic acid;12,15-Epoxy-13,14-dimethyleicosa-12,14,16-trienoic acid;Carbocyclic thromboxane A2	1.29236e+07	560926	9.56367e+07	1.46243e+06	1.12535e+06	5.49739e+06	739372	143613	6.1897e+06	641966	509363	2.20275e+07	3.48364e+07	1.30294e+06	1.07281e+08	949875	3.51168e+07	6.57278e+07	2.1655e+08	940042	7.09113e+06	1.73891e+07	2.37857e+06	1.50033e+07	3.18899e+06	3.78927e+06	1.79369e+06	650408	1.94437e+06	1.04594e+07	8.26214e+06	1.40155e+08	1.93805e+07	1.03113e+07	451377	5.79896e+07	690372
POS	POS_370.329_6.1203	370.329	6.1203	N-Palmitoyl Leucine	91.15	C22H43NO3	Organic acids and derivatives	Carboxylic acids and derivatives	NA	NA	NA	N-Stearoyl GABA;N-Palmitoyl Isoleucine;N-Palmitoyl Leucine	1.07722e+07	2.21358e+07	1.31191e+07	1.3054e+07	1.53458e+07	1.3312e+06	1.72183e+07	955788	2.65531e+07	820403	1.46603e+07	6.03771e+06	1.87384e+07	224839	2.94025e+07	1.9678e+07	1.64793e+07	4.31263e+06	1.88286e+07	1.46722e+07	8.83772e+06	8.03898e+06	7.99408e+06	7.97391e+06	980442	2.17042e+07	3.04075e+06	9.8987e+06	4.96141e+06	6.75258e+06	3.21646e+06	3.61316e+07	1.78306e+07	3.28804e+07	3.92829e+06	1.49577e+07	4.41447e+07
POS	POS_122.057_2.9378	122.057	2.9378	2-Pyridylacetaldehyde	91.15	C7H7NO	NA	NA	NA	NA	NA	2-Piperidinone;1-Pyrrolidinecarboxaldehyde;2,5-Dihydro-2,4-dimethyloxazole;(2R)-2-Hydroxy-2-methylbutanenitrile;2-Ethyl-2-oxazoline;4,4-Dimethyl-2-oxazoline;N,N-Dimethylacrylamide;PYRROLIDINE-2-CARBALDEHYDE;Allophanic acid	2.00739e+06	6.9326e+06	1.15329e+07	1.14995e+07	8.91478e+06	5.24661e+06	8.29143e+06	2.06135e+06	1.55019e+06	6.48651e+06	1.27401e+07	1.57161e+06	7.98062e+06	2.55565e+06	3.4608e+06	3.49315e+06	8.95976e+06	2.13168e+06	1.30158e+07	1.66923e+07	1.72143e+07	9.76604e+06	7.15277e+06	3.00711e+06	8.07094e+06	2.2959e+06	7.00773e+06	1.12803e+07	1.0834e+06	1.19175e+07	1.26558e+07	1.73523e+06	7.3983e+06	1.49044e+06	8.31681e+06	6.87606e+06	1.62826e+06
POS	POS_355.282_5.9818	355.282	5.9818	1-Linoleoyl Glycerol	91.11	C21H38O4	NA	NA	NA	NA	NA	MG(0:0/18:2(9Z,12Z)/0:0);MG(18:2(9Z,12Z)/0:0/0:0);Glyceryl monolinoleate;2-Linoleoyl Glycerol;RIOPROSTIL	636992	6.3576e+06	2.08686e+06	688720	194897	3.20348e+06	1.3891e+07	1.47621e+06	2.98546e+07	4.28019e+06	1.54642e+06	7.46331e+06	8.85211e+06	1.41134e+06	1.04432e+07	3.88134e+06	1.66252e+07	8.62646e+06	3.84379e+06	314536	459988	4.24415e+06	3.72776e+06	3.98736e+06	1.75017e+07	1.10663e+07	209903	3.65305e+06	4.98494e+07	2.45473e+06	306308	8.67506e+07	5.31763e+06	1.19955e+07	2.23509e+06	4.3439e+06	8.07043e+06
NEG	NEG_237.186_5.818	237.186	5.818	Bornyl valerate	91.11	C15H26O2	Lipids and lipid-like molecules	Prenol lipids	HMDB0038247	NA	NA	Geranyl 3-methylbutanoate;Linalyl isovalerate;(3S,4S,6R,7S)-1,10-Bisaboladiene-3,4-diol;beta-Kessyl alcohol;alpha-Terpinyl pentanoate;Citronellyl trans-2-methyl-2-butenoate;Geranyl 2-methylbutyrate;Isobornyl 2-methylbutyrate;Guaidiol;Calamendiol;Daucol;Germacrenone;3beta-7-Drimene-3,11-diol;Tricyclohumuladiol;1,6,9-Farnesatriene-3,11-diol;2-Propenyl cyclohexanehexanoate;2,10-Bisaboladiene-1,4-dio…	1.30064e+07	4.1398e+06	1.30959e+07	3.04933e+06	5.3327e+06	2.40326e+06	5.3443e+06	2.98974e+06	3.61728e+06	9.17496e+06	2.18923e+06	1.3787e+07	9.81534e+06	7.0828e+06	8.80295e+06	3.68538e+06	7.87555e+06	8.84136e+06	1.03579e+07	1.11794e+07	5.77819e+06	5.58933e+06	8.63547e+06	1.39305e+07	1.03991e+07	1.52601e+07	1.00009e+06	1.81213e+07	1.18661e+07	2.35653e+06	9.91003e+06	8.52157e+06	2.70218e+07	2.68657e+07	1.66293e+07	1.28066e+07	1.33022e+07
NEG	NEG_796.532_6.6194	796.532	6.6194	PI_Cer(d18:0/16:0(2OH))	91.03	C40H79N1O12P1	NA	NA	NA	NA	NA	PE(P-18:0/18:1(12Z)-2OH(9,10));PE(18:1(12Z)-2OH(9,10)/P-18:0)	2.85374e+07	1.95107e+08	2.14148e+08	1.21261e+08	4.79204e+07	6.32936e+07	8.92255e+07	1.71247e+08	6.53049e+07	2.48979e+08	5.05303e+07	2.86591e+07	4.20104e+07	1.07043e+09	3.52524e+07	1.91383e+08	1.21828e+08	3.43792e+07	5.25233e+07	2.5222e+07	1.75872e+07	3.31274e+07	1.69217e+08	5.97348e+07	1.81439e+08	8.20982e+07	1.38199e+08	4.56086e+07	3.73484e+07	3.89005e+07	3.93032e+08	1.02156e+07	3.62124e+07	1.24956e+07	5.22715e+07	1.56656e+08	1.5394e+08
NEG	NEG_254.073_3.2029	254.073	3.2029	methyl 2-[(2,3-dihydroxybenzoyl)amino]-3-hydroxypropanoate	91.02	C11H13NO6	Benzenoids	Benzene and substituted derivatives	NA	NA	NA	2-Aminoflubendazole;N7-(2-((Hydroxyethyl)thio)ethyl)guanine;N-Phenyl-2-naphthylamine;1-Benzylisoquinoline;L-Homocysteine, S-(2-((1-iminoethyl)amino)ethyl)-;N-PHENYL-1-NAPHTHYLAMINE;2-((3-Aminopyridin-2-yl)methylene)hydrazinecarbothioamide	1.44067e+07	774532	5.08915e+06	898792	1.26724e+07	2.08835e+07	3.60943e+06	562000	2.49328e+06	1.88143e+06	1.92903e+06	4.45326e+06	2.90286e+06	2.72089e+06	5.49258e+06	7.19513e+06	2.43602e+06	6.21803e+06	6.75396e+06	1.6214e+07	1.06886e+06	6.13372e+06	1.55448e+06	1.70091e+06	2.57553e+06	3.34996e+06	459810	1.67132e+06	3.11659e+06	2.66663e+06	1.64495e+06	1.32151e+06	2.92176e+06	937547	2.78228e+06	8.84644e+06	1.48996e+06
POS	POS_659.427_7.2146	659.427	7.2146	Fucoxanthin	90.99	C42H58O6	Lipids and lipid-like molecules	Prenol lipids	HMDB0002741	C08596	NA	Fucoxanthin;PA(12:0/20:3(6,8,11)-OH(5));PA(20:3(6,8,11)-OH(5)/12:0);PA(14:0/18:2(10E,12Z)+=O(9));PA(18:2(10E,12Z)+=O(9)/14:0);PA(14:0/18:2(9Z,11E)+=O(13));PA(18:2(9Z,11E)+=O(13)/14:0);PA(14:0/18:3(10,12,15)-OH(9));PA(18:3(10,12,15)-OH(9)/14:0);PA(14:0/18:3(9,11,15)-OH(13));PA(18:3(9,11,15)-OH(13)/14:0);PA(14:1(9Z)/18:1(12Z)-O(9S,10R));PA(18:1(12Z)-O(9S,10R)/14:1(9Z));PA(14:1(9Z)/18:1(9Z)-O(12,13)…	4.78619e+07	411315	1.04767e+06	119990	4.96631e+07	3.63511e+07	5.46859e+07	4.45378e+07	4.36333e+07	4.8801e+07	4.62417e+07	3.65387e+07	5.44122e+07	3.89626e+07	2.96953e+07	508541	3.69868e+07	1.68108e+06	2.64479e+07	3.82265e+07	4.1008e+07	3.8e+07	112923	521719	3.64398e+07	7.00997e+06	5.28107e+07	48038.6	3.59355e+07	5.36785e+07	4.12662e+07	1.69769e+06	3.49124e+07	2.98178e+06	4.11976e+07	862926	3.67858e+07
NEG	NEG_227.128_3.8598	227.128	3.8598	5-Heptyltetrahydro-2-oxo-3-furancarboxylic acid	90.99	C12H20O4	Organoheterocyclic compounds	Lactones	HMDB0030994	NA	NA	Traumatic acid;5-Heptyltetrahydro-2-oxo-3-furancarboxylic acid;Butanedioic acid, octenyl-;Mifentidine;delta-Hexanolactone;Gamma-Caprolactone;trans-Hex-2-enoic acid;Allyl propionate;2-Methyl-4-pentenoic acid;2,3-Hexanedione;3,4-Hexanedione;3-Hexenoic acid;4-Methyl-2,3-pentanedione;2-Methyl-2-pentenoic acid;4-Methyl-2-pentenoic acid;2-Methyl-3-pentenoic acid;Prenyl formate;5-Oxohexanal;Ethyl croton…	3.42029e+07	8.82095e+06	7.82517e+06	1.48677e+07	5.89255e+07	6.37818e+06	7.95895e+08	1.21578e+07	1.0575e+08	1.81649e+08	8.33865e+06	6.53151e+08	9.95843e+06	1.06236e+08	3.28077e+08	6.39424e+07	1.75414e+07	8.87616e+07	1.76179e+07	2.10431e+07	1.19902e+07	1.05856e+08	2.05567e+07	1.49598e+07	3.59146e+07	6.40873e+07	7.9968e+06	5.54365e+08	1.68224e+08	5.65467e+06	3.38843e+07	2.24988e+07	3.18148e+08	8.80965e+07	1.28566e+08	3.73353e+07	3.85058e+08
NEG	NEG_576.331_4.6273	576.331	4.6273	LPC 18:3	90.95	C26H48NO7P	Lipids and lipid-like molecules	Glycerophospholipids	NA	NA	NA	PC(2:0/18:1(12Z)-O(9S,10R));PC(18:1(12Z)-O(9S,10R)/2:0);PC(2:0/18:1(9Z)-O(12,13));PC(18:1(9Z)-O(12,13)/2:0);LysoPC(18:3(6Z,9Z,12Z)/0:0);LysoPC(18:3(9Z,12Z,15Z)/0:0);Retapamulin	422447	65225.6	29833.7	82785.8	239057	97327.7	1.49728e+07	692465	781282	7.14856e+07	19688.5	54328	30448.6	1.35036e+06	64911.2	273768	156119	793733	377937	352451	68666	5.9775e+06	2.83652e+06	405618	189462	245662	375360	1.37112e+06	502380	1.07567e+06	211573	1.07957e+06	221603	38214.8	503175	39418.1	760906
NEG	NEG_452.309_4.8121	452.309	4.8121	LPE O-17:0	90.86	C22H48NO6P	Lipids and lipid-like molecules	Glycerophospholipids	NA	NA	NA	N-Palmitoyl Histidine	7.35293e+06	1.91617e+09	2.88987e+09	4.91217e+07	1.13116e+09	1.31683e+09	2.40244e+09	2.89471e+09	4.49141e+07	1.36424e+08	8.98612e+08	3.25234e+08	9.85079e+08	9.8067e+07	1.3329e+08	3.87571e+07	1.40154e+08	2.26078e+08	9.60918e+08	8.84225e+08	6.38051e+08	7.60234e+07	2.29866e+09	1.54226e+09	1.31251e+08	4.46732e+08	8.18213e+08	2.5379e+09	1.89786e+08	1.54819e+09	7.31648e+08	1.00813e+08	4.2045e+08	4.54181e+08	3.44405e+08	1.13194e+08	3.98365e+08
POS	POS_432.335_6.0777	432.335	6.0777	Phe-C18:0	90.84	C27H45NO3	Organic acids and derivatives	Carboxylic acids and derivatives	NA	NA	NA	NA	6.18048e+06	1.97148e+06	1.82901e+06	330080	2.38325e+06	2.51001e+06	2.30992e+06	3.82642e+06	5.11614e+06	1.98855e+07	3.4699e+06	6.47802e+06	1.45412e+06	939394	1.89681e+06	2.23035e+06	4.10304e+06	5.83041e+06	664088	399280	3.70231e+06	5.60254e+06	407501	2.9471e+06	2.14834e+06	3.42614e+06	2.4936e+06	1.95198e+06	7.30431e+06	3.20728e+06	3.51348e+06	3.99027e+06	3.33025e+06	9.30622e+06	1.33001e+07	2.9877e+06	4.06962e+07
NEG	NEG_163.04_1.2704	163.04	1.2704	m-Coumaric acid	90.83	C9H8O3	Phenylpropanoids and polyketides	Cinnamic acids and derivatives	HMDB0001713	C12621	map00360(Phenylalanine metabolism);map01100(Metabolic pathways);map01120(Microbial metabolism in diverse environments);map01220(Degradation of aromatic compounds)	Phenylpyruvic acid;m-Coumaric acid;2-Hydroxycinnamic acid;Enol-phenylpyruvate;Methyl Phenylglyoxalate;METHYL 4-FORMYLBENZOATE;2,4,6-Octatriyn-1-ol;Benzofuran;3,5,7-Octatriyn-1-ol;xi-2,3-Octadiene-5,7-diyn-1-ol	1.86732e+06	6.30211e+06	2.39063e+06	2.00159e+06	838506	6.01625e+06	2.13671e+06	2.6626e+06	3.11575e+06	1.60702e+06	3.04302e+06	2.1844e+06	3.49067e+06	2.81816e+06	2.71744e+06	4.92612e+06	1.29035e+06	2.69813e+06	6.58704e+06	3.50284e+06	2.02395e+06	4.0098e+06	2.81544e+06	4.52121e+06	1.76998e+06	1.71618e+06	1.09162e+06	2.48862e+06	4.0075e+06	6.90331e+06	3.85236e+06	2.72478e+06	2.32639e+06	2.84585e+06	2.17756e+06	2.79713e+06	3.01657e+06
POS	POS_426.355_5.9574	426.355	5.9574	CAR 18:1	90.83	C25H48NO4	Lipids and lipid-like molecules	Fatty Acyls	NA	NA	NA	Oleoylcarnitine;Vaccenyl carnitine;Elaidic carnitine;2-Hydroxyhexadecanoylcarnitine;Octadecenoylcarnitine;Octadec-6-enoylcarnitine;(13Z)-Octadec-13-enoylcarnitine;(7Z)-Octadec-7-enoylcarnitine;3-Octadec-9-enoyloxy-4-(trimethylazaniumyl)butanoate	1.05994e+07	1.04168e+08	1.89574e+08	8.00009e+07	8.88101e+07	2.54119e+07	3.21023e+08	4.57231e+07	129989	93222.5	1.08932e+08	5.24294e+07	7.22421e+07	1.28586e+07	1.55781e+07	2.27846e+08	1.167e+07	8.32686e+07	8.46454e+07	5.06704e+07	669985	1.12873e+08	1.16317e+08	2.55996e+08	2.72361e+06	3.48294e+08	1.9053e+08	2.61903e+08	1.67191e+06	1.30178e+08	1.23824e+08	5.68254e+07	2.23885e+07	8.45501e+06	3.07317e+07	1.12609e+08	5.83072e+08
NEG	NEG_303.233_7.0327	303.233	7.0327	7,13-Eperudien-15-oic acid	90.81	C20H32O2	Lipids and lipid-like molecules	Prenol lipids	HMDB0037824	NA	NA	Arachidonic acid;Cis-8,11,14,17-Eicosatetraenoic acid;Mesterolone;Drostanolone;Sideridiol;ent-17-Hydroxy-16beta-kauran-19-al;Yucalexin P21;Copalic acid;Junicedral;7,13-Eperudien-15-oic acid;Oryzalexin S;Oryzalexin E;2,6,10,14-Hexadecatetraenoic acid, 3,7,11,15-tetramethyl-, (Z,E,E)-;5,8,11,14-Icosatetraenoic Acid;Eicosatetraenoic acid;Mestaline;Methandriol;Oryzalexin D;Oryzalexin F;abietadiene-di…	7.50988e+07	1.04885e+09	1.12856e+09	1.67127e+09	1.82004e+09	4.71092e+08	4.88273e+09	2.68174e+09	7.33212e+08	4.60328e+08	5.75787e+09	6.59147e+08	1.00734e+09	9.32068e+08	7.86251e+08	6.4983e+08	1.51828e+09	3.47563e+08	1.46193e+09	2.32304e+08	1.48236e+09	2.01248e+09	1.63104e+09	1.29328e+09	4.42949e+08	6.82895e+08	1.31539e+09	1.05389e+09	2.21974e+08	1.48276e+09	8.87333e+08	5.55072e+08	2.89588e+08	7.55481e+08	6.947e+08	4.05799e+08	1.6796e+09
NEG	NEG_921.488_5.5354	921.488	5.5354	DLCL 18:2_18:3	90.79	C45H80O15P2	Lipids and lipid-like molecules	Glycerophospholipids	NA	NA	NA	PGP(i-19:0/PGJ2);PGP(PGJ2/i-19:0);Soyasaponin gamma-G;PG(20:3(5Z,8Z,11Z)/6 keto-PGF1alpha);PG(6 keto-PGF1alpha/20:3(5Z,8Z,11Z));PG(20:3(5Z,8Z,11Z)/TXB2);PG(TXB2/20:3(5Z,8Z,11Z));PG(20:3(8Z,11Z,14Z)/6 keto-PGF1alpha);PG(6 keto-PGF1alpha/20:3(8Z,11Z,14Z));PG(20:3(8Z,11Z,14Z)/TXB2);PG(TXB2/20:3(8Z,11Z,14Z));PC(14:1(9Z)/LTE4);PC(LTE4/14:1(9Z));PGP(16:0/22:5(4Z,7Z,10Z,13Z,16Z));PGP(16:0/22:5(7Z,10Z,13…	444287	641096	28435.2	64546.8	1.32737e+06	326417	524600	600868	374839	4.7546e+06	244589	742832	816730	51625.9	484405	3.96517e+06	996717	1.25669e+06	171202	487929	245056	270072	166342	507015	764598	942382	624150	1.8894e+06	257581	535844	293036	149860	1.368e+06	930600	260617	208733	177555
POS	POS_247.106_3.2191	247.106	3.2191	N-Acetyl-D-tryptophan	90.78	C13H14N2O3	Organic acids and derivatives	Carboxylic acids and derivatives	NA	NA	NA	Methylphenobarbital;Asparaginylasparagine;Nigellicine;N2-Oxalylarginine;cyclic 6-Hydroxymelatonin;3-Phenylacetylamino-2,6-piperidinedione;5-Ethyl-5-p-tolylbarbituric acid;5,6-Dihydro-5-azacytidine;5,6-Dihydro-5'-azacytidine;indolepropionylglycine;N-Acetyl-D-tryptophan;Glycylglycylglycylglycine;Butalbital;Enallylpropymal;Tripropyl phosphate;VINBARBITAL;gamma-Fagarine;Pteleine	8.61444e+06	4.46612e+06	2.91512e+06	5.90725e+06	928980	2.37807e+06	8.38563e+06	1.88067e+06	1.58417e+07	1.88481e+06	7.60222e+06	2.93304e+06	4.66014e+06	771040	1.55952e+07	5.37819e+06	1.49664e+07	1.33942e+07	9.313e+06	4.24471e+06	4.2995e+06	4.97032e+06	2.818e+06	5.6339e+06	5.07227e+06	1.01799e+07	3.67328e+06	6.96629e+06	8.65422e+06	7.28484e+06	4.12271e+06	2.54804e+07	1.9517e+07	4.69783e+06	7.869e+06	9.00027e+06	1.36943e+07
POS	POS_146.06_3.1174	146.06	3.1174	Indole-3-aldehyde	90.77	C9H7NO	Organoheterocyclic compounds	Indoles and derivatives	HMDB0029737	C08493	NA	Indole-3-carboxaldehyde;1-Hydroxyisoquinoline;4-Hydroxyquinoline;4,1-Benzoxazepine	1.84847e+06	8.52725e+06	4.20752e+06	1.54619e+06	1.7773e+06	1.46583e+06	1.39042e+06	5.10029e+06	1.94825e+06	1.67677e+06	5.4539e+06	1.43244e+06	2.85855e+06	990022	6.07914e+06	547962	3.58884e+06	2.16252e+06	7.76417e+07	2.85627e+06	2.23073e+06	3.38644e+06	2.43078e+06	1.81849e+06	1.42926e+06	1.29863e+06	5.0011e+06	1.9103e+06	2.33562e+06	1.47841e+06	3.20724e+06	6.72777e+06	3.74896e+06	3.9297e+06	1.5855e+06	2.02773e+06	2.58278e+06
POS	POS_373.279_2.9445	373.279	2.9445	Ile-Ile-Lys	90.77	C18H36N4O4	Organic acids and derivatives	Carboxylic acids and derivatives	NA	NA	NA	3-[(3-Methylbutyl)nitrosoamino]-2-butanone;1-Hydroxy-2,2,5,5-tetramethylpyrrolidine-3-carboxamide;Dimethyl pimelimidate	7.8406e+06	820775	4.00359e+06	1.3583e+06	5.99866e+06	1.09808e+07	7.1302e+06	3.93981e+06	813630	5.78365e+06	5.33272e+06	1.46307e+06	1.02784e+06	667963	586393	1.56755e+07	8.00273e+06	7.57272e+06	1.27737e+07	4.62686e+06	2.64854e+07	1.5123e+06	1.66809e+07	1.30182e+07	1.60985e+07	1.44497e+07	1.3216e+07	3.70569e+07	6.34131e+06	4.08739e+06	1.3074e+06	1.3002e+06	7.92753e+06	7.10387e+06	104118	1.45211e+06	1.08613e+07
NEG	NEG_721.504_6.8894	721.504	6.8894	Dipalmitoylphosphatidylglycerol	90.75	C38H75O10P	Lipids and lipid-like molecules	Glycerophospholipids	HMDB0010570	NA	NA	PG(16:0/16:0);PG(a-13:0/i-19:0);PG(i-12:0/i-20:0);PG(i-13:0/i-19:0);Dipalmitoylphosphatidylglycerol;SM(d17:2(4E,8Z)/16:0);PA(14:0/20:0);PA(18:0/16:0);PA(20:0/14:0);PA(21:0/13:0);PA(22:0/12:0);PA(10:0/i-24:0);PA(20:0/i-14:0);PA(21:0/a-13:0);PA(21:0/i-13:0);PA(22:0/i-12:0);PA(a-13:0/a-21:0);PA(a-13:0/i-21:0);PA(a-21:0/13:0);PA(a-21:0/a-13:0);PA(a-21:0/i-13:0);PA(i-12:0/i-22:0);PA(i-13:0/a-21:0);PA(…	1.92504e+06	156631	176428	485108	49743.1	260087	683630	3.91341e+06	761975	2.21666e+07	3.36125e+06	1.4471e+06	1.21346e+07	109598	1.18475e+06	443025	2.7124e+07	963589	2.31872e+07	2.37447e+07	617071	48055.3	1.85797e+06	688411	1.00469e+07	6.34341e+06	2.65502e+06	874238	1.34229e+06	2.19387e+06	1.17494e+06	216653	1.57955e+06	1.41534e+06	119220	1.43573e+06	1.92026e+06
POS	POS_161.107_3.312	161.107	3.312	Tryptamine	90.73	C10H12N2	Organoheterocyclic compounds	Indoles and derivatives	HMDB0000303	C00398	map00380(Tryptophan metabolism);map00901(Indole alkaloid biosynthesis);map01060(Biosynthesis of plant secondary metabolites);map01063(Biosynthesis of alkaloids derived from shikimate pathway);map01100(Metabolic pathways);map01110(Biosynthesis of secondary metabolites);map04080(Neuroactive ligand-receptor interaction)	Anatabine;Tolazoline;N-Norgramine;2-(1H-Indol-2-yl)ethanamine;1,2,3,6-Tetrahydro-2,3'-bipyridine;Anabaseine;6-Methylquinoline;2-Aminonaphthalene;Quinaldine;1-Naphthylamine;1-Benzazepine;8-Methylquinoline	2.06315e+06	1.27755e+08	7.66515e+07	2.80558e+07	732069	3.30387e+06	5.83768e+06	594827	778359	1.35399e+06	6.52281e+07	5.61708e+06	1.46608e+07	862883	281749	1.0646e+06	786215	1.53331e+06	7.09893e+07	1.3042e+07	1.72598e+07	2.02718e+07	890672	2.55958e+06	1.96742e+06	4.7059e+06	1.0369e+07	4.46424e+07	5.2874e+06	1.37501e+07	2.51419e+06	832556	4.25622e+07	432074	682284	1.89288e+06	2.61929e+07
POS	POS_426.299_5.0568	426.299	5.0568	Phe-C18:3	90.72	C27H39NO3	Organic acids and derivatives	Carboxylic acids and derivatives	NA	NA	NA	N-Docosahexaenoyl Proline;Jervine;N-Palmitoyl phenylalanine;N-Arachidonoyl Valine;Apo-10'-violaxanthal;QUINGESTANOL ACETATE	1.8706e+06	7.29987e+06	1.24248e+07	2.12035e+06	4.39553e+06	2.98688e+06	2.4261e+06	2.04885e+07	4.49125e+06	9.39586e+06	7.28774e+06	1.91085e+06	2.43491e+06	3.9796e+07	377786	1.72413e+06	1.6623e+06	2.05941e+06	3.78601e+06	5.88083e+06	1.68715e+06	842544	1.91181e+07	7.97691e+06	386305	3.26845e+06	3.79035e+06	6.16421e+07	832441	4.07355e+06	3.08703e+06	949447	1.2122e+06	3.49873e+06	290310	1.5202e+06	4.80672e+06
NEG	NEG_280.622_3.5474	280.622	3.5474	Taurolithocholic acid 3-sulfate	90.67	C26H45NO8S2	Lipids and lipid-like molecules	Steroids and steroid derivatives	HMDB0002580	C03642	map04976(Bile secretion)	NA	5.90335e+06	935990	1.24617e+06	2.67515e+06	144370	1.34669e+06	2.64106e+06	1.62069e+07	469043	1.47849e+07	14314.5	5.79032e+06	9.15194e+06	8.81705e+06	33563.2	872417	3.5034e+06	587144	1.01838e+07	53808.5	5.02749e+08	267379	1.21809e+07	1.27671e+06	703531	629992	1.00166e+06	1.04587e+06	579659	20110.2	24788.4	228618	1.50327e+06	148198	346166	4.63462e+06	1.97639e+07
NEG	NEG_115.003_0.6764	115.003	0.6764	Fumarate	90.66	C4H4O4	Organic acids and derivatives	Carboxylic acids and derivatives	HMDB0000134	C00122	map00020(Citrate cycle (TCA cycle));map00190(Oxidative phosphorylation);map00220(Arginine biosynthesis);map00250(Alanine, aspartate and glutamate metabolism);map00350(Tyrosine metabolism);map00360(Phenylalanine metabolism);map00620(Pyruvate metabolism);map00643(Styrene degradation);map00650(Butanoate metabolism);map00720(Carbon fixation pathways in prokaryotes);map00760(Nicotinate and nicotinamid…	Fumaric acid;1,4-Dioxane-2,5-dione;But-2-enedioic acid;Methylcarbonyloxy;Glyoxal;Propynoic acid	2.08157e+06	1.53316e+07	1.28041e+06	4.94196e+06	1.60258e+07	1.15517e+07	2.23887e+06	5.80367e+06	7.78968e+06	1.69967e+06	1.10857e+07	4.44015e+06	1.81086e+06	1.25866e+07	2.82997e+06	3.94457e+06	3.83753e+06	2.14654e+06	5.30641e+06	1.36182e+07	4.16645e+06	6.65565e+06	7.35394e+06	4.59579e+06	1.63994e+06	9.24366e+06	3.7008e+06	1.10484e+06	2.75693e+06	1.18272e+07	1.26293e+07	1.33319e+06	2.90325e+06	3.17893e+06	2.33889e+06	1.79283e+07	8.25621e+06
POS	POS_461.33_2.8893	461.33	2.8893	Leu-Val	90.66	C11H22N2O3	Organic acids and derivatives	Carboxylic acids and derivatives	HMDB0028942	NA	NA	Isoleucyl-Valine;Leucyl-Valine;(3beta,5alpha,9alpha,14alpha,22E,24R)-3,5,9,14-Tetrahydroxyergosta-7,22-dien-6-one;Polyporusterone E;Polyporusterone D;Polyporusterone G;Dynorphin A (6-8)	3.09574e+06	1.50917e+07	4.23426e+06	3.03923e+06	2.20404e+06	3.38124e+07	1.0359e+06	4.16762e+07	859857	2.87852e+06	1.46322e+07	1.41994e+06	2.05764e+07	11064.6	2.82771e+06	9.06193e+07	9.61031e+07	2.51895e+07	1.43481e+07	1.70686e+06	9.43918e+07	2.636e+06	5.50823e+06	658831	1.43876e+06	5.17476e+07	4.56123e+07	2.53196e+07	9.15536e+06	5.8154e+07	6.79742e+06	6.83883e+07	1.69411e+07	1.93934e+06	2.63996e+06	5.13933e+06	2.16274e+07
POS	POS_522.341_3.8491	522.341	3.8491	Glu-DCA	90.65	C29H47NO7	Lipids and lipid-like molecules	Steroids and steroid derivatives	NA	NA	NA	Chenodeoxycholylglutamic acid;Deoxycholylglutamic acid;7-[(1R,2R,3R)-3-Hydroxy-2-[(3S)-3-hydroxyoctyl]-5-oxocyclopentyl]heptanoylcarnitine;(5E)-7-[3,5-Dihydroxy-2-(3-hydroxyoctyl)cyclopentyl]hept-5-enoylcarnitine;Desglucocoroloside	2.44575e+07	2.10859e+06	2.43914e+06	8.66411e+06	4.03637e+06	4.35596e+06	3.55393e+06	1.71003e+06	721779	2.00137e+06	1.10969e+07	7.58681e+06	1.64992e+06	306488	3.14655e+06	2.38737e+06	1.05973e+06	3.15754e+06	1.99267e+06	8.25327e+06	701820	4.54337e+07	9.70141e+06	902593	891286	4.95273e+06	3.05169e+06	588294	6.92297e+06	3.99881e+06	1.39891e+06	1.20063e+06	6.38176e+06	3.31218e+06	1.7567e+06	1.41471e+06	5.7213e+06
POS	POS_391.173_3.5269	391.173	3.5269	Trp Trp	90.64	C22H22N4O3	NA	NA	NA	NA	NA	8-Chloro-1-methyl-2,3,4,5-tetrahydro-1H-benzo[d]azepine;benalfocin;Tryptophyl-Tryptophan;(2S,4S,6S)-2-[2-(4-Hydroxy-3-meyhoxyphenyl)ethyl]tetrahydro-6-(4,5-dihydroxy-3-methoxyphenyl)-2H-pyran-4-ol;Rosmic acid;Arctigenic acid;Flibanserin;2-(4-Hydroxy-3,5-di-tert-butylphenylthio)-hexanoic acid;Posatirelin;Prochlorperazine	1.25651e+06	1.57351e+06	1.88675e+06	1.2791e+06	548169	418640	1.05046e+06	586118	3.19164e+06	869890	395560	1.77201e+06	3.00786e+06	192372	844944	340957	941435	1.60925e+06	205705	1.14151e+06	1.31101e+06	3.49161e+06	561558	525779	659478	1.04612e+06	1.69467e+06	552137	1.75997e+06	544867	983362	1.66842e+06	788339	1.14079e+06	3.32885e+06	752266	712843
NEG	NEG_888.622_7.4564	888.622	7.4564	SHexCer 14:0;2O/28:2	90.57	C48H91NO11S	Lipids and lipid-like molecules	Sphingolipids	NA	NA	NA	3-O-Sulfogalactosylceramide (d18:1/24:1(15Z));PE(20:2(11Z,14Z)/24:1(15Z));PE(20:3(5Z,8Z,11Z)/24:0);PE(20:3(8Z,11Z,14Z)/24:0);PE(22:1(13Z)/22:2(13Z,16Z));PE(22:2(13Z,16Z)/22:1(13Z));PE(24:0/20:3(5Z,8Z,11Z));PE(24:0/20:3(8Z,11Z,14Z));PE(24:1(15Z)/20:2(11Z,14Z));PE-NMe2(18:2(9Z,12Z)/24:1(15Z));PE-NMe2(18:3(6Z,9Z,12Z)/24:0);PE-NMe2(18:3(9Z,12Z,15Z)/24:0);PE-NMe2(20:1(11Z)/22:2(13Z,16Z));PE-NMe2(20:2(…	3.95218e+06	3.17758e+06	1.08113e+07	9.39424e+06	1.36267e+06	1.97982e+06	3.19189e+07	2.74012e+07	1.89622e+06	5.01061e+06	442824	202711	109536	2.82712e+07	127981	3.25298e+07	59709	597349	1.59101e+07	3.13226e+06	109881	2.81841e+06	2.04407e+07	1.53649e+07	1.43445e+06	623458	1.75441e+06	721093	4.31914e+06	335349	2.9829e+07	5.90574e+06	2.28029e+06	611309	260003	3.56398e+07	4.73316e+06
POS	POS_420.32_5.0395	420.32	5.0395	His-C18:1	90.55	C24H41N3O3	Organic acids and derivatives	Carboxylic acids and derivatives	NA	NA	NA	N-Oleoyl Histidine;Solanidine	2.22442e+06	7.25864e+06	1.17459e+07	4.03495e+06	1.65599e+06	5.57795e+06	3.02731e+06	1.94382e+06	632302	2.58599e+06	3.85053e+07	1.71702e+06	3.06168e+06	4.35778e+06	1.37955e+07	4.30415e+06	1.18616e+07	1.17231e+06	2.17786e+06	2.82289e+06	1.61566e+06	2.54909e+06	1.01869e+06	2.45251e+06	1.30777e+06	4.46258e+06	2.19911e+06	8.43471e+06	2.50455e+06	889574	2.39314e+06	1.28233e+07	1.61629e+06	3.24348e+06	2.39023e+06	2.23456e+06	5.43404e+06
NEG	NEG_321.243_5.4672	321.243	5.4672	5-Hexyl-3-methyl-2-furannonanoic acid	90.53	C20H34O3	Lipids and lipid-like molecules	Fatty Acyls	HMDB0112104	NA	NA	15(S)-Hydroxyeicosatrienoic acid;Austroinulin;8-HETrE;3,4-Dimethyl-5-pentyl-2-furannonanoic acid;3,4-Dimethyl-5-propyl-2-furanundecanoic acid;12R-hydroxy-5Z,8Z,12Z-eicosatrienoic acid;12(S)-HETrE;5-Heptyl-3,4-dimethyl-2-furanheptanoic acid;5-Hexyl-3-methyl-2-furannonanoic acid;20-Hydroxyeicosatrieneoic acid;12(r)-Hydroxyeicosatrienoic acid;5a-Androstan-3b-ol;(3R)-10,13-Dimethyl-2,3,4,5,6,7,8,9,11…	1.66701e+07	8.83979e+06	9.32864e+07	5.7702e+06	2.69432e+06	6.07047e+06	7.02452e+07	2.67876e+07	2.26805e+07	1.48779e+06	5.62333e+07	6.6809e+07	2.14219e+08	7.78884e+06	8.89997e+07	1.62937e+07	4.25365e+07	9.52692e+07	1.41028e+09	2.62234e+07	3.109e+06	9.97982e+07	4.63292e+06	1.14574e+08	9.79797e+07	2.61288e+07	3.23254e+07	1.41217e+07	2.37455e+07	1.58164e+07	4.78427e+06	1.23015e+08	5.51998e+07	7.94363e+07	1.39476e+07	1.92886e+08	1.13581e+07
NEG	NEG_243.196_4.713	243.196	4.713	Unknown (carbon number 14)	90.52	C14H28O3	NA	NA	NA	NA	NA	2-Hydroxymyristic acid;(R)-3-Hydroxy-tetradecanoic acid;3-(L-Menthoxy)-2-methylpropane-1,2-diol;Ethyl 3-hydroxydodecanoate;3-Hydroxytetradecanoic acid;Tridecanal;2-Tridecanone;2-Dodecanone;2-Methylundecanal;(+/-)-2,4,8-Trimethyl-7-nonen-2-ol;Lauric aldehyde;(2E)-2-dodecen-1-ol	1.11127e+07	1.10548e+07	6.26245e+06	9.78079e+06	5.17524e+06	6.84108e+06	1.55429e+07	2.44233e+06	7.93911e+07	4.20578e+07	1.75356e+07	2.07984e+07	3.69681e+07	1.56498e+08	7.67046e+07	2.59237e+07	4.38276e+07	2.46464e+07	1.27162e+07	2.16691e+07	6.97015e+06	2.00995e+07	5.72693e+06	5.11623e+06	1.82867e+07	6.25631e+07	1.2295e+07	9.66784e+06	1.79411e+07	1.03536e+07	1.80673e+07	9.73546e+07	1.31987e+07	3.44074e+07	2.34346e+07	2.20953e+07	1.72431e+07
POS	POS_274.186_1.1536	274.186	1.1536	Valylarginine	90.51	C11H23N5O3	Organic acids and derivatives	Carboxylic acids and derivatives	HMDB0029121	NA	NA	Arginylvaline;Valyl-Arginine	1.94362e+06	3.02642e+06	1.1263e+06	432101	3.17612e+06	4.08549e+06	1.9892e+06	8.58185e+06	3.9291e+06	1.37704e+06	2.6074e+06	1.48435e+06	1.92112e+06	360711	821599	1.38696e+07	9.51991e+06	5.82708e+06	2.31642e+06	3.14225e+06	2.77361e+06	3.26247e+06	783004	6.41433e+06	4.18476e+06	1.0977e+07	4.09862e+06	4.84139e+06	7.42976e+06	1.45288e+07	5.04489e+06	1.30476e+06	4.8964e+06	6.54211e+06	2.84197e+06	2.08463e+06	7.45459e+06
POS	POS_345.222_2.8574	345.222	2.8574	Gly Leu Arg	90.42	C14H28N6O4	NA	NA	NA	NA	NA	Dihomo-gamma-linolenic acid;5,8,11-Eicosatrienoic acid;Sciadonic acid;Sagittariol;Dihomo-alpha-linolenic acid;11-Eicosatrienoic acid;Eicosa-11,14,17-trienoic acid;Eicosa-5,8,11-trienoic acid;5,11,14-Eicosatrienoic acid;Dihomo--linolenic acid;Icosa-2,4,6-trienoic acid;Ethyl octadeca-9,12,15-trienoate;Ethyl alpha-linolenate;ent-16b-Kauran-16,19-diol;Ethyl linilenate	1.03521e+07	7.40975e+06	5.97199e+06	998678	840599	5.12454e+06	7.53274e+06	6.08025e+06	4.16942e+06	781637	1.49154e+07	5.08262e+06	2.15866e+06	292541	1.46754e+07	2.03115e+07	1.1495e+07	6.01226e+06	3.82701e+06	7.12254e+06	2.17654e+06	1.01277e+07	7.71433e+06	1.17264e+07	1.69736e+06	2.01206e+06	1.72866e+07	4.35357e+06	2.84681e+06	1.75788e+07	6.5995e+06	1.04921e+06	2.07221e+07	1.12196e+07	5.45918e+06	5.75996e+06	1.47606e+07
POS	POS_425.192_3.4161	425.192	3.4161	Citreoviridin putative annotated in Paecelomyces	90.37	C23H30O6	NA	NA	NA	NA	NA	Glycyl-Histidine;1H-Imidazole-1-ethanol, alpha-(1-aziridinylmethyl)-2-nitro-;Glisoflavanone;Kuwanon E;(&#177;)-2',4',5,7-Tetrahydroxy-3',8-diprenylisoflavanone;Dulxanthone C;beta-Mangostin;3-Methyl-2-butenyl-(-)-piperitol;(S)-3',4',5,7-Tetrahydroxy-5',8-diprenylflavanone;1,7-Dihydroxy-3,6-dimethoxy-2,8-diprenylxanthone;Sophoraflavanone G;10,11-dihydro-20-trihydroxy-leukotriene B4;(Z)-7-[(1R,2R,3R…	1.04932e+06	3.75773e+06	499496	6.77075e+06	909404	4.18908e+06	1.52379e+06	7.06019e+06	882568	325749	3.00386e+06	3.43844e+06	2.83559e+06	42436.7	9.6793e+06	687355	1.36051e+06	972609	3.99498e+06	1.31587e+07	4.82721e+06	1.18345e+06	2.92504e+06	2.40324e+07	1.17881e+06	2.03717e+06	1.29427e+07	5.34966e+06	1.29793e+06	5.63095e+06	5.01493e+06	3.96456e+06	4.8988e+06	1.57544e+06	2.57672e+07	1.01606e+06	7.17078e+06
POS	POS_537.3_5.0937	537.3	5.0937	senegenin	90.37	C30H45ClO6	Lipids and lipid-like molecules	Steroids and steroid derivatives	NA	NA	NA	Diethylstilbestrol;Estra-1,3,5,7,9-pentaene-3,17beta-diol;1,1-Bis(4-hydroxyphenyl)cyclohexane;Estrogen;Senegenin;Flavidulol C	9.50028e+06	1.98616e+06	152856	114726	14566.6	2.39345e+06	2.89879e+06	1.52789e+06	2.44422e+07	2.89757e+06	143242	2.06786e+06	3.05724e+06	440923	56389.2	1.22362e+06	2.47282e+07	8.38081e+06	1.90427e+06	359641	45805	1.34107e+06	788128	22591.7	2.29892e+06	8.09152e+07	2.00068e+06	4.03177e+06	912598	453298	2.23854e+06	1.8064e+06	1.88051e+06	2.39215e+06	52254.7	1.04517e+07	3.12863e+06
NEG	NEG_188.057_0.7998	188.057	0.7998	N-Acetyl-L-glutamic acid	90.32	C7H11NO5	Organic acids and derivatives	Carboxylic acids and derivatives	NA	NA	NA	Glutarylglycine;1-Isothiocyanato-6-(methylthio)hexane;Pyrrolidino-[1,2E]-4H-2,4-dimethyl-1,3,5-dithiazine;Vinylacetylglycine;Trimethadione;5-ethyl-5-methyl-2,4-oxazolidinedione;6-Oxopiperidine-2-carboxylic acid;methoprolol;N-Ethylmaleamic acid;Pyroglutamic acid;Pyrroline hydroxycarboxylic acid;N-Acryloylglycine;1-Pyrroline-4-hydroxy-2-carboxylate;dimethadione;(3R,5S)-1-pyrroline-3-hydroxy-5-carbo…	4.27429e+07	4.13437e+06	8.99673e+06	2.39039e+07	1.06823e+07	1.06915e+07	1.04762e+07	9.38972e+06	2.48123e+07	1.20193e+07	7.88301e+06	2.92196e+07	6.6808e+06	1.13679e+07	3.24316e+07	1.44507e+07	7.66264e+06	4.15971e+07	5.12622e+07	2.16126e+07	1.03795e+07	1.50419e+07	1.09481e+07	1.69884e+07	1.28821e+07	2.66006e+07	5.88952e+06	3.25037e+07	2.24496e+07	7.09983e+06	1.03131e+07	4.04164e+07	2.56614e+07	4.85553e+07	2.17539e+07	1.71973e+07	1.19339e+07
NEG	NEG_339.199_4.9695	339.199	4.9695	Canrenone	90.28	C22H28O3	Lipids and lipid-like molecules	Steroids and steroid derivatives	HMDB0003033	NA	NA	Canrenone;Piperochromenoic acid;Norethindrone acetate;Spirolactone SC 14266	1.18931e+08	5.77197e+07	6.25301e+07	9.43825e+07	9.84475e+07	7.31639e+07	6.77105e+07	8.29836e+07	4.11074e+07	5.53997e+07	5.17885e+07	7.72954e+07	5.9546e+07	1.81921e+08	9.63293e+07	6.57555e+07	8.73927e+07	3.77008e+07	9.50861e+07	9.71592e+07	8.10264e+07	1.34182e+08	9.72334e+07	4.43222e+07	6.46108e+07	8.07618e+07	5.24824e+07	4.99556e+07	7.10553e+07	3.18184e+07	5.32859e+07	7.75409e+07	7.55618e+07	6.58469e+07	5.77549e+07	7.11065e+07	8.62411e+07
NEG	NEG_464.277_4.6136	464.277	4.6136	LPE 17:1	90.28	C22H44NO7P	Lipids and lipid-like molecules	Glycerophospholipids	NA	NA	NA	LysoPC(14:1(9Z)/0:0);N-Eicosapentaenoyl Tyrosine;Hexadecanedioic acid mono-L-carnitine ester;Astromicin;N-(4-Methoxyphenyl)-all-trans-retinamide;3-dehydrocholate	1.15956e+06	102295	757135	1.82869e+06	314246	104833	894217	339804	7.25937e+06	448954	248419	560107	378326	230213	1.25202e+06	607117	1.72325e+06	860793	714266	591545	1.02863e+06	1.4914e+06	164207	481162	2.48066e+06	496955	192413	377663	1.38333e+06	293057	370351	562386	1.59272e+06	1.19014e+06	491881	144029	359487
POS	POS_524.369_5.97	524.369	5.97	enantio-PAF C-16	90.27	C26H54NO7P	NA	NA	NA	NA	NA	LysoPC(18:0/0:0);LysoPC(0:0/18:0);Platelet-activating factor;2-Lysophosphatidylcholine;(9Z,12Z,15Z,18Z,21Z)-Tetracosa-9,12,15,18,21-pentaenoylcarnitine;Chenodeoxycholylasparagine;Deoxycholylasparagine;Anadur	4.86304e+06	9.74929e+06	6.59314e+06	3.8593e+08	1.12306e+08	5.30394e+06	1.02163e+08	3.76633e+08	2.0474e+07	2.2804e+07	3.46369e+07	2.45421e+07	6.37758e+06	1.19278e+06	6.35904e+06	5.3459e+07	4.27086e+07	1.60748e+07	2.78978e+07	4.6242e+06	3.49624e+07	1.05245e+07	7.64246e+07	1.19383e+08	7.00078e+06	1.04231e+07	1.0961e+08	1.49957e+07	1.70245e+07	2.52235e+07	6.13547e+06	5.01702e+06	1.25016e+07	1.82968e+07	1.79451e+06	2.09756e+07	3.05644e+07
NEG	NEG_327.29_7.1334	327.29	7.1334	3-hydroxyicosanoic Acid	90.23	C20H40O3	Lipids and lipid-like molecules	Fatty Acyls	HMDB0062566	NA	NA	Polyoxyethylene 40 monostearate;2(R)-hydroxyicosanoic acid;12-hydroxyicosanoic acid;15-hydroxyicosanoic acid;2-hydroxyphytanic acid;3-hydroxyicosanoic Acid;Pristanal;2-Nonadecanone;Stearaldehyde;Oleyl alcohol;(2R,3S)-2-Octyl-3-pentyloxane;9-Octadecen-1-ol, (9Z)-;6,10,14-Trimethylpentadecan-2-one	1.76068e+07	9.6313e+06	3.16058e+06	1.89218e+07	466321	1.97077e+06	1.19625e+07	1.63424e+06	2.07114e+08	3.8713e+06	7.43906e+06	5.67934e+06	1.23392e+07	7.48132e+08	2.08477e+07	1.70535e+07	1.79656e+08	1.57186e+07	7.15544e+06	9.0394e+06	8.33459e+06	1.86775e+07	1.5039e+07	7.64105e+06	9.59707e+06	1.63153e+07	5.41252e+06	4.41523e+06	1.09233e+07	3.51636e+06	1.38383e+07	1.24277e+07	6.92964e+06	1.04074e+07	5.38698e+06	5.61544e+06	1.67762e+08
POS	POS_376.318_7.2571	376.318	7.2571	Docosatetraenoyl Ethanolamide	90.23	C24H41NO2	Organic nitrogen compounds	Organonitrogen compounds	NA	NA	NA	Adrenoyl ethanolamide;Docosatetraenylethanolamide;Tetracosapentaenoic acid (24:5n-6);Tetracosapentaenoic acid (24:5n-3);1-Phenyl-1,3-octadecanedione;9,12,15,18,21-Tetracosapentaenoic acid;Tetracosapentenoic acid	3.76112e+07	1.09111e+06	2.35019e+06	1.09976e+07	108549	5.66751e+06	1.36108e+06	263945	2.46354e+06	972789	1.76273e+07	2.84431e+06	1.30799e+06	8.91293e+06	3.57122e+06	2.20518e+06	5.85835e+06	2.48041e+07	1.25463e+07	1.16586e+06	5.24266e+06	1.22228e+07	857121	1.74573e+06	2.11136e+06	530216	1.59292e+06	3.46754e+06	2.27759e+06	175563	956003	3.12138e+06	1.77686e+08	8.04445e+07	2.45557e+06	2.27092e+06	2.31996e+06
NEG	NEG_580.362_6.1724	580.362	6.1724	LPS 22:0	90.19	C28H56NO9P	Lipids and lipid-like molecules	Glycerophospholipids	NA	NA	NA	LysoPE(0:0/22:1(13Z));LysoPE(22:1(13Z)/0:0);LysoPC(18:1(9Z)/0:0);LysoPC(18:1(11Z)/0:0);LysoPC(0:0/18:1(9Z));PC(18:1(6Z)/0:0)	298277	4.95744e+06	4.29202e+06	2.40389e+07	1.54029e+06	1.8436e+07	2.29307e+07	2.66601e+07	1.31842e+06	1.34046e+07	81739.1	515678	4.03496e+06	2.05195e+07	2.53865e+06	7.93683e+07	2.23924e+06	1.37209e+06	1.46189e+07	6.9157e+06	1.42292e+06	758716	1.49064e+07	4.12352e+06	1.82565e+06	1.08808e+06	8.64234e+06	7.87524e+06	1.10044e+06	765390	6.97484e+06	2.84301e+06	91886.6	804610	1.6365e+06	7.47844e+06	1.70374e+06
NEG	NEG_391.284_4.4192	391.284	4.4192	DEOXYCHOLATE	90.18	C24H40O4	Lipids and lipid-like molecules	Steroids and steroid derivatives	HMDB0000626	C04483	map00121(Secondary bile acid biosynthesis);map04976(Bile secretion)	3b,12a-Dihydroxy-5a-cholanoic acid;3b,7a-Dihydroxy-5b-cholanoic acid;3a,7a-Dihydroxycholanoic acid;3a,12b-Dihydroxy-5b-cholanoic acid;3b,12a-Dihydroxy-5b-cholanoic acid;Allodeoxycholic acid;Allochenodeoxycholic acid;Chenodeoxycholic acid;Isohyodeoxycholic acid;Hyodeoxycholic acid;Murocholic acid;Ursodeoxycholic acid;7b,12a-Dihydroxycholanoic acid;7a,12b-dihydroxy-5b-Cholan-24-oic acid;Isodeoxycho…	2.20026e+08	8.66266e+08	1.33537e+09	1.70022e+08	1.24799e+09	1.68376e+08	1.15792e+09	1.30266e+08	5.07284e+08	3.19246e+09	2.87767e+09	4.85389e+09	1.94047e+09	1.8257e+09	3.00135e+09	4.45492e+08	1.96437e+09	2.57216e+09	6.81776e+08	3.28583e+08	1.79921e+09	1.67352e+09	3.14561e+09	7.49546e+08	1.59557e+09	5.90102e+09	1.69926e+09	1.00642e+09	4.3033e+09	9.67362e+08	2.50248e+08	2.03384e+09	7.49267e+09	6.50373e+09	2.53204e+09	2.39016e+09	7.26948e+09
POS	POS_344.278_4.6262	344.278	4.6262	Putative (3-hydroxyheptadecanoyl)glycine	90.16	C19H37NO4	Organic acids and derivatives	Carboxylic acids and derivatives	NA	NA	NA	Dodecanoylcarnitine;8-Methylundecanoylcarnitine;7-Methylundecanoylcarnitine;6-Methylundecanoylcarnitine;4-Methylundecanoylcarnitine;5-Methylundecanoylcarnitine;10-Methylundecanoylcarnitine;9-Methylundecanoylcarnitine;3-Methylundecanoylcarnitine;N-Palmitoyl Serine;N-Hexadecanoyl-serine;1-Acetoxy-2-hydroxy-16-heptadecen-4-one;Avocadyne 2-acetate;Avocadyne 1-acetate;Avocadyne 4-acetate	3.16823e+07	3.68155e+07	7.30405e+07	7.81293e+07	4.14345e+07	4.0802e+06	1.48623e+07	1.79082e+07	2.12035e+07	1.73957e+07	3.05256e+07	2.34718e+07	3.97649e+07	3.31575e+07	2.06966e+07	1.99802e+07	8.44174e+07	1.38631e+07	6.03485e+07	4.70247e+07	1.18346e+07	2.783e+07	1.11715e+07	5.29301e+07	1.22858e+07	1.3585e+07	1.46423e+07	7.43862e+07	4.7846e+07	6.88413e+07	4.32332e+07	3.14884e+07	7.2351e+07	1.56922e+07	2.14313e+07	2.24969e+07	9.75186e+07
POS	POS_415.208_4.6897	415.208	4.6897	Austinoneol	90.08	C24H30O6	Organoheterocyclic compounds	Pyrans	NA	NA	NA	4-(Methylnitrosamino)-1-(3-pyridyl)-1-butanone;4-Carbamimidoyl-L-phenylalanine;M-Amidinophenyl-3-alanine;4'-(Nitrosomethylamino)-1-(3-pyridyl)-1-butanone;(2S)-2-(Diaminomethylideneamino)-3-phenylpropanoic acid;Eplerenone;Armillaripin;4-O-Methylmelleolide;Armillarin;Clausarinol;Trospium;Dihydrofukinolide;10-Hydroperoxy-H4-neuroprostane;11-Hydroperoxy-H4-neuroprostane;14-Hydroperoxy-H4-neuroprostan…	3.41777e+07	7.06156e+07	5.7118e+07	6.45589e+07	6.70287e+07	7.75877e+07	5.20547e+07	1.68465e+08	3.47637e+07	6.81591e+07	5.77446e+07	1.23753e+08	6.9947e+07	1.67057e+07	3.6522e+07	8.71276e+07	5.63181e+07	4.24536e+07	7.11323e+07	5.12149e+07	5.43802e+07	8.58756e+07	1.39121e+08	4.30515e+07	7.85315e+07	2.96205e+07	5.27229e+07	3.36122e+07	4.47855e+07	4.70825e+07	7.69281e+07	3.98258e+07	2.8519e+07	2.63531e+07	4.21255e+07	4.2142e+07	3.74093e+07
POS	POS_316.283_4.9008	316.283	4.9008	Dehydrophytosphingosine (not validated, isomer of 1677)	90.08	C18H37NO3	Organic nitrogen compounds	Organonitrogen compounds	NA	NA	NA	Dehydrophytosphingosine;3-Oxooctadecanoic acid;9-Oxooctadecanoic acid;10-Oxooctadecanoic acid;11-Oxooctadecanoic acid;5-Hexyltetrahydro-2-furanoctanoic acid;5-Oxooctadecanoic acid;Ricinoleic acid;(12R)-12-Hydroxyoctadec-9-enoic acid;9,10-Epoxystearic acid;Methyl palmoxirate	2.33382e+07	6.07548e+07	2.41494e+08	228214	9.33144e+07	2.57222e+07	6.70576e+07	5.68932e+07	1.77617e+08	3.77041e+07	5.70501e+07	4.33817e+07	1.82901e+07	1.22892e+07	1.18125e+07	9.39048e+07	1.3486e+08	6.20918e+07	8.76023e+07	8.20175e+07	5.32795e+07	9.19082e+08	5.60624e+07	6.51881e+07	5.82349e+07	2.00084e+07	4.78169e+07	5.87787e+07	1.01988e+07	1.40032e+07	4.22179e+07	1.36457e+07	6.4247e+07	4.47574e+07	3.16865e+07	2.38621e+08	3.06914e+07
NEG	NEG_859.536_7.0646	859.536	7.0646	PI 36:3	90.08	C45H81O13P	Lipids and lipid-like molecules	Glycerophospholipids	HMDB0009886	NA	NA	PI(16:0/20:3(5Z,8Z,11Z));PI(16:0/20:3(8Z,11Z,14Z));PI(18:0/18:3(6Z,9Z,12Z));PI(18:0/18:3(9Z,12Z,15Z));PG(i-19:0/PGE2);PG(PGE2/i-19:0);PG(i-19:0/PGD2);PG(PGD2/i-19:0);PG(i-19:0/20:4(7E,9E,11Z,13E)-3OH(5S,6R,15S));PG(20:4(7E,9E,11Z,13E)-3OH(5S,6R,15S)/i-19:0);SM(d20:1/20:5(7Z,9Z,11E,13E,17Z)-3OH(5,6,15));2-(2-Methylbutanoyl)-9-(3-methyl-2E-pentenoyl)-2b,9a-dihydroxy-4Z,10(14)-oplopadien-3-one;Pirit…	3.2614e+06	170803	576499	8.35556e+06	47714.1	708481	8.11299e+06	3.05053e+07	1.11259e+07	2.02244e+07	868077	582322	79014.2	9.26523e+06	966022	1.8953e+06	4.59165e+06	26664.3	1.50812e+06	61503.7	439661	4.18277e+06	3.88997e+06	1.00802e+06	320489	60194.4	3.51714e+06	3.19326e+06	205651	5.60415e+06	613368	1.13488e+07	51725.3	253191	101865	1.07661e+06	3.06106e+06
POS	POS_150.077_2.9151	150.077	2.9151	1-Methyladenine	90.07	C6H7N5	Organoheterocyclic compounds	Imidazopyrimidines	HMDB0011599	C02216	NA	6-Methyladenine;1-Methyladenine;3-Methyladenine;7-Methyladenine;9-Methyladenine;4-Amino-4-deoxyarabinose;Monoethyl malonic acid;Ethylmalonic acid;Glutaric acid;Methylsuccinic acid;Dimethylmalonic acid;2-Acetolactate;2-C-Methyl-1,4-erythrono-D-lactone;2-Deoxy-L-ribono-1,4-lactone;2-Hydroxy-4-oxopentanoic acid;Monomethyl succinate;Dimethyl malonate;Pteridine;Pyrimido[5,4-d]pyrimidine;Formyl 3-hydro…	3.01998e+06	594048	1.27874e+06	1.48929e+06	1.06276e+06	2.32304e+06	500909	540360	2.8723e+06	155549	6.77941e+06	1.343e+06	1.21862e+06	351568	1.43974e+06	2.98286e+06	1.74193e+06	3.0127e+06	1.19474e+06	2.69628e+06	586300	2.95038e+06	721790	409949	688445	1.7269e+06	1.16701e+06	6.23307e+06	2.01939e+06	997161	671434	1.09664e+06	629493	4.10649e+06	6.07607e+06	2.08961e+06	1.68116e+06
NEG	NEG_300.04_0.7683	300.04	0.7683	N-Acetyl-D-galactosamine 4-sulfate	90.05	C8H15NO9S	Organic oxygen compounds	Organooxygen compounds	HMDB0000781	C16265	NA	N-Acetylgalactosamine 4-sulphate;N-Acetylglucosamine 6-sulfate;N-Acetylgalactosamine 6-sulfate;2-(Acetylamino)-2-Deoxy-6-O-Sulfo-alpha-D-Glucopyranose;Isoniazid alpha-ketoglutaric acid	2.98429e+06	5.3736e+06	6.18869e+07	1.66595e+07	1.79691e+07	2.4035e+07	3.24747e+06	4.27597e+07	7.04044e+06	2.21357e+07	1.37929e+07	7.94863e+06	1.83865e+07	9.80782e+06	5.89686e+06	9.16372e+06	9.7924e+07	8.80815e+06	2.70743e+07	6.19826e+06	2.08703e+06	5.07239e+06	1.99313e+07	2.67118e+07	1.4734e+07	8.22045e+06	2.06379e+07	3.10669e+06	2.24875e+07	1.16573e+07	1.38968e+07	2.46591e+06	1.12167e+07	1.40387e+06	2.05357e+07	7.71224e+06	3.50009e+06
NEG	NEG_265.148_7.1829	265.148	7.1829	Cumanin	90.05	C15H22O4	NA	NA	NA	NA	NA	NA	2.94191e+07	3.50619e+07	3.00455e+07	1.57682e+07	3.13326e+07	3.94911e+07	3.10696e+07	3.6899e+07	4.80657e+06	2.71891e+07	2.56907e+07	4.72254e+07	2.64487e+07	2.6052e+07	4.79044e+07	1.52042e+07	5.18932e+07	2.80341e+07	2.51131e+07	2.28675e+07	2.04464e+07	4.77448e+07	2.30011e+07	2.62501e+07	2.99031e+07	2.60336e+07	2.49944e+07	2.32861e+07	2.56538e+07	2.37806e+07	2.56621e+07	2.42917e+07	2.41532e+07	2.25775e+07	2.75052e+07	2.67021e+07	2.51075e+07
POS	POS_414.356_6.0052	414.356	6.0052	5-MethylHexadecanoylcarnitine	90.04	C24H47NO4	Lipids and lipid-like molecules	Fatty Acyls	NA	NA	NA	Heptadecanoyl carnitine;11-MethylHexadecanoylcarnitine;4-MethylHexadecanoylcarnitine;14-MethylHexadecanoylcarnitine;10-MethylHexadecanoylcarnitine;12-MethylHexadecanoylcarnitine;5-MethylHexadecanoylcarnitine;8-MethylHexadecanoylcarnitine;13-MethylHexadecanoylcarnitine;3-MethylHexadecanoylcarnitine;7-MethylHexadecanoylcarnitine;9-MethylHexadecanoylcarnitine;6-MethylHexadecanoylcarnitine;15-methylh…	4.8294e+06	1.01909e+06	6.04315e+06	3.69479e+06	1.75063e+06	143392	3.38451e+06	1.63119e+06	3.58695e+06	4.81522e+06	2.02342e+06	8.45616e+06	3.25067e+06	12307.3	1.09767e+07	1.58518e+07	3.2019e+08	6.19537e+06	3.56021e+06	2.41926e+06	330632	4.01046e+06	1.01315e+07	7.96014e+06	1.80477e+06	3.2312e+06	1.32553e+07	476029	7.4115e+06	9.72479e+06	3.45198e+06	1.45204e+07	4.58584e+06	8.30334e+06	4.11227e+06	9.2253e+06	1.72973e+06
POS	POS_358.292_4.3713	358.292	4.3713	6-Methyldodecanoylcarnitine	90.03	C20H39NO4	Lipids and lipid-like molecules	Fatty Acyls	NA	NA	NA	5-Methyldodecanoylcarnitine;6-Methyldodecanoylcarnitine;3-Methyldodecanoylcarnitine;7-Methyldodecanoylcarnitine;11-Methyldodecanoylcarnitine;8-Methyldodecanoylcarnitine;4-Methyldodecanoylcarnitine;10-Methyldodecanoylcarnitine;9-methyldodecanoylcarnitine;Tridecanoylcarnitine;N-Palmitoyl Threonine	470757	1.58882e+08	2.18584e+08	4.12954e+07	8.86093e+07	1.14484e+08	4.57137e+07	4.1437e+07	4.0931e+07	1.02552e+06	5.23147e+08	7.82851e+07	1.74049e+08	647925	3.25174e+06	7.74304e+06	1.15749e+06	2.56479e+06	6.38019e+07	2.00429e+08	4.22479e+06	4.52659e+07	2.95724e+07	1.24643e+08	5.47038e+06	3.7747e+06	4.46057e+08	7.60964e+07	6.98424e+07	4.82221e+07	1.97222e+08	1.57724e+07	6.00281e+07	1.77297e+06	2.76043e+06	2.59864e+07	9.34563e+07
NEG	NEG_206.046_2.9288	206.046	2.9288	Unknown (carbon number 10)	90.03	C10H9NO4	NA	NA	NA	NA	NA	1-Nitro-5,6-dihydroxy-dihydronaphthalene;6-Hydroxy-5-methoxy-1h-indole-2-carboxylic acid;5-Hydroxy-6-methoxy-1h-indole-2-carboxylic acid;2-Indolecarboxylic acid;Indole-3-carboxylic acid;4,6-Dihydroxyquinoline;3-Formyl-6-hydroxyindole;Quinoline-4,8-diol;1,5-Isoquinolinediol;2,4-Quinolinediol;3-Hydroxyquinolin-2(1h)-One;Indole-5-carboxylic acid;Indole-5,6-quinone;Agrocybin;1H-Indole-2,3-dione;Phtha…	3.62768e+07	696090	1.67543e+06	2.6011e+07	2.28737e+06	7.46489e+06	1.50012e+07	3.22805e+06	1.02187e+08	4.36784e+07	3.46907e+07	3.57858e+07	1.68084e+06	4.10303e+07	1.12469e+08	1.12087e+07	3.66777e+07	5.40304e+07	5.83049e+06	2.24478e+06	7.4646e+07	3.45776e+06	8.92797e+06	5.82235e+06	2.18822e+07	1.69036e+07	1.75398e+06	4.22755e+06	1.54852e+08	963386	2.19887e+07	4.18607e+07	7.35801e+07	8.25663e+07	8.41849e+07	2.37175e+07	4.72902e+07
NEG	NEG_230.102_3.3011	230.102	3.3011	2-(3-carboxypropanoylamino)-3-methylpentanoic acid	90.02	C10H17NO5	Organic acids and derivatives	Carboxylic acids and derivatives	NA	NA	NA	Isovalerylglutamic acid;Suberylglycine;Pseudoecgonine;Ecgonine;2-Hepteneoylglycine;3-Hepteneoylglycine;4-Hepteneoylglycine;5-Hepteneoylglycine;3h-Adrenaline;N-[(3s)-2-Oxotetrahydrofuran-3-Yl]butanamide;Diethadione	9.31416e+06	7.96654e+06	3.15583e+06	2.29327e+07	3.56345e+06	2.83481e+06	3.96285e+06	887768	5.30937e+06	2.09369e+06	8.36896e+06	3.28006e+06	7.26867e+06	1.43056e+07	1.29992e+07	5.28684e+06	1.86626e+07	3.41371e+06	4.94451e+06	4.18232e+06	1.5725e+07	7.03862e+06	822140	1.07642e+07	7.0358e+06	1.36162e+07	1.17486e+06	4.46014e+06	1.73409e+07	2.28831e+06	2.46867e+07	7.44781e+06	1.03875e+07	1.02761e+07	3.27218e+06	8.94644e+06	1.95471e+07
NEG	NEG_563.142_3.387	563.142	3.387	Apigenin 6-C-glucoside 8-C-arabinoside	90.02	C26H28O14	Phenylpropanoids and polyketides	Flavonoids	HMDB0029260	NA	NA	Apigenin 6-C-glucoside 8-C-arabinoside;Corymboside;Apiin;6-beta-D-Glucopyranosyl-8-beta-D-ribopyranosylapigenin;Isovitexin 2''-O-arabinoside;Kaempferol 3-arabinofuranoside 7-rhamnofuranoside;Kaempferol 3-rhamnoside 7-xyloside;Kaempferol 3-rhamnoside 4'-xyloside;Apigenin 6-C-arabinoside 8-C-glucoside;Apigenin 6-C-galactoside 8-C-arabinoside;Apigenin 7-apiosyl-glucoside;Apigenin 6-C-glucosyl-O-arab…	1.72923e+06	1.27552e+06	4.46033e+06	7.63e+06	1.47189e+06	2.35239e+07	1.409e+06	1.15942e+06	728449	2.24461e+06	468845	581453	588809	2.65402e+06	1.15023e+06	1.26016e+07	1.77425e+06	2.4602e+06	1.65582e+06	1.95199e+06	1.87485e+07	920543	273898	1.58972e+07	2.77378e+06	1.5016e+06	1.09789e+06	1.79312e+06	39718.5	6.15397e+06	631804	2.20962e+06	4.91811e+06	237734	2.15765e+06	1.99118e+06	237166
NEG	NEG_190.051_3.2978	190.051	3.2978	5-Hydroxyindole-3-acetic acid	90.01	C10H9NO3	Organoheterocyclic compounds	Indoles and derivatives	HMDB0000763	C05635	map00380(Tryptophan metabolism);map01100(Metabolic pathways);map04726(Serotonergic synapse)	xi-2,3-Dihydro-2-oxo-1H-indole-3-acetic acid;5-Phenyl-1,3-oxazinane-2,4-dione;5-Methoxyindole-2-carboxylic acid;Noroxyhydrastinine;2-(3-Hydroxy-1H-indol-2-yl)acetic acid;2-(5-Hydroxy-1H-indol-2-yl)acetic acid;1H-Indol-3-yl 2-hydroxyacetate;Indole-3-carboxaldehyde;1-Hydroxyisoquinoline;4-Hydroxyquinoline;4,1-Benzoxazepine;indol-2-one	1.7803e+07	1.97204e+06	498872	3.47327e+08	1.99102e+07	2.36782e+06	1.34261e+07	2.257e+06	4.47206e+07	1.34893e+07	3.29684e+06	1.30152e+07	3.76408e+06	2.87132e+07	6.83544e+07	1.17905e+08	3.94468e+07	2.40475e+07	2.41349e+06	5.42022e+06	7.92863e+06	2.13925e+07	1.59693e+07	8.25845e+06	4.16401e+07	1.20358e+07	2.95725e+06	4.18905e+06	1.92805e+07	4.28976e+06	7.55515e+06	6.05279e+07	7.08876e+07	5.61721e+07	1.2764e+07	2.1019e+07	1.09848e+07
POS	POS_331.196_3.1189	331.196	3.1189	Asn Val Val	89.98	C14H26N4O5	NA	NA	NA	NA	NA	Oxybuprocaine;10-(2-(Diethylamino)propyl)-10H-pyrido(3,2-b)(1,4)benzothiazine	4.35015e+06	2.18816e+06	2.10101e+06	1.1516e+06	1.57886e+06	1.78766e+06	4.16906e+06	3.56136e+06	1.79556e+07	4.10523e+06	1.41062e+06	1.54945e+06	380365	79502.6	1.09895e+06	2.68009e+06	5.05475e+06	1.78228e+06	1.29542e+06	2.50089e+06	2.08515e+06	3.68444e+06	3.42533e+06	3.13404e+06	2.10248e+06	1.04959e+07	3.82403e+06	7.68468e+06	5.8857e+06	1.34289e+06	747396	1.92397e+06	2.32276e+07	3.844e+06	4.0564e+06	1.91905e+06	5.79673e+06
NEG	NEG_769.538_7.298	769.538	7.298	GlcADG 34:1	89.97	C43H78O11	NA	NA	NA	NA	NA	PA(20:0/20:3(6,8,11)-OH(5));PA(20:3(6,8,11)-OH(5)/20:0);PA(22:0/18:2(10E,12Z)+=O(9));PA(18:2(10E,12Z)+=O(9)/22:0);PA(22:0/18:2(9Z,11E)+=O(13));PA(18:2(9Z,11E)+=O(13)/22:0);PA(22:0/18:3(10,12,15)-OH(9));PA(18:3(10,12,15)-OH(9)/22:0);PA(22:0/18:3(9,11,15)-OH(13));PA(18:3(9,11,15)-OH(13)/22:0);PA(22:1(13Z)/18:1(12Z)-O(9S,10R));PA(18:1(12Z)-O(9S,10R)/22:1(13Z));PA(22:1(13Z)/18:1(9Z)-O(12,13));PA(18:1…	630194	5.72018e+06	2.12752e+06	377534	1.43964e+06	2.22526e+06	6.63216e+06	9.04318e+06	8.22781e+06	48079.6	2.40918e+06	992948	3.76166e+06	2.83972e+07	1.34773e+06	5.18104e+06	364237	821051	6.59237e+06	1.81528e+07	506977	6.98683e+06	1.38206e+06	5.07606e+06	217991	1.02247e+06	1.34031e+07	7.09356e+06	1.77332e+06	583126	7.30052e+06	1.72366e+06	534861	26359	608811	5.33939e+06	6.1686e+06
NEG	NEG_331.192_4.6044	331.192	4.6044	PGB3	89.97	C20H28O4	NA	NA	NA	NA	NA	Carnosic acid;7'-Carboxy-gamma-tocotrienol;Hulupone;Adhulupone;(1(10)E,4E,6a,9b)-9-(2-Methylbutanoyloxy)-1(10),4,11(13)-germacratrien-12,6-olide;(1(10)E,4E,6a,9b)-9-(3-Methylbutanoyloxy)-1(10),4,11(13)-germacratrien-12,6-olide;Petasitin;6-Angeloylfuranofukinol;4-Deoxycohumulone;ent-7alpha,12beta-Dihydroxy-16-kauren-19,6beta-olide;ent-15-Kaurene-17,19-dioic acid;7,18-Dihydroxykaurenolide;(9Z,11S,1…	630308	3.66503e+06	4.54218e+06	1.04902e+06	1.37608e+06	4.7944e+06	2.43068e+06	5.88836e+06	6.12067e+06	5.05147e+06	1.93003e+06	1.03894e+07	4.66575e+06	1.0296e+07	2.72366e+06	6.51111e+06	8.4956e+06	3.74319e+06	2.41574e+07	1.13486e+07	2.35843e+06	2.27814e+06	1.3258e+06	4.70342e+06	7.24456e+06	5.25124e+06	1.65192e+06	7.76046e+06	5.99008e+06	3.32321e+06	1.68989e+07	4.23367e+06	1.84137e+07	4.85689e+06	4.04847e+06	3.43456e+06	4.75332e+06
NEG	NEG_255.051_1.2372	255.051	1.2372	PISCIDIC ACID	89.95	C11H12O7	Phenylpropanoids and polyketides	Phenylpropanoic acids	HMDB0030809	NA	NA	NA	4.10435e+06	1.39742e+06	167304	100419	1.34861e+06	113169	189410	477894	3.64438e+06	635571	284817	572015	320235	2.67443e+06	850235	113964	1.63061e+06	453231	460992	174312	530945	1.90501e+06	19776.8	243765	438415	1.37227e+06	899450	202651	524295	919607	1.35752e+06	350893	123103	395661	398532	86614.1	372322
NEG	NEG_89.0242_0.749	89.0242	0.749	Glyceraldehyde	89.94	C3H6O3	Organic oxygen compounds	Organooxygen compounds	HMDB0001051	C02154	NA	L-Lactic acid;Glyceraldehyde;Dihydroxyacetone;Dimethyl carbonate;Monoethyl carbonate;Methoxyacetic acid;1,2,4-Trioxane;1,3,5-Trioxane;Methyl ethaneperoxoate;Acetaldehyde;Polyvinyl alcohol;Ethylene oxide;Formaldehyde;Hydroxycarbene	7.11539e+07	1.54466e+08	3.73225e+07	1.05577e+08	2.33165e+08	2.64041e+08	1.93581e+08	3.58568e+08	2.29685e+08	1.04672e+08	1.48773e+08	3.23798e+08	1.24776e+08	2.53667e+08	1.50077e+08	1.37276e+08	6.78677e+07	2.91835e+08	2.88292e+08	2.77388e+08	3.94456e+08	1.60767e+08	1.42018e+08	3.03629e+08	1.62683e+08	2.10563e+08	6.74124e+08	3.32067e+08	1.47146e+08	2.52599e+08	1.85782e+08	1.00471e+08	1.55084e+08	2.17356e+08	1.84273e+08	1.47467e+08	2.82683e+08
POS	POS_281.097_2.7417	281.097	2.7417	Met Met	89.89	C10H20N2O3S2	NA	NA	NA	NA	NA	Methionyl-Methionine;N-Despyridinyl rosiglitazone;1,1,1,2,2-Pentafluoro-7-phenylheptan-3-one;1,1'-(Tetrahydro-6a-hydroxy-2,3a,5-trimethylfuro[2,3-d]-1,3-dioxole-2,5-diyl)bis-ethanone;L-enantiomer;Ascorbalamic acid;Alanine lactate pyruvate	1.48302e+07	639317	1.5511e+06	1.59172e+06	4.8558e+06	435430	1.37753e+06	2.50548e+06	3.7778e+06	2.29915e+06	3.42481e+06	1.11927e+06	1.9319e+06	200056	4.9147e+06	864847	333228	1.26426e+06	3.90908e+06	4.07794e+06	6.47591e+06	1.34862e+06	1.04219e+06	2.04096e+06	1.89118e+06	1.49325e+06	1.65933e+07	1.96763e+06	3.53915e+06	1.57942e+06	1.39192e+06	2.12511e+06	1.08841e+06	2.82743e+06	957521	867422	562122
POS	POS_205.096_3.0873	205.096	3.0873	15-OxoETE	89.88	NA	NA	NA	HMDB0010210	C04577	map00590(Arachidonic acid metabolism);map01100(Metabolic pathways)	L-Tryptophan;D-Tryptophan;3-Hydroxymethylantipyrine;Ethotoin;(&#177;)-Tryptophan;Nirvanol;4-Hydroxyantipyrine;S-nirvanol;3h-Indole-3-propanoic acid,a-amino-;Idazoxan;4-Azaspiro[bicyclo[2.2.2]octane-2,2'-[1,4]oxazolidine]-5'-one;Alaptide;6-Chloro-N-(1-methylethyl)-1,3,5-triazine-2,4-diamine	5.39837e+07	8.02763e+08	2.2787e+08	1.48256e+08	1.52473e+08	1.7018e+08	1.2663e+08	4.74633e+08	2.05083e+08	1.52907e+08	5.406e+08	1.18711e+08	2.9882e+08	7.58437e+06	1.36689e+08	3.22856e+08	1.33637e+08	2.06743e+08	2.67942e+08	2.4879e+08	1.89453e+08	3.20996e+08	2.30713e+08	1.75424e+08	1.3028e+08	1.23273e+08	4.09051e+08	1.56539e+08	2.20773e+08	1.42101e+08	2.84407e+08	1.31403e+08	3.1686e+08	4.05651e+08	1.45219e+08	1.89018e+08	2.59558e+08
NEG	NEG_127.076_3.1214	127.076	3.1214	3,4-Heptanedione	89.87	C7H12O2	Organic oxygen compounds	Organooxygen compounds	HMDB0031477	NA	NA	1,3-Diacetylpropane;Isopentenyl acetate;1-Methoxy-3-methylene-2-pentanone;4-Methyl-5-hexanolide;Cyclohexanecarboxylic acid;Cyclohexyl formate;2,3-Heptanedione;3,4-Heptanedione;2-Heptenoic acid;Methyl 2E-hexenoate;Methyl (Z)-3-hexenoate;5-Methyl-2,3-hexanedione;Ethyl 4-pentenoate;Dihydro-5-propyl-2(3H)-furanone;3-Methyl-3-butenyl acetate;4-Pentenyl acetate;4-Heptenoic acid;2-Hexenyl formate;Ethyl …	876828	670541	600647	1.00629e+07	1.43237e+06	2.86368e+06	1.26595e+06	2.04427e+06	1.39684e+06	1.16372e+06	1.34058e+06	1.40686e+06	1.08755e+06	2.66775e+06	1.08472e+06	1.44756e+06	1.2733e+06	1.68819e+06	696501	1.59182e+06	1.48728e+06	1.36908e+06	2.47316e+06	1.20925e+06	1.91799e+06	1.14378e+06	1.49849e+06	234233	1.1627e+06	1.33475e+06	1.3215e+06	1.45117e+06	1.10083e+06	4.4322e+06	1.48029e+06	1.47363e+06	1.02441e+06
POS	POS_230.247_4.6927	230.247	4.6927	N,N-Dimethyldodecylamine N-oxide	89.86	C14H31NO	Organic nitrogen compounds	Organonitrogen compounds	NA	NA	NA	Xestoaminol C;2-Tetradecanone;12-Methyltridecanal;Tetradecanal	5.38362e+06	8.65698e+06	7.31685e+06	6.15925e+06	1.70065e+07	1.55105e+07	8.0772e+06	6.73763e+06	4.4598e+06	1.64165e+07	8.43254e+06	7.09844e+06	1.41256e+07	8.18901e+06	4.44793e+06	1.36923e+07	7.89409e+06	9.18535e+06	7.27337e+06	1.12082e+07	1.46744e+07	8.98576e+06	1.81878e+07	7.53574e+06	1.00118e+07	4.60738e+06	1.31859e+07	5.7675e+06	7.20196e+06	8.93184e+06	1.42157e+07	5.0759e+06	7.18168e+06	3.43646e+07	6.44501e+06	7.74036e+06	4.69581e+06
POS	POS_263.235_4.8522	263.235	4.8522	Conjugated linoleic Acid (10E,12Z) [IIN-based: Match]	89.85	NA	NA	NA	NA	NA	NA	6,10,14-Trimethyl-5,9,13-pentadecatrien-2-one;2-(5,8-Tetradecadienyl)cyclobutanone;2,4,6-Tri-tert-butylphenol;Buagafuran;Sclareol oxide;Palmitaldehyde;2-Hexadecanone	702171	853005	8.15854e+06	479090	1.6187e+06	2.51549e+06	5.00758e+06	3.14615e+06	1.19063e+07	257886	871229	1.23917e+06	1.71557e+07	610908	7.84165e+06	2.27107e+06	3.60848e+06	2.8176e+06	4.4933e+06	4.08756e+06	412226	1.16904e+06	3.45297e+06	2.37937e+06	1.72147e+06	4.49811e+06	1.4435e+06	7.83138e+06	2.78718e+06	3.8028e+06	1.28017e+06	1.52445e+07	1.02652e+06	4.30918e+06	1.24543e+06	1.69486e+06	1.05777e+06
POS	POS_116.07_1.205	116.07	1.205	Dl-Proline	89.83	C5H9NO2	Organic acids and derivatives	Carboxylic acids and derivatives	NA	NA	NA	L-Proline;Acetamidopropanal;4-Amino-2-methylenebutanoic acid;Pterolactam;5-(Hydroxymethyl)pyrrolidin-2-one;5-Hydroxy-1-methylpyrrolidin-2-one;DL-Allylglycine;DL-Proline;N-(2-Hydroxyethyl)acrylamide;N-Allylglycine;2-Furanmethanol;5-Methyl-2(3H)-furanone;5-Hydroxy-4-pentenoic acid d-lactone;alpha-Methylene-gamma-butyrolactone;2-Pentenedial;5-Methyl-3(2H)-furanone	1.24372e+07	5.41514e+07	2.60722e+07	2.57074e+07	3.13637e+07	1.44235e+07	7.85044e+06	1.93381e+07	1.5675e+07	3.06632e+07	2.39965e+07	1.25323e+07	1.31e+07	1.33368e+07	1.53696e+07	1.66265e+07	3.085e+07	4.56524e+07	4.39993e+07	2.16114e+07	2.54928e+07	3.09017e+07	1.66169e+07	1.35949e+08	1.6282e+07	2.63708e+07	7.18609e+06	6.1801e+07	5.1024e+07	3.98192e+07	1.86443e+07	4.76496e+07	4.20693e+07	3.1972e+07	1.40581e+07	2.02963e+07	2.14156e+07
NEG	NEG_327.233_6.8354	327.233	6.8354	9-cis Retinol Acetate	89.81	C22H32O2	Lipids and lipid-like molecules	Prenol lipids	NA	NA	NA	Docosahexaenoic acid;Neogrifolin;Grifolin;Retinol acetate;(Z,Z)-2-Methyl-5-(8,11,14-pentadecatrienyl)-1,3-benzenediol;Docosahexaenoicacid(DHA);9-cis Retinol Acetate;(4E,7E,10Z,13E,16E,19E)-Docosa-4,7,10,13,16,19-hexaenoic acid;Promestrienum;1-(1-Methoxy-1-methylethyl)-4-methylbenzene;Benzyl butyl ether;trans-Jasmone;5-Phenyl-1-pentanol;1-Phenyl-2-pentanol;2-Methyl-4-phenyl-2-butanol;2-Butyl-4-met…	6.49906e+06	2.89649e+08	2.96651e+08	5.66716e+08	1.24055e+09	1.79694e+08	7.98359e+08	1.01408e+09	1.24736e+08	1.06337e+08	2.03015e+09	4.52454e+08	7.80106e+08	1.5523e+08	1.38434e+08	5.35286e+08	4.17226e+08	6.55295e+07	3.34478e+08	7.83594e+07	2.0961e+09	1.08181e+09	7.49785e+08	7.45321e+08	1.22977e+08	1.09113e+08	2.58615e+08	1.48417e+08	2.33186e+07	2.20163e+08	2.38121e+08	4.35259e+08	6.72782e+07	2.66945e+08	4.23431e+08	3.68755e+08	9.33817e+08
POS	POS_370.22_3.3953	370.22	3.3953	Bulaquine	89.81	C21H27N3O3	Organoheterocyclic compounds	Quinolines and derivatives	NA	NA	NA	3,4-dimethylidenedecanedioylcarnitine;Dodeca-2,10-dienedioylcarnitine;Dodeca-7,9-dienedioylcarnitine;Dodeca-5,9-dienedioylcarnitine;Dodeca-3,10-dienedioylcarnitine;Dodeca-5,8-dienedioylcarnitine;Dodeca-6,8-dienedioylcarnitine;Dodeca-7,10-dienedioylcarnitine;Dodeca-5,10-dienedioylcarnitine;Dodeca-4,9-dienedioylcarnitine;(6E)-Dodeca-2,6-dienedioylcarnitine;Dodeca-6,9-dienedioylcarnitine;Dodeca-4,8-…	3.48981e+06	2.01347e+06	1.88526e+06	504984	700674	718041	6.95423e+06	1.34516e+07	2.35885e+06	2.36168e+07	852888	7.37527e+06	1.63416e+06	211890	3.63371e+06	1.54239e+06	2.6033e+06	5.51802e+06	2.20128e+08	1.97234e+06	6.09221e+06	2.74382e+06	1.61454e+06	1.12528e+06	3.85418e+06	5.00674e+06	476893	1.25774e+06	4.40807e+06	3.41812e+06	586305	3.28187e+06	1.01136e+06	2.31675e+06	9.63822e+06	460589	784727
POS	POS_265.11_1.693	265.11	1.693	Thiamine cation	89.81	NA	NA	NA	NA	NA	NA	Benzamide, N-(3R)-1-azabicyclo[2.2.2]oct-3-yl-4-chloro-;Pirlindole	2.62546e+08	1.13681e+07	1.90797e+07	2.23807e+07	3.60187e+07	345749	2.68378e+07	8.56524e+06	7.59525e+07	9.53143e+07	3.04556e+07	5.0052e+07	3.00971e+07	74323	3.73655e+07	5.86919e+07	1.05153e+08	1.01665e+08	4.104e+07	2.32688e+07	2.29976e+07	5.46326e+07	3.82074e+06	5.23445e+07	6.42678e+07	6.44545e+07	2.7445e+07	3.79936e+07	4.80123e+07	3.61013e+07	1.35962e+07	2.14982e+08	5.6638e+07	1.20928e+08	7.22257e+07	1.18915e+08	6.88771e+07
POS	POS_430.328_5.9587	430.328	5.9587	Phe-C18:1	89.8	C27H43NO3	Organic acids and derivatives	Carboxylic acids and derivatives	NA	NA	NA	N-Oleoyl phenylalanine;Peiminine;Calcipotriol;(9E)-Valenciaxanthin;Valenciachrome;Unknown 370;4-Methoxy-3-geranylgeranyl-1,2-dihydroxybenzene;4-Methoxy-5-(3,7,11,15-tetramethyl-2,6,10,14-hexadecatetraenyl)-1,3-benzenediol;(22E)-(24R)-1alpha,24-Dihydroxy-26,27-cyclo-22,23-didehydro-20-epivitamin D3/(22E)-(24R)-1alpha,24-dihydroxy-26,27-cyclo-22,23-didehydro-20-epicholecalciferol;Durandro;Valenciax…	1.6911e+07	6.29558e+07	1.77734e+07	3.66372e+07	3.29631e+07	570227	4.67538e+07	6.50432e+06	1.33879e+08	5.43154e+06	1.03014e+08	1.60494e+07	1.15557e+08	3.04634e+06	1.40404e+08	6.9825e+07	4.95579e+07	1.7269e+06	4.2623e+07	2.06387e+07	1.1336e+07	4.29707e+07	7.84324e+06	1.94401e+07	2.45506e+06	1.97916e+07	3.06701e+07	8.46006e+06	6.21142e+06	4.28362e+07	1.22821e+07	1.13759e+08	2.63795e+07	3.16445e+07	9.63973e+06	3.03277e+07	8.22558e+08
POS	POS_393.237_5.0517	393.237	5.0517	1-Hexadecanoyl-2-sn-glycero-3-phosphate	89.79	NA	NA	NA	NA	NA	NA	CPA(16:0/0:0);MG(0:0/18:2(9Z,12Z)/0:0);MG(18:2(9Z,12Z)/0:0/0:0);Glyceryl monolinoleate;2-Linoleoyl Glycerol;RIOPROSTIL;3-Oxo-4,6-choladienoic acid;Rimexolone;Antibiotic SB 202742	587167	5.52108e+06	1.63296e+06	8.12673e+06	3.22415e+06	1.7895e+06	4.26853e+06	2.58302e+07	1.09112e+06	313904	1.50292e+07	260910	2.14338e+06	506434	484413	2.83234e+06	986333	394638	3.79687e+06	1.41744e+06	1.76872e+06	1.70018e+06	1.79889e+06	3.8352e+06	53153.6	1.06401e+06	2.64836e+06	5.13903e+06	480474	7.23562e+06	1.49388e+06	2.20524e+06	443634	1.4161e+06	239574	1.04125e+06	8.44238e+06
POS	POS_372.287_6.1582	372.287	6.1582	Anandamide (22:6, n-3)	89.74	C24H37NO2	Organic nitrogen compounds	Organonitrogen compounds	HMDB0013658	NA	NA	Docosahexaenoyl Ethanolamide;Docosahexaenoylethanolamine;n-docosahexaenoylethanolamine;Dihomo-gamma-linolenoylethanolamide;1,1'-[1,12-Dodecanediylbis(oxy)]bisbenzene;Bufadienolide	2.20899e+07	2.9283e+06	7.3275e+06	8.0444e+06	9.55494e+06	9.61931e+06	3.51968e+06	5.59769e+06	855581	7.09528e+06	2.31071e+06	1.24432e+08	1.24716e+06	102154	3.76331e+06	1.52326e+07	1.07455e+07	1.2362e+06	7.74946e+06	2.22276e+06	1.51076e+07	1.51852e+07	1.25573e+07	1.18414e+07	3.06905e+06	1.66325e+06	1.60069e+06	174571	2.03893e+06	2.15254e+06	2.75612e+06	4.1317e+06	3.66314e+06	9.25473e+06	1.31517e+07	2.4756e+07	7.33933e+06
POS	POS_385.34_5.0712	385.34	5.0712	N-Palmitoyl Lysine	89.72	C22H44N2O3	Organic acids and derivatives	Carboxylic acids and derivatives	NA	NA	NA	N-Palmitoyl Lysine;N-Oleoyl GABA	6.77664e+06	3.72224e+07	9.61749e+07	7.25483e+07	5.92371e+07	4.05779e+07	7.05998e+07	1.633e+08	9.97184e+07	5.74875e+07	2.50281e+07	1.02085e+08	2.83004e+07	981656	5.3976e+07	1.14149e+08	5.63634e+07	1.11081e+07	1.72142e+08	5.67588e+07	1.39426e+08	8.66644e+07	1.03383e+08	1.13594e+08	6.32102e+07	4.78665e+07	2.48866e+08	4.95866e+07	7.10488e+07	2.60778e+07	6.14124e+07	4.56367e+07	9.03929e+07	1.76032e+07	8.47172e+07	9.24225e+07	8.15154e+07
NEG	NEG_465.266_4.574	465.266	4.574	LPG O-16:2	89.68	C22H43O8P	Lipids and lipid-like molecules	Glycerophospholipids	NA	NA	NA	Acetildenafil;Mutant IDH1 inhibitor;MG(PGF1alpha/0:0/0:0);MG(0:0/PGF1alpha/0:0);DG(2:0/18:1(12Z)-2OH(9,10)/0:0);DG(18:1(12Z)-2OH(9,10)/2:0/0:0);DG(2:0/0:0/18:1(12Z)-2OH(9,10));DG(18:1(12Z)-2OH(9,10)/0:0/2:0);Seryllysine;Lysinoalanine;CPA(18:0/0:0);Testosterone phenylpropionate;Nandrolone phenpropionate;Durabolin	4.29247e+06	8.53968e+06	2.79334e+06	1.3617e+06	2.54746e+06	688065	2.16104e+06	2.91324e+07	1.03803e+06	2.09851e+06	1.63324e+06	2.87608e+06	4.34868e+06	1.63441e+06	2.3966e+06	2.0749e+06	430779	2.50584e+06	2.00817e+06	3.18308e+06	1.69972e+06	2.07849e+06	2.32276e+06	2.57118e+06	2.15066e+06	1.83215e+06	1.09211e+06	2.06175e+06	3.68548e+06	3.00179e+06	3.27485e+06	1.67388e+06	2.95279e+06	2.95452e+06	1.76758e+06	6.85777e+06	2.79797e+06
POS	POS_263.236_5.5492	263.236	5.5492	Conjugated linoleic acid (9E,11E) [IIN-based: Match]	89.63	NA	NA	NA	NA	NA	NA	6,10,14-Trimethyl-5,9,13-pentadecatrien-2-one;2-(5,8-Tetradecadienyl)cyclobutanone;2,4,6-Tri-tert-butylphenol;Buagafuran;Sclareol oxide;Palmitaldehyde;2-Hexadecanone	1.27167e+06	2.62886e+06	2.3145e+06	192347	6.31341e+06	1.21577e+06	2.17701e+06	315363	6.60022e+06	872192	6.79859e+06	3.33488e+06	6.26001e+06	635018	3.97636e+06	2.88962e+06	2.94818e+06	2.04749e+06	2.39361e+06	213473	225341	1.36633e+06	776312	3.96004e+06	413134	2.04207e+06	501488	1.55669e+07	943245	4.45644e+06	753127	3.82169e+06	2.34411e+06	6.97019e+06	1.10403e+06	980448	4.29416e+06
POS	POS_370.293_4.4574	370.293	4.4574	cis-5-Tetradecenoylcarnitine	89.61	C21H39NO4	Lipids and lipid-like molecules	Fatty Acyls	HMDB0002014	NA	NA	cis-5-Tetradecenoylcarnitine;(4Z)-Tetradec-4-enoylcarnitine;(7Z)-Tetradec-7-enoylcarnitine;N-Oleoyl-L-Serine;hydroxytetradecadienyl-l-carnitine;Tetradecenoylcarnitine;MG(0:0/18:3(6Z,9Z,12Z)/0:0);MG(0:0/18:3(9Z,12Z,15Z)/0:0);MG(18:3(6Z,9Z,12Z)/0:0/0:0);MG(18:3(9Z,12Z,15Z)/0:0/0:0);3-Ethyl-4-(9-hydroxy-4,6,8,10-tetramethyl-7-oxododec-4-en-2-yl)oxetan-2-one;1-Monolinolenoyl-rac-glycerol	234700	5.3201e+07	6.22928e+07	8.60413e+06	2.76149e+07	1.22239e+07	8.81354e+07	3.02762e+07	155518	221514	9.0037e+07	955261	5.09737e+07	569635	1.3344e+06	992682	776140	837907	1.00026e+07	3.5886e+07	2.50162e+06	2.7658e+06	2.26516e+07	2.33578e+07	723796	1.12653e+06	1.45245e+08	3.94747e+08	458289	1.16667e+08	8.51179e+06	1.44077e+06	1.56061e+06	2.48182e+06	920663	674461	1.74246e+07
POS	POS_522.2_0.7733	522.2	0.7733	D-(+)-Raffinose	89.57	C18H32O16	Organic oxygen compounds	Organooxygen compounds	HMDB0003213	C00492	map00052(Galactose metabolism);map01100(Metabolic pathways);map02010(ABC transporters)	Caffeoylferuloylspermidine;Tyr-Gly-Gly-Phe-Gly-OH;Maltotriose;Levan;3-Galactosyllactose;Dextrin;1-Kestose;Melezitose;Gentiotriose;Neokestose;Galactotriose;6-O-Glucosylmaltose;beta-D-Fructofuranosyl alpha-D-glucopyranosyl-(1-&gt;4)-D-glucopyranoside;Panose;6-Kestose;Umbelliferose;Fagopyritol B2;beta-D-Galactopyranosyl-(1-&gt;2)-[beta-D-galactopyranosyl-(1-&gt;4)]-D-galactose;beta-D-Galactopyranosy…	251626	235869	4.22928e+06	1.16707e+06	2.81549e+06	2.29917e+07	8.7919e+06	5.35752e+06	920896	909431	977700	5.6835e+06	3.20693e+06	2.4151e+06	648038	660701	330513	2.50927e+06	7.79303e+06	4.78195e+06	1.04587e+07	879938	2.60421e+06	3.60296e+06	3.97364e+06	188073	1.58896e+08	1.18271e+07	896048	1.06876e+07	3.24028e+06	566440	894815	382284	629308	1.61351e+06	262744
NEG	NEG_241.087_3.9731	241.087	3.9731	4-methoxy-9,10-dihydrophenanthrene-2,7-diol	89.57	C15H14O3	Benzenoids	Phenanthrenes and derivatives	NA	NA	NA	Equol;Fenoprofen;1-Phenyl-6,7-dihydroxy-isochroman;Phenethyl salicylate;2,3-Dihydroxy-1,3-diphenyl-1-propanone;Guaicyl phenylacetate;Citrubuntin;(R)-Equol;3-(3-Methylbut-2-enyl)naphthalene-1,2,4-trione;Benzyl DL-mandelate;beta-Lapachone;Dibenzyl carbonate;Dunnione;lapachol;4-Vinylsyringol;Taraxacine;Cis-stilbene oxide;Deoxybenzoin;4-Hydroxystilbene;hydroxystilbene;Stilbene oxide;2-Hydroxyfluorene…	3.91918e+06	3.39735e+06	303262	6.48836e+06	2.47278e+06	9.72367e+06	5.83999e+06	1.39558e+06	7.6628e+06	1.73169e+07	2.06898e+06	4.43224e+06	1.4732e+07	4.44761e+06	3.0096e+07	6.45337e+06	29544.5	1.84903e+06	8.7018e+06	738981	3.01e+06	2.11003e+06	1.8354e+08	190895	5.25767e+07	2.71461e+08	1.41578e+07	9.50003e+06	1.48594e+06	3.29654e+07	888511	1.1939e+07	2.68614e+07	8.45555e+06	1.28808e+07	2.90784e+07	81820.9
POS	POS_402.342_8.4384	402.342	8.4384	delta-tocopherol	89.52	C27H46O2	Lipids and lipid-like molecules	Prenol lipids	HMDB0002902	C14151	map00130(Ubiquinone and other terpenoid-quinone biosynthesis);map01100(Metabolic pathways);map01110(Biosynthesis of secondary metabolites);map01240(Biosynthesis of cofactors)	N-Myristoyl Arginine;16-Nitroxystearate	3.38729e+06	396000	1.39607e+06	262343	88930.9	1.89242e+06	989684	84210.7	62242.1	6.14807e+06	4.92384e+06	6.87763e+06	1.57925e+06	3.79737e+06	101238	9.2556e+06	1.04179e+06	1.8653e+07	2.38923e+06	1.88918e+06	2.18457e+06	455765	1.11503e+06	1.52683e+06	2.92718e+06	1.29869e+07	699651	459946	4.90511e+06	130688	1.19297e+06	6.55064e+06	106873	6.59838e+06	3.2627e+06	4.95128e+06	676195
POS	POS_425.376_8.8379	425.376	8.8379	17(21)-Hopen-6-one	89.51	C30H48O	Lipids and lipid-like molecules	Prenol lipids	NA	NA	NA	Cycloeucalenone;31-Norcyclolaudenone;Taraxasterone;Moretenone;Anhydrosophoradiol;Momodicaursenol;gamma-Taraxasterone;Mangiferoleanone;alpha-Amyrone;Butyrospermone;Lupenone;Taraxerone;24-Methylene-31-nor-5alpha-cycloartan-3-one;beta-Amyrenone;Campestanol;24-Methyl-5alpha-cholestan-3beta-ol	8.8296e+06	7.05225e+06	2.08901e+07	6.8664e+06	1.00894e+06	1.21364e+06	1.90671e+06	886212	5.63371e+06	8.40026e+06	2.32849e+06	5.1403e+06	6.22876e+06	1.18701e+07	4.29569e+06	1.10298e+07	1.07671e+06	7.35534e+06	4.02638e+06	1.07911e+07	1.63192e+06	1.20262e+07	3.97525e+06	6.85693e+06	1.49544e+07	1.35742e+07	2.71597e+06	8.93007e+06	2.17592e+07	913467	6.4074e+06	1.15488e+07	1.01576e+07	1.52578e+07	3.57607e+07	2.26411e+07	2.20401e+07
POS	POS_734.573_7.684	734.573	7.684	HexCer 18:0;3O/16:0;(2OH)	89.51	C40H79NO10	Lipids and lipid-like molecules	Sphingolipids	NA	NA	NA	PC(16:0/16:0);PC(14:0/18:0);PC(18:0/14:0);PE(15:0/20:0);PE(20:0/15:0);PE-NMe(16:0/18:0);PE-NMe(14:0/20:0);PE-NMe(18:0/16:0);PE-NMe(20:0/14:0);PE-NMe2(15:0/18:0);PE-NMe2(18:0/15:0);1,2-Dipalmitoylphosphatidylcholine;DG(22:4(7Z,10Z,13Z,16Z)/22:6(4Z,7Z,10Z,13Z,16Z,19Z)/0:0);DG(22:5(4Z,7Z,10Z,13Z,16Z)/22:5(4Z,7Z,10Z,13Z,16Z)/0:0);DG(22:5(4Z,7Z,10Z,13Z,16Z)/22:5(7Z,10Z,13Z,16Z,19Z)/0:0);DG(22:5(7Z,10Z…	8.94469e+06	2.38507e+06	3.19488e+06	3.54373e+06	3.93742e+06	6.86041e+06	8.73272e+06	4.46429e+06	4.81443e+06	1.07208e+06	3.44563e+06	2.54387e+06	2.05156e+07	5.26035e+07	3.01982e+06	6.4269e+06	2.68906e+06	7.76357e+06	1.32712e+07	2.55779e+06	1.10182e+06	8.4109e+06	4.91578e+07	695821	6.68511e+06	2.37056e+06	376557	6.71028e+06	6.65446e+06	561316	1.18734e+07	2.21768e+06	649815	4.01316e+06	1.95056e+06	1.21799e+07	1.11351e+07
NEG	NEG_925.512_5.7895	925.512	5.7895	DLCL 18:1_18:2	89.49	C45H84O15P2	Lipids and lipid-like molecules	Glycerophospholipids	NA	NA	NA	Saponin D;Oleanolic acid 3-[rhamnosyl-(1-&gt;4)-glucosyl-(1-&gt;6)-glucoside];Kaikasaponin III;Saikosaponin H;Azd-4547;PG(20:3(5Z,8Z,11Z)/20:5(7Z,9Z,11E,13E,17Z)-3OH(5,6,15));PG(20:5(7Z,9Z,11E,13E,17Z)-3OH(5,6,15)/20:3(5Z,8Z,11Z));PG(20:3(8Z,11Z,14Z)/20:5(7Z,9Z,11E,13E,17Z)-3OH(5,6,15));PG(20:5(7Z,9Z,11E,13E,17Z)-3OH(5,6,15)/20:3(8Z,11Z,14Z));PG(20:4(5Z,8Z,11Z,14Z)/PGE2);PG(PGE2/20:4(5Z,8Z,11Z,14…	34404.2	24492.4	494558	1.8279e+06	145116	545020	3.6002e+06	4.34933e+06	529709	474489	165350	34807	190215	205576	80623.7	4.73703e+06	772166	28478.6	915759	829442	377249	281966	703677	279297	68690.9	951819	2.02494e+06	1.13662e+06	801997	106697	526671	609638	1.06871e+06	886448	346153	105873	426247
NEG	NEG_209.067_0.755	209.067	0.755	Sedoheptulose	89.48	C7H14O7	Organic oxygen compounds	Organooxygen compounds	HMDB0003219	C08355	NA	1,3,7-Trimethyluric acid;Sedoheptulose;L-galacto-2-Heptulose;D-manno-2-Heptulose;D-altro-D-manno-Heptose;1,3,9-Trimethyluric acid;Caffeinol;d-Glycero-d-galacto-heptose;MANNOHEPTULOSE;(3R,5R,6R)-1,2,3,5,6,7-Hexahydroxyheptan-4-one;Crocose;L-Fucose;Rhamnose;1,5-Anhydrosorbitol;beta-D-Fucose;3-Deoxyfructose;2-Deoxygalactopyranose;D-Fucose;Butyl isopropyl disulfide;Butyl propyl disulfide;2-O-Methyl-D…	1.19406e+07	1.5664e+07	9.34867e+06	1.14406e+07	2.95514e+07	3.8419e+07	2.83431e+07	3.26039e+07	3.80223e+07	2.01731e+07	2.15735e+07	4.87989e+07	1.60255e+07	4.17083e+07	3.76887e+07	4.23916e+07	1.02652e+07	4.31508e+07	2.46431e+07	2.85989e+07	4.28928e+07	2.62969e+07	1.43065e+07	3.97795e+07	2.17481e+07	4.66489e+07	5.0228e+07	4.80305e+07	3.69006e+07	3.87107e+07	1.97816e+07	2.64599e+07	2.6905e+07	3.72277e+07	3.94467e+07	2.99411e+07	3.36136e+07
NEG	NEG_677.477_7.0424	677.477	7.0424	PG O-15:1_15:0	89.48	C36H71O9P	Lipids and lipid-like molecules	Glycerophospholipids	NA	NA	NA	NA	5.51365e+07	2.43296e+06	7.55339e+06	3.109e+06	1.07992e+06	9.69403e+07	1.60592e+07	1.05947e+06	5.78204e+06	2.34097e+08	1.34444e+07	4.54628e+06	8.68317e+06	9.61871e+06	9.5114e+06	3.98877e+07	4.72459e+06	7.66387e+06	2.56149e+06	578439	2.50678e+06	4.10266e+06	4.20229e+06	3.26121e+06	2.6532e+07	2.86104e+07	3.07956e+06	6.16069e+06	1.63599e+07	532875	988511	2.19832e+06	5.48488e+06	6.34962e+06	2.82406e+06	4.49657e+06	2.70656e+06
NEG	NEG_325.184_8.2866	325.184	8.2866	hydroquinidine	89.43	NA	NA	NA	NA	NA	NA	2-Dodecylbenzenesulfonic acid;4-Dodecylbenzenesulfonic Acid;Heptaethylene glycol;(17R)-17-Ethynyl-11-methoxy-13-methyl-7,8,9,11,12,14,15,16-octahydro-6H-cyclopenta[a]phenanthrene-3,17-diol;4-Dodecan-6-ylbenzenesulfonic Acid;9-cis Acitretin;Docebenone;Buparvaquone;Dodecyl benzenesulfonate;2-(12-Hydroxydodec-1-en-5,10-diynyl)-3,5,6-trimethylbenzene-1,4-diol;(3xi,6E)-1,7-Diphenyl-6-hepten-3-ol	1.2704e+07	1.90569e+07	1.57922e+07	1.48579e+07	1.96896e+07	2.47025e+07	2.37948e+07	1.6483e+07	1.12333e+07	1.44169e+07	1.40305e+07	1.15677e+07	1.16874e+07	3.17589e+07	1.42541e+07	1.46242e+07	1.39031e+07	1.45293e+07	1.56912e+07	1.09633e+07	1.8132e+07	1.35854e+07	2.5789e+07	1.19979e+07	1.81639e+07	1.53018e+07	1.14993e+07	1.02521e+07	1.25629e+07	8.14504e+06	1.22274e+07	1.17622e+07	1.24432e+07	1.81439e+07	1.2382e+07	1.52522e+07	1.48957e+07
POS	POS_169.121_3.9486	169.121	3.9486	Geranic acid	89.4	C10H16O2	Lipids and lipid-like molecules	Prenol lipids	NA	C16461	map00907(Pinene, camphor and geraniol degradation);map01120(Microbial metabolism in diverse environments)	Methyl propenyl ketone;3-Methyl-2-butenal;Cyclopentanone;Tiglic aldehyde;3-Methyl-3-buten-2-one;2-Pentenal;4-Penten-2-one;1-Penten-3-one;4-Pentenal;xi-2,3-Dihydro-3-methylfuran;2,3-Dihydro-4-methylfuran;Tetrahydrofuranylmethyl;trans-2-pentenal;trans-4,5-epoxy-2(E)-decenal;Ethyl (4Z)-4,7-octadienoate;Methyl octynecarboxylate;(+/-)-Dihydromintlactone;2,4-Hexadienyl butyrate;2,4-Hexadienyl isobutyra…	2.51212e+06	1.06532e+06	1.14116e+06	601436	1.52908e+06	2.50436e+06	912020	2.12505e+06	2.06573e+06	2.12709e+06	991859	1.49636e+06	845398	2.40107e+06	1.7931e+06	1.65996e+06	2.02814e+06	1.90258e+06	1.04533e+06	902403	2.00907e+06	2.01292e+06	2.0498e+06	1.67809e+06	2.32325e+06	1.76181e+06	1.15759e+06	1.18754e+06	2.87328e+06	812657	1.1173e+06	1.5742e+06	1.42279e+06	2.01826e+06	601570	1.53936e+06	1.5105e+06
NEG	NEG_151.04_3.6429	151.04	3.6429	C8H8O3	89.33	C8H8O3	NA	NA	NA	NA	NA	p-Hydroxyphenylacetic acid;3-Hydroxyphenylacetic acid;ortho-Hydroxyphenylacetic acid;Mandelic acid;p-Anisic acid;3-Cresotinic acid;3,4-Dihydroxyphenylacetaldehyde;4-Hydroxy-3-methylbenzoic acid;Vanillin;2,4'-Dihydroxyacetophenone;2',3'-Dihydroxyacetophenone;2',4'-Dihydroxyacetophenone;2',6'-Dihydroxyacetophenone;3',4'-Dihydroxyacetophenone;3',5'-Dihydroxyacetophenone;Phenoxyacetic acid;Methyl fur…	3.267e+06	3.89786e+06	3.30766e+06	2.193e+06	6.33384e+06	5.05085e+06	4.50338e+06	4.37717e+06	2.89703e+06	7.58377e+06	4.58732e+06	606128	2.96868e+06	3.02832e+06	2.75404e+06	4.03142e+06	3.17615e+06	1.42309e+06	3.70472e+06	6.07408e+06	4.45916e+06	3.51555e+06	5.15656e+06	3.37465e+06	4.48272e+06	6.57475e+06	3.8008e+06	3.89151e+06	720788	2.81157e+06	3.27653e+06	816140	2.12771e+06	1.93967e+06	2.51703e+06	3.5557e+06	2.74337e+06
NEG	NEG_450.298_5.8936	450.298	5.8936	LPE O-17:1	89.33	C22H46NO6P	Lipids and lipid-like molecules	Glycerophospholipids	NA	NA	NA	N-Arachidonoyl Phenylalanine;3-hydroxyhexadecanoyl carnitine;16-Hydroxyhexadecanoylcarnitine;(2S)-2-Hydroxyhexadecanoylcarnitine;5-Hydroxyhexadecanoylcarnitine;7-Hydroxyhexadecanoylcarnitine;8-Hydroxyhexadecanoylcarnitine;9-Hydroxyhexadecanoylcarnitine;10-Hydroxyhexadecanoylcarnitine;11-Hydroxyhexadecanoylcarnitine;12-Hydroxyhexadecanoylcarnitine;13-Hydroxyhexadecanoylcarnitine;6-Hydroxyhexadecan…	819887	107405	3.3001e+07	1.28777e+07	5.33342e+07	1.07288e+07	3.6646e+06	2.69371e+07	1.06431e+07	2.7933e+07	5.87061e+06	3.19477e+07	601031	3.11996e+06	5.85855e+06	2.18407e+06	1.67994e+06	5.68318e+06	2.02874e+07	1.00628e+08	5.24376e+06	2.47606e+06	1.42288e+07	1.04491e+06	2.03925e+07	3.87972e+07	8.80759e+06	1.72662e+06	9.64345e+06	3.96873e+07	6.24107e+06	851105	3.2383e+06	5.69991e+06	1.02166e+06	8.56544e+07	9.33047e+06
NEG	NEG_488.345_4.6409	488.345	4.6409	Chenodeoxycholylproline	89.31	C29H47NO5	NA	NA	NA	NA	NA	NA	1.30275e+07	476275	696146	7.09104e+06	1.26625e+06	671678	1.4619e+06	4.78502e+06	1.37918e+07	1.13006e+06	447358	5.38523e+06	5.6908e+06	1.54673e+07	2.91974e+06	1.82113e+06	2.94827e+06	1.18035e+07	949065	882754	1.67369e+06	4.93632e+07	678219	3.98872e+06	4.40895e+06	5.23488e+06	716385	2.58604e+06	1.82878e+07	3.42235e+06	1.83818e+06	1.59067e+06	1.11091e+06	2.68292e+07	8.27869e+06	2.41446e+07	588156
NEG	NEG_448.284_5.2484	448.284	5.2484	LPE O-17:2	89.31	C22H44NO6P	Lipids and lipid-like molecules	Glycerophospholipids	NA	NA	NA	N-Eicosapentaenoyl Phenylalanine;3-Hydroxy-9-hexadecenoylcarnitine;3-Hydroxypalmitoleoylcarnitine;(10Z)-7-Hydroxyhexadecenoylcarnitine;(3Z)-9-Hydroxyhexadecenoylcarnitine;(6E)-9-Hydroxyhexadecenoylcarnitine;(10Z)-12-Hydroxyhexadecenoylcarnitine;(9Z)-12-Hydroxyhexadecenoylcarnitine;(2E)-4-Hydroxyhexadecenoylcarnitine;(8Z)-10-Hydroxyhexadecenoylcarnitine;3-Oxohexadecanoylcarnitine;N-Stearoyl Glutam…	1.98092e+06	193979	8.92739e+07	756778	2.92797e+07	1.17936e+07	173056	4.89363e+07	5.16196e+06	699264	9.31522e+06	8.1829e+07	473078	910690	1.46116e+07	783076	3.11819e+06	945837	4.17428e+07	1.41085e+08	358741	5.04851e+06	4.16306e+07	1.3067e+06	1.6115e+07	7.43546e+07	958142	599082	2.06158e+07	2.3078e+08	644598	5.08245e+06	848979	8.88499e+06	1.06081e+06	3.71344e+08	419547
NEG	NEG_292.104_0.8033	292.104	0.8033	N-Acetylmuramate	89.3	C11H19NO8	Organic oxygen compounds	Organooxygen compounds	HMDB0060493	C02713	map00520(Amino sugar and nucleotide sugar metabolism);map01100(Metabolic pathways);map01250(Biosynthesis of nucleotide sugars);map02060(Phosphotransferase system (PTS))	NA	4.51266e+07	3.31528e+06	857222	5.3027e+06	1.28237e+07	1.90679e+06	6.52938e+06	5.46852e+06	1.50306e+07	3.43749e+07	6.43017e+06	5.31447e+07	1.47016e+06	1.88127e+06	2.47703e+07	1.14315e+07	9.43725e+06	6.52217e+07	8.43597e+06	8.78276e+06	1.08302e+07	1.16394e+07	3.08309e+06	1.12513e+07	3.0179e+07	7.50747e+07	4.66006e+06	9.55597e+06	5.81502e+07	1.92546e+06	6.75574e+06	3.5502e+07	7.88569e+06	6.10042e+07	2.45445e+07	9.33871e+06	1.98105e+07
NEG	NEG_780.521_6.9318	780.521	6.9318	SHexCer d34:0	89.29	C40H79NO11S	Lipids and lipid-like molecules	Sphingolipids	NA	NA	NA	PE(18:0/20:4(6E,8Z,11Z,14Z)+=O(5));PE(20:4(6E,8Z,11Z,14Z)+=O(5)/18:0);PE(18:0/20:4(5Z,8Z,11Z,13E)+=O(15));PE(20:4(5Z,8Z,11Z,13E)+=O(15)/18:0);PE(18:0/20:5(5Z,8Z,11Z,14Z,16E)-OH(18R));PE(20:5(5Z,8Z,11Z,14Z,16E)-OH(18R)/18:0);PE(18:0/20:5(5Z,8Z,11Z,14Z,16E)-OH(18));PE(20:5(5Z,8Z,11Z,14Z,16E)-OH(18)/18:0);PE(18:0/20:5(5Z,8Z,10E,14Z,17Z)-OH(12));PE(20:5(5Z,8Z,10E,14Z,17Z)-OH(12)/18:0);PE(18:0/20:5(6E…	2.85262e+06	3.51643e+07	5.54566e+07	7.04352e+07	6.53728e+06	1.1371e+07	1.09592e+08	5.76594e+07	1.29847e+07	3.18558e+07	1.22997e+07	6.1045e+06	1.02129e+06	3.62346e+07	7.11605e+06	4.25693e+07	613270	7.31214e+06	3.09161e+07	1.0989e+07	3.83519e+06	6.30517e+06	2.42875e+07	2.6948e+07	1.62735e+06	3.24781e+06	1.47151e+07	1.71136e+07	4.37943e+06	1.49953e+06	1.75736e+08	761648	4.62979e+06	772030	1.42571e+07	2.80507e+07	2.19153e+07
POS	POS_196.101_3.0705	196.101	3.0705	Methyltyrosinate	89.29	C10H13NO3	Organic acids and derivatives	Carboxylic acids and derivatives	NA	NA	NA	NA	5.45054e+06	3.24619e+06	3.92954e+06	6.46112e+06	900010	2.8169e+06	6.86217e+06	3.28394e+06	4.53484e+07	4.32001e+06	2.91786e+06	1.14315e+08	8.89812e+06	6.24555e+06	1.90283e+07	1.60936e+06	9.28094e+07	2.23551e+06	1.36199e+07	5.04668e+06	883104	3.94223e+06	1.44289e+07	2.23071e+06	1.52545e+06	1.94623e+08	2.66366e+06	722964	1.15266e+07	937770	5.57159e+06	2.61376e+06	3.33662e+06	5.21914e+08	6.53357e+06	1.75078e+08	1.64678e+06
NEG	NEG_187.109_1.5244	187.109	1.5244	Gly-Ile	89.28	C8H16N2O3	Organic acids and derivatives	Carboxylic acids and derivatives	HMDB0028844	NA	NA	N6-Acetyl-L-lysine;N-alpha-Acetyl-L-lysine;Glycylleucine;Alanylvaline;Glycyl-Isoleucine;Isoleucyl-Glycine;Leucyl-Glycine;N-(3-Amino-3-oxopropyl)-L-valine;alpha-Acetyllysine;DIBOA tetrahexose;piperidine-1-carboxamide;Polylysine	1.00304e+07	3.66367e+07	7.74516e+06	1.29942e+07	4.56763e+07	2.19546e+07	1.76901e+07	2.52381e+07	2.71962e+07	1.8792e+07	5.28572e+07	2.98257e+07	5.92027e+07	1.44511e+07	1.19931e+07	1.05433e+08	5.33492e+07	5.11377e+07	2.58041e+07	4.02227e+07	4.21816e+07	6.02865e+07	1.56848e+07	3.86603e+07	4.14343e+07	5.3517e+07	1.40632e+07	3.96151e+07	5.97374e+07	5.60768e+07	3.70267e+07	1.46637e+07	4.58222e+07	5.46858e+07	1.01448e+07	2.36778e+07	5.27503e+07
[truncated: 2,432 more rows]
[truncated: 46 more columns]
